# Supplementary material for: binny: an automated binning algorithm to recover high-quality genomes from complex metagenomic datasets
Source: Brief Bioinform. 2022 Oct 13;23(6):bbac431. doi: 10.1093/bib/bbac431 (PMC9677464; doi:10.1093/bib/bbac431)
Supplement: supplementary_tables_p1_bbac431 [file supplementary_tables_p1_bbac431.zip › supplementary_tables_p1_bbac431.xlsx]

## Sheet: Supplementary table 1
Supplementary table 1: CheckM marker set lineages not used by binny because of low performance, in addition to those with less than 58 marker sets.
Marker set lineage
Tenericutes
Haemophilus
Rickettsiales
Chlamydiae

## Sheet: Supplementary table 2
Supplementary table 2: Metadata for the 105 samples from the MetaBAT2 publication used for the real-world benchmark.
Sample name	Genome Name / Sample Name	GOLD Study ID	GOLD Analysis Project ID	JGI Project ID / ITS SP ID	Domain	Sequencing Status	Study Name	Sequencing Center	IMG Genome ID (IMG Taxon ID)	Phylum	Class	Order	Family	Genus	Species	IMG Release/Pipeline Version	IMG Submission ID	GOLD Sequencing Project ID	Add Date	Comments	Funding Agency	High Quality	Has Coverage	Is Public	NCBI Taxon ID	NCBI Project ID	RefSeq Project ID	Release Date	Strain	Genome Size <br> * assembled	Gene Count <br> * assembled
Passage260A_FD	Cellulose adapted compost microbial communities from Newby Island Compost Facility, Milpitas, CA, USA - Passage2 60A	Gs0000103	Ga0002682	1013404	*Microbiome	Permanent Draft	Comparative metagneomics of mesophilic and thermophilic cellulose-adapted consortia	DOE Joint Genome Institute (JGI)	3300001232	Engineered	Solid waste	Feedstock	Composting	Unclassified	Comparative metagneomics of mesophilic and thermophilic cellulose-adapted consortia		13902	Gp0054771	2013-04-04		DOE		Yes	Yes				2014-02-07		110922633	466047
RumMetMCoCulture_FD	Rumen microbial communities from New Zealand - Rumen Methanol Enrichment MEC1 Co-Culture	Gs0033970	Ga0117888	1091682	*Microbiome	Permanent Draft	The Hungate 1000. A catalogue of reference genomes from the rumen microbiome.	DOE Joint Genome Institute (JGI)	3300009045	Host-associated	Mammals	Digestive system	Foregut	Rumen	The Hungate 1000. A catalogue of reference genomes from the rumen microbiome.	IMG Annotation Pipeline v.4.11.0	85912	Gp0139328	2016-05-21				Yes	Yes				2016-07-20		29369362	66444
Biomet5_FD	Microbial communities from bioreactor (seeded with sewage sludge) at LBNL, California, USA - Biofuel metagenome 5	Gs0046201	Ga0004147	1019791	*Microbiome	Permanent Draft	Microbial communities from bioreactor (seeded with sewage sludge) at LBNL, California, USA	DOE Joint Genome Institute (JGI)	3300001865	Engineered	Bioreactor	Anaerobic	Unclassified	Unclassified	Microbial communities from bioreactor (seeded with sewage sludge) at LBNL, California, USA		20421	Gp0057198	2013-10-11		DOE		Yes	Yes				2014-04-10		513782790	1846389
YNPNPMetaG_FD	Anoxygenic and chlorotrophic microbial mat microbial communities from Yellowstone National Park, USA - YNP NP MetaG	Gs0046783	Ga0068707	1061719	*Microbiome	Permanent Draft	Anoxygenic and chlorotrophic microbial mat microbial communities from Yellowstone National Park, USA	DOE Joint Genome Institute (JGI)	3300005839	Environmental	Aquatic	Thermal springs	Hot (42-90C)	Microbial mats	Anoxygenic and chlorotrophic microbial mat microbial communities from Yellowstone National Park, USA		66600	Gp0111646	2015-09-05		E; D; O		Yes	Yes				2016-05-27		731632114	1807811
SaaInlV_135m_DNA_FD	Marine microbial communities from expanding oxygen minimum zones in the Saanich Inlet - SI072_LV_135m_DNA	Gs0046785	Ga0008663	1039713	*Microbiome	Permanent Draft	Marine microbial communities from expanding oxygen minimum zones in the northeastern subarctic Pacific Ocean	DOE Joint Genome Institute (JGI)	3300003585	Environmental	Aquatic	Marine	Intertidal zone	Unclassified	Marine microbial communities from expanding oxygen minimum zones in the northeastern subarctic Pacific Ocean		51723	Gp0091322	2014-10-16		E; D; O		Yes	Yes				2014-12-15		1702532589	7080735
RifOxyC2_FD	Soil microbial communities from Rifle, Colorado - Rifle Oxygen_injection C2	Gs0053054	Ga0005088	1024027	*Microbiome	Permanent Draft	Soil microbial communities from Rifle, Colorado, USA	DOE Joint Genome Institute (JGI)	3300002209	Environmental	Terrestrial	Soil	Loam	Unclassified	Soil microbial communities from Rifle, Colorado, USA		26860	Gp0055686	2014-01-23		DOE		Yes	Yes				2014-04-24		590399176	2168422
TtaePargueraPR_11_FD	Aerobic enrichment media microbial communities from Bioluminiscent Bay, La Parguera, Puerto Rico - Tt and P2 (4)	Gs0053056	Ga0001683	1009602	*Microbiome	Permanent Draft	Environmental microbial communities from Fremont, CA and La Paraguera, Puerto Rico	DOE Joint Genome Institute (JGI)	3300000885	Engineered	Lab enrichment	Defined media	Aerobic media	Unclassified	Environmental microbial communities from Fremont, CA and La Paraguera, Puerto Rico		12830	Gp0054805	2013-02-09	Released by Nikos bc they passed the 6 months embargo date	DOE		Yes	Yes				2016-01-07		223158057	873247
TtaePargueraPR_12_FD	Aerobic enrichment media microbial communities from Bioluminiscent Bay, La Parguera, Puerto Rico - Tt and P2 (3)	Gs0053056	Ga0001678	1009587	*Microbiome	Permanent Draft	Environmental microbial communities from Fremont, CA and La Paraguera, Puerto Rico	DOE Joint Genome Institute (JGI)	3300000879	Engineered	Lab enrichment	Defined media	Aerobic media	Unclassified	Environmental microbial communities from Fremont, CA and La Paraguera, Puerto Rico		12837	Gp0054552	2013-02-08	Released by Nikos bc they passed the 6 months embargo date	DOE		Yes	Yes				2016-01-07		157931106	631980
TtaePargueraPR_6_FD	Aerobic enrichment media microbial communities from Bioluminiscent Bay, La Parguera, Puerto Rico - Tt and E1 (2)	Gs0053056	Ga0001891	1010297	*Microbiome	Permanent Draft	Environmental microbial communities from Fremont, CA and La Paraguera, Puerto Rico	DOE Joint Genome Institute (JGI)	3300000918	Engineered	Lab enrichment	Defined media	Aerobic media	Unclassified	Environmental microbial communities from Fremont, CA and La Paraguera, Puerto Rico		12843	Gp0054375	2013-02-22	Released by Nikos bc they passed the 6 months embargo date	DOE		Yes	Yes				2016-01-07		89796144	326235
TtaePargueraPR_7_FD	Aerobic enrichment media microbial communities from Bioluminiscent Bay, La Parguera, Puerto Rico - Tt and P1 (2)	Gs0053056	Ga0001895	1010309	*Microbiome	Permanent Draft	Environmental microbial communities from Fremont, CA and La Paraguera, Puerto Rico	DOE Joint Genome Institute (JGI)	3300000931	Engineered	Lab enrichment	Defined media	Aerobic media	Unclassified	Environmental microbial communities from Fremont, CA and La Paraguera, Puerto Rico		12852	Gp0054374	2013-02-23	Released by Nikos bc they passed the 6 months embargo date	DOE		Yes	Yes				2016-01-07		409484573	1154120
TtanPargueraPR_4_FD	Aerobic enrichment media microbial communities from Bioluminiscent Bay, La Parguera, Puerto Rico - Tt and M2	Gs0053056	Ga0001687	1009614	*Microbiome	Permanent Draft	Environmental microbial communities from Fremont, CA and La Paraguera, Puerto Rico	DOE Joint Genome Institute (JGI)	3300000872	Engineered	Lab enrichment	Defined media	Aerobic media	Unclassified	Environmental microbial communities from Fremont, CA and La Paraguera, Puerto Rico		12839	Gp0054530	2013-02-08	Released by Nikos bc they passed the 6 months embargo date	DOE		Yes	Yes				2016-01-07		104171334	378311
Subbio12Aug_8Aab_FD	Serpentinite rock and fluid subsurface biosphere microbial communities from McLaughlin Reserve, California, USA - CR12Aug_8Aab	Gs0053062	Ga0004665	1021936	*Microbiome	Permanent Draft	Serpentinite rock and fluid microbial communities from Tablelands Ophiolite (Newfoundland), Coast Range Ophiolite (California) and Ligurian Springs (Italy)	DOE Joint Genome Institute (JGI)	3300001812	Environmental	Terrestrial	Deep subsurface	Unclassified	Unclassified	Serpentinite rock and fluid microbial communities from Tablelands Ophiolite (Newfoundland), Coast Range Ophiolite (California) and Ligurian Springs (Italy)		20360	Gp0055520	2013-09-25		DOE		Yes	Yes				2014-01-02		164424890	736539
Subbio12Aug_8Bad_FD	Serpentinite rock and fluid subsurface biosphere microbial communities from McLaughlin Reserve, California, USA - CR12Aug_8Bad	Gs0053062	Ga0004666	1021939	*Microbiome	Permanent Draft	Serpentinite rock and fluid microbial communities from Tablelands Ophiolite (Newfoundland), Coast Range Ophiolite (California) and Ligurian Springs (Italy)	DOE Joint Genome Institute (JGI)	3300001795	Environmental	Terrestrial	Deep subsurface	Unclassified	Unclassified	Serpentinite rock and fluid microbial communities from Tablelands Ophiolite (Newfoundland), Coast Range Ophiolite (California) and Ligurian Springs (Italy)		20156	Gp0055521	2013-09-16		DOE		Yes	Yes				2013-11-15		282702696	1301697
Subbioar_CSW14AB_FD	Serpentinite rock and fluid subsurface biosphere microbial communities from McLaughlin Reserve, California, USA - CR12Mar_CSW14AB	Gs0053062	Ga0004656	1021909	*Microbiome	Permanent Draft	Serpentinite rock and fluid microbial communities from Tablelands Ophiolite (Newfoundland), Coast Range Ophiolite (California) and Ligurian Springs (Italy)	DOE Joint Genome Institute (JGI)	3300001800	Environmental	Terrestrial	Deep subsurface	Unclassified	Unclassified	Serpentinite rock and fluid microbial communities from Tablelands Ophiolite (Newfoundland), Coast Range Ophiolite (California) and Ligurian Springs (Italy)		20150	Gp0055497	2013-09-16		DOE		Yes	Yes				2013-11-15		812591428	4310171
Sb_taG_9_FD	Peat soil microbial communities from Weissenstadt, Germany - Sb_50d_b_LC metaG	Gs0053071	Ga0116224	1105275	*Microbiome	Permanent Draft	Peatlands soil microbial communities from Germany and Austria, that are sulfate reducing	DOE Joint Genome Institute (JGI)	3300009683	Environmental	Terrestrial	Soil	Unclassified	Unclassified	Peatlands soil microbial communities from Germany and Austria, that are sulfate reducing	IMG Annotation Pipeline v.4.11.3	89699	Gp0138723	2016-06-20		E; D; O		Yes	Yes				2016-08-19		2312431887	7498762
AraplaCol_mLB_r2_FD	Arabidopsis root microbial communities from North Carolina, USA - plate scrape CL_Col_mLB_r2	Gs0053073	Ga0055532	1048537	*Microbiome	Permanent Draft	Arabidopsis, maize, boechera and miscanthus rhizosphere microbial communities from different US locations	DOE Joint Genome Institute (JGI)	3300003758	Host-associated	Plants	Roots	Endosphere	Unclassified	Arabidopsis, maize, boechera and miscanthus rhizosphere microbial communities from different US locations		54990	Gp0101305	2014-12-18		E; D; O		Yes	Yes				2015-02-16		197838194	577474
AraplaCvi_mLB_r2_2_FD	Arabidopsis root microbial communities from North Carolina, USA - plate scrape CL_Cvi_mLB_r2	Gs0053073	Ga0055538	1048555	*Microbiome	Permanent Draft	Arabidopsis, maize, boechera and miscanthus rhizosphere microbial communities from different US locations	DOE Joint Genome Institute (JGI)	3300003751	Host-associated	Plants	Roots	Endosphere	Unclassified	Arabidopsis, maize, boechera and miscanthus rhizosphere microbial communities from different US locations		55038	Gp0101311	2014-12-08		E; D; O		Yes	Yes				2015-02-06		98458825	242637
MalvireepMed_906_FD	Marine viral communities from the Global Malaspina Expedition - Malaspina viral metaG DeepMed_906	Gs0053074	Ga0114909	1093505	*Microbiome	Permanent Draft	Deep ocean microbial communities from the Global Malaspina Expedition	DOE Joint Genome Institute (JGI)	3300009414	Environmental	Aquatic	Marine	Oceanic	Unclassified	Deep ocean microbial communities from the Global Malaspina Expedition	IMG Annotation Pipeline v.4.11.0	87290	Gp0134278	2016-06-08		E; D; O		Yes	Yes				2016-08-07		575919350	1799041
EBPBio102011_DNA_FD	Wastewater treatment Type I Accumulibacter community from EBPR Bioreactor in Madison, WI, USA - Reactor 1_1/10/2011_ DNA	Gs0055735	Ga0056909	1049388	*Microbiome	Permanent Draft	Wastewater treatment Type I Accumulibacter community from EBPR Bioreactor in Madison, WI, USA	DOE Joint Genome Institute (JGI)	3300005102	Engineered	Wastewater	Nutrient removal	Biological phosphorus removal	Bioreactor	Wastewater treatment Type I Accumulibacter community from EBPR Bioreactor in Madison, WI, USA		62115	Gp0103139	2015-05-13		E; D; O		Yes	Yes				2015-07-12		327937490	676658
EBPBio122009_DNA_FD	Wastewater treatment Type I Accumulibacter community from EBPR Bioreactor in Madison, WI, USA - Reactor 1_2/2/2009_ DNA	Gs0055735	Ga0056906	1049379	*Microbiome	Permanent Draft	Wastewater treatment Type I Accumulibacter community from EBPR Bioreactor in Madison, WI, USA	DOE Joint Genome Institute (JGI)	3300003788	Engineered	Wastewater	Nutrient removal	Biological phosphorus removal	Bioreactor	Wastewater treatment Type I Accumulibacter community from EBPR Bioreactor in Madison, WI, USA		55045	Gp0103136	2014-12-19		E; D; O		Yes	Yes				2015-02-17		590207586	2050276
EBPBio132013_DNA_FD	Wastewater treatment Type I Accumulibacter community from EBPR Bioreactor in Madison, WI, USA - Reactor 2_5/13/2013_ DNA	Gs0055735	Ga0056911	1049394	*Microbiome	Permanent Draft	Wastewater treatment Type I Accumulibacter community from EBPR Bioreactor in Madison, WI, USA	DOE Joint Genome Institute (JGI)	3300003765	Engineered	Wastewater	Nutrient removal	Biological phosphorus removal	Bioreactor	Wastewater treatment Type I Accumulibacter community from EBPR Bioreactor in Madison, WI, USA		55022	Gp0103141	2014-12-18		E; D; O		Yes	Yes				2015-02-16		328350351	1027152
EBPBio232012_DNA_FD	Wastewater treatment Type I Accumulibacter community from EBPR Bioreactor in Madison, WI, USA - Reactor 1_1/23/2012_ DNA	Gs0055735	Ga0056910	1049391	*Microbiome	Permanent Draft	Wastewater treatment Type I Accumulibacter community from EBPR Bioreactor in Madison, WI, USA	DOE Joint Genome Institute (JGI)	3300003764	Engineered	Wastewater	Nutrient removal	Biological phosphorus removal	Bioreactor	Wastewater treatment Type I Accumulibacter community from EBPR Bioreactor in Madison, WI, USA		55021	Gp0103140	2014-12-18		E; D; O		Yes	Yes				2015-02-16		326535968	949476
EBPBio242008_DNA_FD	Wastewater treatment Type I Accumulibacter community from EBPR Bioreactor in Madison, WI, USA - Reactor 1_4/24/2008_ DNA	Gs0055735	Ga0056905	1049376	*Microbiome	Permanent Draft	Wastewater treatment Type I Accumulibacter community from EBPR Bioreactor in Madison, WI, USA	DOE Joint Genome Institute (JGI)	3300003782	Engineered	Wastewater	Nutrient removal	Biological phosphorus removal	Bioreactor	Wastewater treatment Type I Accumulibacter community from EBPR Bioreactor in Madison, WI, USA		55044	Gp0103135	2014-12-19		E; D; O		Yes	Yes				2015-05-30		506109279	1817548
TNRBio252014_DNA_FD	Wastewater treatment Type I Accumulibacter community from EBPR Bioreactor in Madison, WI, USA - TNR Reactor_6/25/2014_ DNA	Gs0055735	Ga0056914	1049403	*Microbiome	Permanent Draft	Wastewater treatment Type I Accumulibacter community from EBPR Bioreactor in Madison, WI, USA	DOE Joint Genome Institute (JGI)	3300003844	Engineered	Wastewater	Nutrient removal	Biological phosphorus removal	Bioreactor	Wastewater treatment Type I Accumulibacter community from EBPR Bioreactor in Madison, WI, USA		55168	Gp0103144	2014-12-22		E; D; O		Yes	Yes				2015-02-20		859997358	2594356
LakMenEpi13Aug08_FD	Freshwater microbial communities from Lake Mendota, WI - (Lake Mendota Combined Ray assembly, ASSEMBLY_DATE=20140605)	Gs0063444	Ga0049064	1004184	*Microbiome	Permanent Draft	Freshwater microbial communities from Lake Mendota and Trout Bog Lake, Wisconsin, USA	DOE Joint Genome Institute (JGI)	3300002835	Environmental	Aquatic	Freshwater	Lake	Epilimnion	Freshwater microbial communities from Lake Mendota and Trout Bog Lake, Wisconsin, USA		40625	Gp0054332	2014-06-14	Released by Nikos bc they passed the 6 months embargo date	DOE		Yes	Yes				2016-01-07		4236863689	8885607
ETNvirome_2_1000_FD	Marine viral communities from the Pacific Ocean - ETNP_2_1000	Gs0067852	Ga0006606	1030626	*Microbiome	Permanent Draft	Marine viral communities from the Subarctic Pacific Ocean and the Gulf of Mexico	DOE Joint Genome Institute (JGI)	3300002511	Environmental	Aquatic	Marine	Oceanic	Unclassified	Marine viral communities from the Subarctic Pacific Ocean and the Gulf of Mexico		35506	Gp0061118	2014-03-29		DOE		Yes	Yes				2014-05-28		1224066165	5358160
Subgrocontami54m_FD	Subsurface groundwater microbial communities from S. Glens Falls, New York, USA - GMW46 contaminated, 5.4 m	Gs0069861	Ga0000295	1001468	*Microbiome	Permanent Draft	Groundwater microbial communities from coal-tar-waste-contaminated well in S. Glens Falls, New York, USA	DOE Joint Genome Institute (JGI)	3300000574	Environmental	Aquatic	Freshwater	Groundwater	Contaminated	Groundwater microbial communities from coal-tar-waste-contaminated well in S. Glens Falls, New York, USA		11328	Gp0053849	2012-12-10		DOE		Yes	Yes				2013-03-29		568039809	1250031
Subgrocontami58m_FD	Subsurface groundwater microbial communities from S. Glens Falls, New York, USA - GMW37 contaminated, 5.8 m	Gs0069861	Ga0000294	1001465	*Microbiome	Permanent Draft	Groundwater microbial communities from coal-tar-waste-contaminated well in S. Glens Falls, New York, USA	DOE Joint Genome Institute (JGI)	3300001380	Environmental	Aquatic	Freshwater	Groundwater	Contaminated	Groundwater microbial communities from coal-tar-waste-contaminated well in S. Glens Falls, New York, USA		14229	Gp0053848	2013-05-14		DOE		Yes	Yes				2013-07-14		3195157325	15184299
Subgroupgradi54m_FD	Subsurface groundwater microbial communities from S. Glens Falls, New York, USA - GMW60B uncontaminated upgradient, 5.4 m	Gs0069861	Ga0000296	1001471	*Microbiome	Permanent Draft	Groundwater microbial communities from coal-tar-waste-contaminated well in S. Glens Falls, New York, USA	DOE Joint Genome Institute (JGI)	3300000571	Environmental	Aquatic	Freshwater	Groundwater	Contaminated	Groundwater microbial communities from coal-tar-waste-contaminated well in S. Glens Falls, New York, USA		11329	Gp0053850	2012-12-09		DOE		Yes	Yes				2013-03-29		618992944	1391570
MedBloCAOM2_O1_FD	Forest soil microbial communities from El Dorado National Forest, California, USA - Mediterranean Blodgett CA OM2_O1	Gs0071004	Ga0000204	1000652	*Microbiome	Permanent Draft	Forest soil microbial communities from multiple locations in Canada and USA	DOE Joint Genome Institute (JGI)	3300001147	Environmental	Terrestrial	Soil	Loam	Forest soil	Forest soil microbial communities from multiple locations in Canada and USA		13335	Gp0054049	2013-03-15		DOE		Yes	Yes				2013-05-14		5318703079	26394512
TergutNc150P1_FD	Nasutitermes corniger P1 segment gut microbial community from laboratory colony in Florida, USA - Nc150 P1	Gs0084161	Ga0003454	1016497	*Microbiome	Permanent Draft	Cubitermes and Nasutitermes termite gut microbial communities from Max Planck Institute for Terrestrial Microbiology, Germany	DOE Joint Genome Institute (JGI)	3300002238	Host-associated	Arthropoda	Digestive system	Gut	Unclassified	Cubitermes and Nasutitermes termite gut microbial communities from Max Planck Institute for Terrestrial Microbiology, Germany		29049	Gp0056199	2014-01-29		DOE		Yes	Yes				2014-01-30		1758523850	5389773
TergutNc150P3_FD	Nasutitermes corniger P3 segment gut microbial community from laboratory colony in Florida, USA - Nc150 P3	Gs0084161	Ga0003455	1016500	*Microbiome	Permanent Draft	Cubitermes and Nasutitermes termite gut microbial communities from Max Planck Institute for Terrestrial Microbiology, Germany	DOE Joint Genome Institute (JGI)	3300002119	Host-associated	Arthropoda	Digestive system	Gut	Unclassified	Cubitermes and Nasutitermes termite gut microbial communities from Max Planck Institute for Terrestrial Microbiology, Germany		26628	Gp0056205	2013-12-30		DOE		Yes	Yes				2013-12-31		3098210377	13235280
NGEPerone_FD	Arctic peat soil microbial communities from the Barrow Environmental Observatory site, Barrow, Alaska, USA - NGEE Permafrost154B-one	Gs0084162	Ga0075524	1074528	*Microbiome	Permanent Draft	Arctic peat soil microbial communities from the Barrow Environmental Observatory site, Barrow, Alaska, USA	DOE Joint Genome Institute (JGI)	3300006950	Environmental	Terrestrial	Soil	Unclassified	Permafrost	Arctic peat soil microbial communities from the Barrow Environmental Observatory site, Barrow, Alaska, USA		76826	Gp0116219	2015-12-27				Yes	Yes				2016-05-27		2224880851	8205658
KBSS13metaG_FD	Switchgrass rhizosphere microbial communities from Kellogg Biological Station, Michigan, USA - KBS S1-3 metaG	Gs0090294	Ga0070665	1063486	*Microbiome	Permanent Draft	Corn, switchgrass and miscanthus rhizosphere microbial communities from Kellogg Biological Station, Michigan, USA	DOE Joint Genome Institute (JGI)	3300005548	Host-associated	Plants	Roots	Rhizosphere	Soil	Corn, switchgrass and miscanthus rhizosphere microbial communities from Kellogg Biological Station, Michigan, USA		65862	Gp0112762	2015-08-16		E; D; O		Yes	Yes				2016-05-27		13175020944	48566591
KBSSwiS32_FD	Switchgrass rhizosphere microbial communities from Kellogg Biological Station, Michigan, USA - KBS Switchgrass S3-2	Gs0090294	Ga0068860	1062777	*Microbiome	Permanent Draft	Corn, switchgrass and miscanthus rhizosphere microbial communities from Kellogg Biological Station, Michigan, USA	DOE Joint Genome Institute (JGI)	3300005843	Host-associated	Plants	Roots	Rhizosphere	Soil	Corn, switchgrass and miscanthus rhizosphere microbial communities from Kellogg Biological Station, Michigan, USA		66597	Gp0111715	2015-09-06		E; D; O		Yes	Yes				2016-05-27		14531264239	53413738
KBSSwiS52_FD	Switchgrass rhizosphere microbial communities from Kellogg Biological Station, Michigan, USA - KBS Switchgrass S5-2	Gs0090294	Ga0068862	1062779	*Microbiome	Permanent Draft	Corn, switchgrass and miscanthus rhizosphere microbial communities from Kellogg Biological Station, Michigan, USA	DOE Joint Genome Institute (JGI)	3300005844	Host-associated	Plants	Roots	Rhizosphere	Soil	Corn, switchgrass and miscanthus rhizosphere microbial communities from Kellogg Biological Station, Michigan, USA		66598	Gp0111717	2015-09-07		E; D; O		Yes	Yes				2016-05-27		15210700307	57204204
OlaalgELextract2_2_FD	Olavius algarvensis symbiont microbial communities from Tuscany, Italy - Type A ELBA extract 2	Gs0095504	Ga0004670	1021953	*Microbiome	Permanent Draft	Marine gutless worms symbiont microbial communities from various locations	DOE Joint Genome Institute (JGI)	3300001744	Host-associated	Annelida	Digestive system	Unclassified	Unclassified	Marine gutless worms symbiont microbial communities from various locations		20092	Gp0056724	2013-09-12		DOE		Yes	Yes				2013-11-11		1373700439	5689635
WorMetG1aBELIZE1_FD	Marine gutless worms symbiont microbial communities from Max Planck institute for Marine Microbiology, Germany - Inanidrilus leukodermatus Group 1a BELIZE.1	Gs0095504	Ga0056135	1049301	*Microbiome	Permanent Draft	Marine gutless worms symbiont microbial communities from various locations	DOE Joint Genome Institute (JGI)	3300005652	Host-associated	Annelida	Digestive system	Digestive tube	Extracellular symbionts	Marine gutless worms symbiont microbial communities from various locations		67481	Gp0102480	2015-08-29		E; D; O		Yes	Yes				2016-05-27		904809060	2091666
WorMetGr2BELIZE2_FD	Marine gutless worms symbiont microbial communities from Max Planck institute for Marine Microbiology, Germany - Inanidrilus leukodermatus Group 2 BELIZE.2	Gs0095504	Ga0056134	1049298	*Microbiome	Permanent Draft	Marine gutless worms symbiont microbial communities from various locations	DOE Joint Genome Institute (JGI)	3300005970	Host-associated	Annelida	Digestive system	Digestive tube	Extracellular symbionts	Marine gutless worms symbiont microbial communities from various locations		71115	Gp0102479	2015-09-26		E; D; O		Yes	Yes				2016-05-27		744686812	1891096
WorMetHERISLAND1_3_FD	Marine gutless worms symbiont microbial communities from Max Planck institute for Marine Microbiology, Germany - Olavius albidus HERON ISLAND.1	Gs0095504	Ga0049096	1045180	*Microbiome	Permanent Draft	Marine gutless worms symbiont microbial communities from various locations	DOE Joint Genome Institute (JGI)	3300003905	Host-associated	Annelida	Digestive system	Unclassified	Unclassified	Marine gutless worms symbiont microbial communities from various locations		51804	Gp0096001	2015-01-09		E; D; O		Yes	Yes				2015-03-10		765567098	2254441
WorMetimpBELIZE2_FD	Marine gutless worms symbiont microbial communities from Max Planck institute for Marine Microbiology, Germany - Olavius imperfectus BELIZE.2	Gs0095504	Ga0049100	1045192	*Microbiome	Permanent Draft	Marine gutless worms symbiont microbial communities from various locations	DOE Joint Genome Institute (JGI)	3300003749	Host-associated	Annelida	Digestive system	Unclassified	Unclassified	Marine gutless worms symbiont microbial communities from various locations		55036	Gp0096005	2014-12-08		E; D; O		Yes	Yes				2015-05-30		493154120	1656160
WorMetLIZAISLAND_2_FD	Marine gutless worms symbiont microbial communities from Max Planck institute for Marine Microbiology, Germany - Olavius geniculatus LIZARD ISLAND	Gs0095504	Ga0049119	1045249	*Microbiome	Permanent Draft	Marine gutless worms symbiont microbial communities from various locations	DOE Joint Genome Institute (JGI)	3300003944	Host-associated	Annelida	Digestive system	Unclassified	Unclassified	Marine gutless worms symbiont microbial communities from various locations		57363	Gp0096024	2015-01-18		E; D; O		Yes	Yes				2015-03-19		471804371	1079808
WorMetLIZAISLAND_FD	Marine gutless worms symbiont microbial communities from Max Planck institute for Marine Microbiology, Germany - Inanidrilus manae LIZARD ISLAND	Gs0095504	Ga0056126	1049274	*Microbiome	Permanent Draft	Marine gutless worms symbiont microbial communities from various locations	DOE Joint Genome Institute (JGI)	3300005984	Host-associated	Annelida	Digestive system	Digestive tube	Extracellular symbionts	Marine gutless worms symbiont microbial communities from various locations		71117	Gp0102471	2015-09-26		E; D; O		Yes	Yes				2016-05-27		731775178	1801048
WorMetulBAHAMAS2_FD	Marine gutless worms symbiont microbial communities from Max Planck institute for Marine Microbiology, Germany - Olavius ullae BAHAMAS.2	Gs0095504	Ga0049112	1045228	*Microbiome	Permanent Draft	Marine gutless worms symbiont microbial communities from various locations	DOE Joint Genome Institute (JGI)	3300003855	Host-associated	Annelida	Digestive system	Unclassified	Unclassified	Marine gutless worms symbiont microbial communities from various locations		55213	Gp0096017	2014-12-24		E; D; O		Yes	Yes				2015-05-30		562983730	2163453
YelNatPaOPGAMG01_FD	Hot spring thermophilic microbial communities from Obsidian Pool, Yellowstone National Park, USA - OP-RAMG-01 (SPADES assembly)	Gs0095507	Ga0078972	1025707	*Microbiome	Permanent Draft	Hot spring microbial communities from Yellowstone National Park	DOE Joint Genome Institute (JGI)	3300005573	Environmental	Aquatic	Thermal springs	Hot (42-90C)	Unclassified	Hot spring microbial communities from Yellowstone National Park		67568	Gp0056876	2015-08-20		E; D; O		Yes	Yes				2016-06-02		1324228739	1898800
YelNats1bottle13_FD	Hot spring thermophilic microbial communities from Obsidian Pool, Yellowstone National Park, USA - site 1 bottle 13	Gs0095507	Ga0004775	1022553	*Microbiome	Permanent Draft	Hot spring microbial communities from Yellowstone National Park	DOE Joint Genome Institute (JGI)	3300002556	Environmental	Aquatic	Thermal springs	Hot (42-90C)	Unclassified	Hot spring microbial communities from Yellowstone National Park		36425	Gp0055999	2014-04-25		DOE		Yes	Yes				2014-10-22		25079809	79416
MesohylFT_FD	Host-associated microbial community of the marine sponge Aplysina aerophoba from Gulf of Piran - sponge mesohyl, lysed by freeze-thaw cycling (Combined Assembly Aplysina symbiont samples, ASSEMBLY_DATE=20140224)	Gs0099546	Ga0024832	1024984	*Microbiome	Permanent Draft	Host-associated microbial community of the marine sponge Aplysina aerophoba from Gulf of Piran, Adriatic Sea	DOE Joint Genome Institute (JGI)	3300002448	Host-associated	Porifera	Unclassified	Unclassified	Unclassified	Host-associated microbial community of the marine sponge Aplysina aerophoba from Gulf of Piran, Adriatic Sea		30088	Gp0055080	2014-03-07	Released by Nikos bc they passed the 6 months embargo date	DOE		Yes	Yes				2016-01-07		945906728	2460083
MesohylPK_FD	Host-associated microbial community of the marine sponge Aplysina aerophoba from Gulf of Piran - sponge mesohyl, lysed by proteinase K digestion	Gs0099546	Ga0005349	1024987	*Microbiome	Permanent Draft	Host-associated microbial community of the marine sponge Aplysina aerophoba from Gulf of Piran, Adriatic Sea	DOE Joint Genome Institute (JGI)	3300002151	Host-associated	Porifera	Unclassified	Unclassified	Unclassified	Host-associated microbial community of the marine sponge Aplysina aerophoba from Gulf of Piran, Adriatic Sea		26673	Gp0055082	2014-01-07		DOE		Yes	Yes				2014-03-19		814731374	3415217
KloWWTslC11_HNv2_FD	Active sludge microbial communities from wastewater in Klosterneuburg, Austria - Klosterneuburg WWTP active sludge C11_HNv2	Gs0103597	Ga0100455	1093094	*Microbiome	Permanent Draft	Active sludge and wastewater microbial communities from Klosterneuburg, Austria	DOE Joint Genome Institute (JGI)	3300007453	Engineered	Wastewater	Activated Sludge	Unclassified	Unclassified	Active sludge and wastewater microbial communities from Klosterneuburg, Austria	IMG Annotation Pipeline v.4.10.0	77646	Gp0124079	2016-03-10				No	Yes				2016-01-23		11331059	11192
CeladaPassaB1F01_FD	Cellulose-adapted microbial communities from the Joint BioEnergy Institute, USA - Passage B1F01	Gs0110122	Ga0068682	1061688	*Microbiome	Permanent Draft	Mesophilic and thermophilic cellulose-adapted microbial communities from the Joint BioEnergy Institute, California, USA	DOE Joint Genome Institute (JGI)	3300005156	Engineered	Lab enrichment	Defined media	Unclassified	Unclassified	Mesophilic and thermophilic cellulose-adapted microbial communities from the Joint BioEnergy Institute, California, USA		62238	Gp0111682	2015-05-16	Released because they 6 months embargo/review period expired	E; D; O		Yes	Yes				2015-11-23		74045207	120528
CeladaPassaB1F05_FD	Cellulose-adapted microbial communities from the Joint BioEnergy Institute, USA - Passage B1F05	Gs0110122	Ga0068686	1061692	*Microbiome	Permanent Draft	Mesophilic and thermophilic cellulose-adapted microbial communities from the Joint BioEnergy Institute, California, USA	DOE Joint Genome Institute (JGI)	3300005108	Engineered	Lab enrichment	Defined media	Unclassified	Unclassified	Mesophilic and thermophilic cellulose-adapted microbial communities from the Joint BioEnergy Institute, California, USA		62207	Gp0111686	2015-05-15	Released because they 6 months embargo/review period expired	E; D; O		Yes	Yes				2015-11-23		49771209	83566
CeladaPassaB1F06_FD	Cellulose-adapted microbial communities from the Joint BioEnergy Institute, USA - Passage B1F06	Gs0110122	Ga0068687	1061693	*Microbiome	Permanent Draft	Mesophilic and thermophilic cellulose-adapted microbial communities from the Joint BioEnergy Institute, California, USA	DOE Joint Genome Institute (JGI)	3300005152	Engineered	Lab enrichment	Defined media	Unclassified	Unclassified	Mesophilic and thermophilic cellulose-adapted microbial communities from the Joint BioEnergy Institute, California, USA		62236	Gp0111687	2015-05-16	Released because they 6 months embargo/review period expired	E; D; O		Yes	Yes				2015-11-23		53863755	89658
CeladaPassaD2F10_FD	Cellulose-adapted microbial communities from the Joint BioEnergy Institute, USA - Passage D2F10	Gs0110122	Ga0068703	1061709	*Microbiome	Permanent Draft	Mesophilic and thermophilic cellulose-adapted microbial communities from the Joint BioEnergy Institute, California, USA	DOE Joint Genome Institute (JGI)	3300005110	Engineered	Lab enrichment	Defined media	Unclassified	Unclassified	Mesophilic and thermophilic cellulose-adapted microbial communities from the Joint BioEnergy Institute, California, USA		62226	Gp0111703	2015-05-15	Released because they 6 months embargo/review period expired	E; D; O		Yes	Yes				2015-11-23		48198779	88134
CeladaPassage60B_FD	Cellulose-adapted microbial communities from the Joint BioEnergy Institute, USA - Passage3 60B	Gs0110122	Ga0066871	1060143	*Microbiome	Permanent Draft	Mesophilic and thermophilic cellulose-adapted microbial communities from the Joint BioEnergy Institute, California, USA	DOE Joint Genome Institute (JGI)	3300005137	Engineered	Lab enrichment	Defined media	Unclassified	Unclassified	Mesophilic and thermophilic cellulose-adapted microbial communities from the Joint BioEnergy Institute, California, USA		62209	Gp0111032	2015-05-16	Released because they 6 months embargo/review period expired	E; D; O		Yes	Yes				2015-11-23		69770548	106372
FECB22metaG_FD	Cyanobacterial communities from the Joint Genome Institute, California, USA - FECB-22 (version 2)	Gs0110132	Ga0065178	1045045	*Microbiome	Permanent Draft	Cyanobacterial communities from the Joint Genome Institute, California, USA	DOE Joint Genome Institute (JGI)	3300004093	Environmental	Aquatic	Thermal springs	Hot (42-90C)	Microbial mats	Cyanobacterial communities from the Joint Genome Institute, California, USA		59210	Gp0095971	2015-03-30		E; D; O		Yes	Yes				2015-03-30		117080357	230841
FECB24metaG_FD	Cyanobacterial communities from the Joint Genome Institute, California, USA from Joint Genome Institute, California, USA - FECB-24 metaG	Gs0110132	Ga0049071	1045048	*Microbiome	Permanent Draft	Cyanobacterial communities from the Joint Genome Institute, California, USA	DOE Joint Genome Institute (JGI)	3300003747	Environmental	Aquatic	Thermal springs	Hot (42-90C)	Microbial mats	Cyanobacterial communities from the Joint Genome Institute, California, USA		55024	Gp0095972	2014-12-08		E; D; O		Yes	Yes				2015-03-02		135588039	403321
FECB27metaG_FD	Cyanobacterial communities from the Joint Genome Institute, California, USA - FECB-27	Gs0110132	Ga0049072	1045051	*Microbiome	Permanent Draft	Cyanobacterial communities from the Joint Genome Institute, California, USA	DOE Joint Genome Institute (JGI)	3300003755	Environmental	Aquatic	Thermal springs	Hot (42-90C)	Microbial mats	Cyanobacterial communities from the Joint Genome Institute, California, USA		55053	Gp0095973	2014-12-18		E; D; O		Yes	Yes				2015-02-16		142991734	310903
June2015DPH_11_5_FD	Peatland microbial communities from Minnesota, USA, analyzing carbon cycling and trace gas fluxes - June2015DPH_11_40	Gs0110138	Ga0116118	1104152	*Microbiome	Permanent Draft	Peatland microbial communities from Minnesota, USA, analyzing carbon cycling and trace gas fluxes	DOE Joint Genome Institute (JGI)	3300009637	Environmental	Aquatic	Freshwater	Wetlands	Unclassified	Peatland microbial communities from Minnesota, USA, analyzing carbon cycling and trace gas fluxes	IMG Annotation Pipeline v.4.11.3	89723	Gp0138744	2016-06-18		E; D; O		Yes	Yes				2016-08-17		834401084	2405097
June2015DPH_13_5_FD	Peatland microbial communities from Minnesota, USA, analyzing carbon cycling and trace gas fluxes - June2015DPH_13_40	Gs0110138	Ga0116122	1104156	*Microbiome	Permanent Draft	Peatland microbial communities from Minnesota, USA, analyzing carbon cycling and trace gas fluxes	DOE Joint Genome Institute (JGI)	3300009639	Environmental	Aquatic	Freshwater	Wetlands	Unclassified	Peatland microbial communities from Minnesota, USA, analyzing carbon cycling and trace gas fluxes	IMG Annotation Pipeline v.4.11.3	89726	Gp0138748	2016-06-18		E; D; O		Yes	Yes				2016-08-17		902657998	2683110
June2015DPH_4_15_FD	Peatland microbial communities from Minnesota, USA, analyzing carbon cycling and trace gas fluxes - June2015DPH_4_150	Gs0110138	Ga0116104	1104138	*Microbiome	Permanent Draft	Peatland microbial communities from Minnesota, USA, analyzing carbon cycling and trace gas fluxes	DOE Joint Genome Institute (JGI)	3300009614	Environmental	Aquatic	Freshwater	Wetlands	Unclassified	Peatland microbial communities from Minnesota, USA, analyzing carbon cycling and trace gas fluxes	IMG Annotation Pipeline v.4.11.3	89715	Gp0138730	2016-06-17		E; D; O		Yes	Yes				2016-08-16		546242719	1657140
June2015DPH_8_15_FD	Peatland microbial communities from Minnesota, USA, analyzing carbon cycling and trace gas fluxes - June2015DPH_8_150	Gs0110138	Ga0116112	1104146	*Microbiome	Permanent Draft	Peatland microbial communities from Minnesota, USA, analyzing carbon cycling and trace gas fluxes	DOE Joint Genome Institute (JGI)	3300009636	Environmental	Aquatic	Freshwater	Wetlands	Unclassified	Peatland microbial communities from Minnesota, USA, analyzing carbon cycling and trace gas fluxes	IMG Annotation Pipeline v.4.11.3	89721	Gp0138738	2016-06-18		E; D; O		Yes	Yes				2016-08-17		888165165	2721714
CryBogCBH23Jun09_FD	Freshwater microbial communities from Crystal Bog, Wisconsin, USA - CBH23Jun09	Gs0110170	Ga0007878	1035438	*Microbiome	Permanent Draft	Freshwater microbial communities from Crystal Bog lake, Wisconsin, USA	DOE Joint Bioenergy Institute (JBEI), DOE Joint Genome Institute (JGI)	3300003819	Environmental	Aquatic	Freshwater	Lake	Unclassified	Freshwater microbial communities from Crystal Bog lake, Wisconsin, USA		55005	Gp0088340	2014-12-19		E; D; O		Yes	Yes				2015-02-17		740917537	3061476
CryBogCBH26May08_FD	Freshwater microbial communities from Crystal Bog, Wisconsin, USA - CBH26May08	Gs0110170	Ga0007873	1035423	*Microbiome	Permanent Draft	Freshwater microbial communities from Crystal Bog lake, Wisconsin, USA	DOE Joint Bioenergy Institute (JBEI), DOE Joint Genome Institute (JGI)	3300006124	Environmental	Aquatic	Freshwater	Lake	Unclassified	Freshwater microbial communities from Crystal Bog lake, Wisconsin, USA		71228	Gp0088335	2015-10-18		E; D; O		Yes	Yes				2016-07-11		656841738	2555922
CryBogmetaGMA10M_FD	Freshwater microbial communities from Crystal Bog, Wisconsin, USA - MA10M	Gs0110170	Ga0007793	1035183	*Microbiome	Permanent Draft	Freshwater microbial communities from Crystal Bog lake, Wisconsin, USA	DOE Joint Bioenergy Institute (JBEI), DOE Joint Genome Institute (JGI)	3300003825	Environmental	Aquatic	Freshwater	Lake	Unclassified	Freshwater microbial communities from Crystal Bog lake, Wisconsin, USA		54979	Gp0088255	2014-12-20		E; D; O		Yes	Yes				2015-02-18		718937939	3298793
FrelakmetHBP12HB_FD	Freshwater lake sediment microbial communities from the University of Notre Dame, USA, for methane emissions studies -HBP12 HB	Gs0111357	Ga0031655	1041346	*Microbiome	Permanent Draft	Freshwater lake sediment microbial communities from the University of Notre Dame, USA, of lakes that contribute to methane emissions	DOE Joint Genome Institute (JGI)	3300003852	Environmental	Aquatic	Freshwater	Lake	Sediment	Freshwater lake sediment microbial communities from the University of Notre Dame, USA, of lakes that contribute to methane emissions		55187	Gp0092436	2014-12-24		E; D; O		Yes	Yes				2015-02-22		11000516755	46065252
Browns_ThreeSqA__2_FD	Wetland microbial communities from the San Francisco Bay, California, USA, that impact long-term carbon sequestration - Browns_ThreeSqA_D2	Gs0111376	Ga0055435	1047896	*Microbiome	Permanent Draft	Natural and restored wetland microbial communities from the San Francisco Bay, California, USA, that impact long-term carbon sequestration	DOE Joint Genome Institute (JGI)	3300003994	Environmental	Aquatic	Marine	Wetlands	Unclassified	Natural and restored wetland microbial communities from the San Francisco Bay, California, USA, that impact long-term carbon sequestration		57725	Gp0101320	2015-02-21		E; D; O		Yes	Yes				2020-02-12		1997402172	5808306
China_Galinas_PW_3_FD	Wetland microbial communities from San Francisco Bay, California, USA, that impact long-term carbon sequestration - China_Galinas_PWB_D2	Gs0111376	Ga0055451	1047944	*Microbiome	Permanent Draft	Natural and restored wetland microbial communities from the San Francisco Bay, California, USA, that impact long-term carbon sequestration	DOE Joint Genome Institute (JGI)	3300004004	Environmental	Aquatic	Marine	Wetlands	Unclassified	Natural and restored wetland microbial communities from the San Francisco Bay, California, USA, that impact long-term carbon sequestration		57745	Gp0101336	2015-02-22		E; D; O		Yes	Yes				2020-02-12		1834128773	4900782
China_Galinas_PW_6_FD	Wetland microbial communities from San Francisco Bay, California, USA, that impact long-term carbon sequestration - China_Galinas_PWC_D2	Gs0111376	Ga0055452	1047947	*Microbiome	Permanent Draft	Natural and restored wetland microbial communities from the San Francisco Bay, California, USA, that impact long-term carbon sequestration	DOE Joint Genome Institute (JGI)	3300004018	Environmental	Aquatic	Marine	Wetlands	Unclassified	Natural and restored wetland microbial communities from the San Francisco Bay, California, USA, that impact long-term carbon sequestration		57735	Gp0101337	2015-02-23		E; D; O		Yes	Yes				2020-02-12		1693225030	4770129
DewCreD2012metaG_2_FD	Hot spring sediment bacterial and archeal communities from British Columbia, Canada, to study Microbial Dark Matter (Phase II) - Dewar Creek DC16 2012 metaG	Gs0111485	Ga0073933	1066085	*Microbiome	Permanent Draft	Bacterial and archaeal communities from various locations to study Microbial Dark Matter (Phase II)	DOE Joint Genome Institute (JGI)	3300006945	Environmental	Aquatic	Thermal springs	Sediment	Unclassified	Bacterial and archaeal communities from various locations to study Microbial Dark Matter (Phase II)		76835	Gp0115603	2015-12-27				Yes	Yes				2016-05-27		511158138	1262349
DewCreD2012metaG_3_FD	Hot spring sediment bacterial and archeal communities from British Columbia, Canada, to study Microbial Dark Matter (Phase II) - Dewar Creek DC2 2012 metaG	Gs0111485	Ga0073929	1066081	*Microbiome	Permanent Draft	Bacterial and archaeal communities from various locations to study Microbial Dark Matter (Phase II)	DOE Joint Genome Institute (JGI)	3300007070	Environmental	Aquatic	Thermal springs	Sediment	Unclassified	Bacterial and archaeal communities from various locations to study Microbial Dark Matter (Phase II)		76966	Gp0115599	2016-01-04				Yes	Yes				2016-05-27		264902383	541744
DewCreD2012metaG_4_FD	Hot spring sediment bacterial and archeal communities from British Columbia, Canada, to study Microbial Dark Matter (Phase II) - Dewar Creek DC4 2012 metaG (SPADES assembly)	Gs0111485	Ga0101942	1066083	*Microbiome	Permanent Draft	Bacterial and archaeal communities from various locations to study Microbial Dark Matter (Phase II)	DOE Joint Genome Institute (JGI)	3300006767	Environmental	Aquatic	Thermal springs	Sediment	Unclassified	Bacterial and archaeal communities from various locations to study Microbial Dark Matter (Phase II)		75243	Gp0115601	2015-12-04	restored per Emiley	E; D; O		Yes	Yes				2016-06-02		48340524	67243
DewCreD2012metaG_5_FD	Hot spring sediment bacterial and archeal communities from British Columbia, Canada, to study Microbial Dark Matter (Phase II) - Dewar Creek DC8 2012 metaG	Gs0111485	Ga0073930	1066082	*Microbiome	Permanent Draft	Bacterial and archaeal communities from various locations to study Microbial Dark Matter (Phase II)	DOE Joint Genome Institute (JGI)	3300007071	Environmental	Aquatic	Thermal springs	Sediment	Unclassified	Bacterial and archaeal communities from various locations to study Microbial Dark Matter (Phase II)		76968	Gp0115600	2016-01-04				Yes	Yes				2016-05-27		315286264	630125
DewCreD2012metaG_FD	Hot spring sediment bacterial and archeal communities from British Columbia, Canada, to study Microbial Dark Matter (Phase II) - Dewar Creek DC9 2012 metaG	Gs0111485	Ga0073932	1066084	*Microbiome	Permanent Draft	Bacterial and archaeal communities from various locations to study Microbial Dark Matter (Phase II)	DOE Joint Genome Institute (JGI)	3300007072	Environmental	Aquatic	Thermal springs	Sediment	Unclassified	Bacterial and archaeal communities from various locations to study Microbial Dark Matter (Phase II)		76967	Gp0115602	2016-01-04				Yes	Yes				2016-05-27		1481079041	4114205
LarsenN4metaG_FD	Hot spring sediment bacterial and archeal communities from British Columbia, Canada, to study Microbial Dark Matter (Phase II) - Larsen N4 metaG	Gs0111485	Ga0073934	1066086	*Microbiome	Permanent Draft	Bacterial and archaeal communities from various locations to study Microbial Dark Matter (Phase II)	DOE Joint Genome Institute (JGI)	3300006865	Environmental	Aquatic	Thermal springs	Sediment	Unclassified	Bacterial and archaeal communities from various locations to study Microbial Dark Matter (Phase II)		76834	Gp0115604	2015-12-17		E; D; O		Yes	Yes				2016-05-27		3859875172	12417318
PaiPotPPA55metaG_FD	Iron sulfur acid spring bacterial and archeal communities from Banff, Canada, to study Microbial Dark Matter (Phase II) - Paint Pots PPA 5.5 metaG	Gs0111485	Ga0073928	1066080	*Microbiome	Permanent Draft	Bacterial and archaeal communities from various locations to study Microbial Dark Matter (Phase II)	DOE Joint Genome Institute (JGI)	3300006893	Environmental	Aquatic	Thermal springs	Hot (42-90C)	Acidic	Bacterial and archaeal communities from various locations to study Microbial Dark Matter (Phase II)		76969	Gp0115598	2015-12-20		E; D; O		Yes	Yes				2016-05-27		3975201223	12161369
TshhotsprinmetaG_FD	Hot spring microbial communities from South Africa to study Microbial Dark Matter (Phase II) - Tshipise hot spring metaG	Gs0111485	Ga0116210	1104574	*Microbiome	Permanent Draft	Bacterial and archaeal communities from various locations to study Microbial Dark Matter (Phase II)	DOE Joint Genome Institute (JGI)	3300010288	Environmental	Aquatic	Thermal springs	Hot (42-90C)	Unclassified	Bacterial and archaeal communities from various locations to study Microbial Dark Matter (Phase II)	IMG Annotation Pipeline v.4.11.4	94483	Gp0138775	2016-08-24		E; D; O		Yes	Yes				2016-10-23		524356381	1494363
LakWasMe86_LOW11_2_FD	Freshwater sediment methanotrophic microbial communities from Lake Washington under simulated oxygen tension - Sediment Metagenome 86_LOW11	Gs0114290	Ga0066458	1056184	*Microbiome	Permanent Draft	Freshwater sediment methanotrophic microbial communities from Lake Washington under simulated oxygen tension	DOE Joint Genome Institute (JGI)	3300004218	Environmental	Aquatic	Freshwater	Sediment	Unclassified	Freshwater sediment methanotrophic microbial communities from Lake Washington under simulated oxygen tension		59568	Gp0111122	2015-04-11				Yes	Yes				2015-06-10		75684765	209779
LakWasMe94_HOW11_2_FD	Freshwater sediment methanotrophic microbial communities from Lake Washington under simulated oxygen tension - Sediment Metagenome 94_HOW11	Gs0114290	Ga0066464	1056202	*Microbiome	Permanent Draft	Freshwater sediment methanotrophic microbial communities from Lake Washington under simulated oxygen tension	DOE Joint Genome Institute (JGI)	3300004253	Environmental	Aquatic	Freshwater	Sediment	Unclassified	Freshwater sediment methanotrophic microbial communities from Lake Washington under simulated oxygen tension		59583	Gp0111128	2015-04-12				Yes	Yes				2015-06-11		133282474	335411
LakWasMet25_LOW6_2_FD	Freshwater sediment methanotrophic microbial communities from Lake Washington under simulated oxygen tension - Sediment Metagenome 25_LOW6	Gs0114290	Ga0066417	1056061	*Microbiome	Permanent Draft	Freshwater sediment methanotrophic microbial communities from Lake Washington under simulated oxygen tension	DOE Joint Genome Institute (JGI)	3300004198	Environmental	Aquatic	Freshwater	Sediment	Unclassified	Freshwater sediment methanotrophic microbial communities from Lake Washington under simulated oxygen tension		59544	Gp0111081	2015-04-10				Yes	Yes				2015-06-09		215527235	702298
LakWasMet63_LOW9_2_FD	Freshwater sediment methanotrophic microbial communities from Lake Washington under simulated oxygen tension - Sediment Metagenome 63_LOW9	Gs0114290	Ga0066443	1056139	*Microbiome	Permanent Draft	Freshwater sediment methanotrophic microbial communities from Lake Washington under simulated oxygen tension	DOE Joint Genome Institute (JGI)	3300004189	Environmental	Aquatic	Freshwater	Sediment	Unclassified	Freshwater sediment methanotrophic microbial communities from Lake Washington under simulated oxygen tension		59531	Gp0111107	2015-04-10				Yes	Yes				2015-06-09		114406977	368068
DEB19_08_DNA_4_FD	Aqueous microbial communities from the Delaware River and Bay under freshwater to marine salinity gradient to study organic matter cycling in a time-series - DEBay_Sum_0.19_D_<0.8_DNA	Gs0114433	Ga0075470	1074340	*Microbiome	Permanent Draft	Aqueous microbial communities from the Delaware River/Bay and Chesapeake Bay under freshwater to marine salinity gradient to study organic matter cycling in a time-series	DOE Joint Genome Institute (JGI)	3300006030	Environmental	Aquatic	Marine	Coastal	Unclassified	Aqueous microbial communities from the Delaware River/Bay and Chesapeake Bay under freshwater to marine salinity gradient to study organic matter cycling in a time-series		71482	Gp0116165	2015-10-14				Yes	Yes				2016-05-27		1062126089	3878144
MTBAKSrepl1MetaG_FD	Enrichment culture microbial communities from Arthur Kill intertidal strait, New Jersey, USA, that are MTBE-degrading - MTBE-AKS1 (Arthur Kill Sulfidogenic replicate 1) MetaG	Gs0114435	Ga0068712	1061840	*Microbiome	Permanent Draft	Enrichment culture microbial communities from Rutgers university that are MTBE-degrading	DOE Joint Genome Institute (JGI)	3300005252	Engineered	Lab enrichment	Defined media	Anaerobic media	Unclassified	Enrichment culture microbial communities from Rutgers university that are MTBE-degrading		62987	Gp0111903	2015-05-30	Released by Nikos bc they passed the 6 months embargo date			Yes	Yes				2016-01-07		908488554	2190357
MTBAKSrepl2MetaG_FD	Enrichment culture microbial communities om Arthur Kill intertidal strait, New Jersey, USA, that are MTBE-degrading - MTBE-AKS2 (Arthur Kill Sulfidogenic replicate 2) MetaG	Gs0114435	Ga0068713	1061841	*Microbiome	Permanent Draft	Enrichment culture microbial communities from Rutgers university that are MTBE-degrading	DOE Joint Genome Institute (JGI)	3300005145	Engineered	Lab enrichment	Defined media	Anaerobic media	Unclassified	Enrichment culture microbial communities from Rutgers university that are MTBE-degrading		62223	Gp0111904	2015-05-16	Released because they 6 months embargo/review period expired			Yes	Yes				2015-11-23		750579510	1709007
MTBNYHSulfiMetaG_FD	Enrichment culture microbial communities from rom New York Harbor, USA that are MTBE-degrading - MTBE-NYH (New York Harbor Sulfidogenic) MetaG	Gs0114435	Ga0068714	1061842	*Microbiome	Permanent Draft	Enrichment culture microbial communities from Rutgers university that are MTBE-degrading	DOE Joint Genome Institute (JGI)	3300005254	Engineered	Lab enrichment	Defined media	Anaerobic media	Unclassified	Enrichment culture microbial communities from Rutgers university that are MTBE-degrading		62988	Gp0111905	2015-05-30	Released by Nikos bc they passed the 6 months embargo date			Yes	Yes				2016-01-07		1518830554	3982867
Coa_R1_10_FD	Surface soil microbial communities from Centralia Pennsylvania, which are recovering from an underground coalmine fire - Coalmine Soil_Cen10_05102014_R1	Gs0114513	Ga0070737	1064126	*Microbiome	Permanent Draft	Surface soil microbial communities from Centralia Pennsylvania, which are recovering from an underground coalmine fire.	DOE Joint Genome Institute (JGI)	3300005524	Environmental	Terrestrial	Soil	Unclassified	Unclassified	Surface soil microbial communities from Centralia Pennsylvania, which are recovering from an underground coalmine fire.		66438	Gp0112859	2015-08-09				Yes	Yes				2016-04-12		2119834813	6752217
Coa_R1_7_FD	Surface soil microbial communities from Centralia Pennsylvania, which are recovering from an underground coalmine fire - Coalmine Soil_Cen14_06102014_R1	Gs0114513	Ga0070739	1064128	*Microbiome	Permanent Draft	Surface soil microbial communities from Centralia Pennsylvania, which are recovering from an underground coalmine fire.	DOE Joint Genome Institute (JGI)	3300005532	Environmental	Terrestrial	Soil	Unclassified	Unclassified	Surface soil microbial communities from Centralia Pennsylvania, which are recovering from an underground coalmine fire.		66445	Gp0112861	2015-08-10				Yes	Yes				2016-04-12		2596973440	8470643
Coa_R2_2_FD	Surface soil microbial communities from Centralia Pennsylvania, which are recovering from an underground coalmine fire - Coalmine Soil_Cen12_06102014_R2	Gs0114513	Ga0070738	1064127	*Microbiome	Permanent Draft	Surface soil microbial communities from Centralia Pennsylvania, which are recovering from an underground coalmine fire.	DOE Joint Genome Institute (JGI)	3300005531	Environmental	Terrestrial	Soil	Unclassified	Unclassified	Surface soil microbial communities from Centralia Pennsylvania, which are recovering from an underground coalmine fire.		66446	Gp0112860	2015-08-10				Yes	Yes				2016-04-12		1990026375	5940227
Coa_R2_FD	Surface soil microbial communities from Centralia Pennsylvania, which are recovering from an underground coalmine fire - Coalmine Soil_Cen15_06102014_R2	Gs0114513	Ga0070740	1064129	*Microbiome	Permanent Draft	Surface soil microbial communities from Centralia Pennsylvania, which are recovering from an underground coalmine fire.	DOE Joint Genome Institute (JGI)	3300005607	Environmental	Terrestrial	Soil	Unclassified	Unclassified	Surface soil microbial communities from Centralia Pennsylvania, which are recovering from an underground coalmine fire.		67286	Gp0112862	2015-08-25				Yes	Yes				2016-04-12		2376295219	8223469
HubBroMetageWRM3_FD	Warmed soil microbial communities from the Hubbard Brook experimental Forest, New Hampshire - Hubbard Brook CCASE Soil Metagenome WRM 3	Gs0114515	Ga0070763	1064219	*Microbiome	Permanent Draft	Soil microbial communities from the Hubbard Brook experimental Forest, New Hampshire, under manipulated climate change conditions.	DOE Joint Genome Institute (JGI)	3300005610	Environmental	Terrestrial	Soil	Loam	Forest soil	Soil microbial communities from the Hubbard Brook experimental Forest, New Hampshire, under manipulated climate change conditions.		67279	Gp0112870	2015-08-25				Yes	Yes				2016-04-12		6080410205	23097413
Colrivmet1449B02_FD	Estuarine microbial communities from the Columbia River estuary - metaG 1449B-02	Gs0114516	Ga0102864	1092161	*Microbiome	Permanent Draft	Estuarine microbial communities from the Columbia River estuary, to analyze effect of nutrient fluxes, a time series	DOE Joint Genome Institute (JGI)	3300009051	Environmental	Aquatic	Marine	Intertidal zone	Estuary	Estuarine microbial communities from the Columbia River estuary, to analyze effect of nutrient fluxes, a time series	IMG Annotation Pipeline v.4.11.0	84976	Gp0125797	2016-05-21				Yes	Yes				2016-07-20		614377551	1892726
Colrivmet1555A02_FD	Estuarine microbial communities from the Columbia River estuary - metaG 1555A-02	Gs0114516	Ga0102901	1092198	*Microbiome	Permanent Draft	Estuarine microbial communities from the Columbia River estuary, to analyze effect of nutrient fluxes, a time series	DOE Joint Genome Institute (JGI)	3300007634	Environmental	Aquatic	Marine	Intertidal zone	Estuary	Estuarine microbial communities from the Columbia River estuary, to analyze effect of nutrient fluxes, a time series	IMG Annotation Pipeline v.4.10.0	78456	Gp0125834	2016-03-17				Yes	Yes				2016-05-16		777997445	2463184
Colrivmeta1546C3_FD	Estuarine microbial communities from the Columbia River estuary - metaG 1546C-3	Gs0114516	Ga0102868	1092165	*Microbiome	Permanent Draft	Estuarine microbial communities from the Columbia River estuary, to analyze effect of nutrient fluxes, a time series	DOE Joint Genome Institute (JGI)	3300007653	Environmental	Aquatic	Marine	Intertidal zone	Estuary	Estuarine microbial communities from the Columbia River estuary, to analyze effect of nutrient fluxes, a time series	IMG Annotation Pipeline v.4.10.0	78443	Gp0125801	2016-03-16				Yes	Yes				2016-05-15		1038945875	3336320
AntAceMetag02UK1_FD	Saline lake microbial communities from Ace Lake, Antarctica - Antarctic Ace Lake Metagenome 02UK1	Gs0114820	Ga0075108	1070358	*Microbiome	Permanent Draft	Saline lake microbial communities from various lakes in Antarctica	DOE Joint Genome Institute (JGI)	3300005913	Environmental	Aquatic	Non-marine Saline-Alkaline	Saline	Unclassified	Saline lake microbial communities from various lakes in Antarctica		69797	Gp0116293	2015-09-21				Yes	Yes				2016-04-12		870646017	2514215
AD_JPNAS1_MetaG_FD	Active sludge microbial communities of municipal wastewater-treating anaerobic digesters from Japan - AD_JPNAS1_MetaG	Gs0116197	Ga0116159	1104480	*Microbiome	Permanent Draft	Active sludge microbial communities of municipal wastewater-treating anaerobic digesters from various locations	DOE Joint Genome Institute (JGI)	3300009720	Engineered	Wastewater	Anaerobic digestor	Unclassified	Unclassified	Active sludge microbial communities of municipal wastewater-treating anaerobic digesters from various locations	IMG Annotation Pipeline v.4.11.3	89878	Gp0138833	2016-06-22				Yes	Yes				2016-08-21		1386121727	3912158
AD_JPNAS3_MetaG_FD	AD_JPASca	Gs0116197	Ga0116243	1104482	*Microbiome	Permanent Draft	Active sludge microbial communities of municipal wastewater-treating anaerobic digesters from various locations	DOE Joint Genome Institute (JGI)	3300010344	Engineered	Wastewater	Anaerobic digestor	Unclassified	Unclassified	Active sludge microbial communities of municipal wastewater-treating anaerobic digesters from various locations	IMG Annotation Pipeline v.4.11.4	96415	Gp0138833	2016-09-04				Yes	Yes				2020-02-20		1958924286	3697436
AD_JPNHG2_MetaG_FD	Active sludge microbial communities of municipal wastewater-treating anaerobic digesters from Japan - AD_JPNHG2_MetaG	Gs0116197	Ga0116146	1104467	*Microbiome	Permanent Draft	Active sludge microbial communities of municipal wastewater-treating anaerobic digesters from various locations	DOE Joint Genome Institute (JGI)	3300009664	Engineered	Wastewater	Anaerobic digestor	Unclassified	Unclassified	Active sludge microbial communities of municipal wastewater-treating anaerobic digesters from various locations	IMG Annotation Pipeline v.4.11.3	89748	Gp0138798	2016-06-19				Yes	Yes				2016-08-18		1546966643	4719773
AD_UKC034_MetaG_FD	Active sludge microbial communities of municipal wastewater-treating anaerobic digesters from USA - AD_UKC034_MetaG	Gs0116197	Ga0116143	1104464	*Microbiome	Permanent Draft	Active sludge microbial communities of municipal wastewater-treating anaerobic digesters from various locations	DOE Joint Genome Institute (JGI)	3300009690	Engineered	Wastewater	Anaerobic digestor	Unclassified	Unclassified	Active sludge microbial communities of municipal wastewater-treating anaerobic digesters from various locations	IMG Annotation Pipeline v.4.11.3	89745	Gp0138814	2016-06-20				Yes	Yes				2016-08-19		2856244342	9437742
AD_UKC035_MetaG_FD	Active sludge microbial communities of municipal wastewater-treating anaerobic digesters from USA - AD_UKC035_MetaG	Gs0116197	Ga0116144	1104465	*Microbiome	Permanent Draft	Active sludge microbial communities of municipal wastewater-treating anaerobic digesters from various locations	DOE Joint Genome Institute (JGI)	3300009687	Engineered	Wastewater	Anaerobic digestor	Unclassified	Unclassified	Active sludge microbial communities of municipal wastewater-treating anaerobic digesters from various locations	IMG Annotation Pipeline v.4.11.3	89746	Gp0138815	2016-06-20				Yes	Yes				2016-08-19		2691666810	8737809
EasRivMeERMZT100_FD	Soil microbial communities from meander-bound floodplain in the East River, Colorado, USA - East River MetaG ERMZT100	Gs0118068	Ga0105252	1095630	*Microbiome	Permanent Draft	Soil and sediment microbial communities from the East River, CO, USA	DOE Joint Genome Institute (JGI)	3300009678	Environmental	Terrestrial	Soil	Floodplain	Unclassified	Soil and sediment microbial communities from the East River, CO, USA	IMG Annotation Pipeline v.4.11.3	89675	Gp0127669	2016-06-20				Yes	Yes				2016-08-19		2036586825	7121127
BON01_FD	Freshwater microbial communities from Lake Bonney liftoff mats and glacier meltwater in Antarctica - BON-01	Gs0118069	Ga0105053	1091232	*Microbiome	Permanent Draft	Freshwater microbial communities from lake liftoff mats and glacier meltwater in Antarctica	DOE Joint Genome Institute (JGI)	3300007522	Environmental	Aquatic	Freshwater	Ice	Glacial lake	Freshwater microbial communities from lake liftoff mats and glacier meltwater in Antarctica	IMG Annotation Pipeline v.4.10.2	78093	Gp0127802	2016-04-25				Yes	Yes				2016-04-15		2675504402	5308436
FRY01_FD	Freshwater microbial communities from Lake Fryxell liftoff mats and glacier meltwater in Antarctica - FRY-01	Gs0118069	Ga0105050	1091229	*Microbiome	Permanent Draft	Freshwater microbial communities from lake liftoff mats and glacier meltwater in Antarctica	DOE Joint Genome Institute (JGI)	3300007516	Environmental	Aquatic	Freshwater	Ice	Glacial lake	Freshwater microbial communities from lake liftoff mats and glacier meltwater in Antarctica	IMG Annotation Pipeline v.4.10.0	78088	Gp0127799	2016-03-30				Yes	Yes				2016-05-29		2180771132	5052543
FRY03_FD	Freshwater microbial communities from Lake Fryxell liftoff mats and glacier meltwater in Antarctica - FRY-03	Gs0118069	Ga0105052	1091231	*Microbiome	Permanent Draft	Freshwater microbial communities from lake liftoff mats and glacier meltwater in Antarctica	DOE Joint Genome Institute (JGI)	3300007523	Environmental	Aquatic	Freshwater	Ice	Glacial lake	Freshwater microbial communities from lake liftoff mats and glacier meltwater in Antarctica	IMG Annotation Pipeline v.4.10.0	78094	Gp0127801	2016-03-30				Yes	Yes				2016-05-29		2204059098	4770606
PPLLak2March2015_FD	Freshwater sediment microbial communities from Prairie Pothole Lake near Jamestown, North Dakota, USA - PPLs Lake P7 Core (1) Depth 19-21cm March2015	Gs0118070	Ga0105092	1092933	*Microbiome	Permanent Draft	Freshwater sediment microbial communities from Cottonwood Lakes Research site near Jamestown, North Dakota, USA	DOE Joint Genome Institute (JGI)	3300009157	Environmental	Aquatic	Freshwater	Lake	Sediment	Freshwater sediment microbial communities from Cottonwood Lakes Research site near Jamestown, North Dakota, USA	IMG Annotation Pipeline v.4.11.0	87021	Gp0127807	2016-06-03				Yes	Yes				2016-08-02		4990023406	18278651
PPLLak3cmMay2015_FD	Freshwater sediment microbial communities from Prairie Pothole Lake near Jamestown, North Dakota, USA - PPLs Lake P7 Core (1) Depth 1-3cm May2015	Gs0118070	Ga0105096	1092937	*Microbiome	Permanent Draft	Freshwater sediment microbial communities from Cottonwood Lakes Research site near Jamestown, North Dakota, USA	DOE Joint Genome Institute (JGI)	3300009170	Environmental	Aquatic	Freshwater	Lake	Sediment	Freshwater sediment microbial communities from Cottonwood Lakes Research site near Jamestown, North Dakota, USA	IMG Annotation Pipeline v.4.11.0	87036	Gp0127811	2016-06-04				Yes	Yes				2016-08-03		4009776900	14558090
BiotimSIPDNA_2_FD	Anaerobic biogas reactor microbial communites from Washington, USA - Biogas_R2 time_0 SIP DNA	Gs0118679	Ga0123335	1105508	*Microbiome	Permanent Draft	Anaerobic biogas reactor microbial communites from Washington, USA	DOE Joint Genome Institute (JGI)	3300009680	Engineered	Bioreactor	Anaerobic	Unclassified	Unclassified	Anaerobic biogas reactor microbial communites from Washington, USA	IMG Annotation Pipeline v.4.11.3	89707	Gp0141810	2016-06-20				Yes	Yes				2016-08-19		1865432584	4984328

## Sheet: Supplementary table 3
Supplementary table 3: Real-world benchmark samples failing with VAMB.
Sample name
LakMenEpi13Aug08_FD
MedBloCAOM2_O1_FD
Passage260A_FD
KloWWTslC11_HNv2_FD

## Sheet: Supplementary table 4
Supplementary table 4: CAMI benchmark statistics for CheckM-filtered binning methods based on recall of bins as HQ and NC from the 54 samples in the 6 CAMI data sets.
Metric	Tool	Quality	Bin Count	Assembly Recall
mean	binny	HQ	37	0.427
std	binny	HQ	22	0.218
min	binny	HQ	15	0.134
25% percentile	binny	HQ	24	0.255
50% percentile	binny	HQ	31	0.363
75% percentile	binny	HQ	40	0.61
max	binny	HQ	111	0.853
mean	binny	NC	29	0.355
std	binny	NC	15	0.209
min	binny	NC	11	0.103
25% percentile	binny	NC	20	0.194
50% percentile	MetaDecoder	HQ	27	0.301
75% percentile	binny	NC	30	0.539
max	binny	NC	70	0.823
mean	CONCOCT	HQ	8	0.068
std	CONCOCT	HQ	9	0.064
min	CONCOCT	HQ	0	0
25% percentile	CONCOCT	HQ	1	0.019
50% percentile	binny	NC	26	0.263
75% percentile	CONCOCT	HQ	10	0.099
max	CONCOCT	HQ	38	0.249
mean	CONCOCT	NC	4	0.041
std	CONCOCT	NC	4	0.054
min	CONCOCT	NC	0	0
25% percentile	CONCOCT	NC	1	0.009
50% percentile	SemiBin	HQ	24	0.256
75% percentile	CONCOCT	NC	5	0.055
max	CONCOCT	NC	18	0.247
mean	MaxBin2	HQ	10	0.117
std	MaxBin2	HQ	14	0.118
min	MaxBin2	HQ	0	0
25% percentile	MaxBin2	HQ	2	0.02
50% percentile	VAMB	HQ	23	0.229
75% percentile	MaxBin2	HQ	13	0.164
max	MaxBin2	HQ	56	0.454
mean	MaxBin2	NC	7	0.092
std	MaxBin2	NC	11	0.11
min	MaxBin2	NC	0	0
25% percentile	MaxBin2	NC	1	0.005
50% percentile	MetaDecoder	NC	21	0.242
75% percentile	MaxBin2	NC	10	0.151
max	MaxBin2	NC	39	0.41
mean	MetaBAT2	HQ	22	0.254
std	MetaBAT2	HQ	20	0.169
min	MetaBAT2	HQ	4	0.059
25% percentile	MetaBAT2	HQ	12	0.12
50% percentile	SemiBin	NC	19	0.216
75% percentile	MetaBAT2	HQ	22	0.341
max	MetaBAT2	HQ	88	0.843
mean	MetaBAT2	NC	17	0.212
std	MetaBAT2	NC	15	0.161
min	MetaBAT2	NC	4	0.039
25% percentile	MetaBAT2	NC	9	0.101
50% percentile	MetaBAT2	HQ	17	0.218
75% percentile	MetaBAT2	NC	19	0.272
max	MetaBAT2	NC	63	0.843
mean	MetaDecoder	HQ	32	0.386
std	MetaDecoder	HQ	18	0.222
min	MetaDecoder	HQ	14	0.118
25% percentile	MetaDecoder	HQ	21	0.214
50% percentile	VAMB	NC	17	0.176
75% percentile	MetaDecoder	HQ	36	0.561
max	MetaDecoder	HQ	88	0.948
mean	MetaDecoder	NC	25	0.309
std	MetaDecoder	NC	14	0.202
min	MetaDecoder	NC	9	0.071
25% percentile	MetaDecoder	NC	16	0.157
50% percentile	MetaBAT2	NC	14	0.164
75% percentile	MetaDecoder	NC	27	0.459
max	MetaDecoder	NC	63	0.874
mean	SemiBin	HQ	29	0.358
std	SemiBin	HQ	20	0.233
min	SemiBin	HQ	9	0.078
25% percentile	SemiBin	HQ	18	0.171
50% percentile	CONCOCT	HQ	6	0.057
75% percentile	SemiBin	HQ	31	0.532
max	SemiBin	HQ	95	0.95
mean	SemiBin	NC	24	0.305
std	SemiBin	NC	16	0.226
min	SemiBin	NC	5	0.045
25% percentile	SemiBin	NC	13	0.13
50% percentile	MaxBin2	HQ	6	0.061
75% percentile	SemiBin	NC	28	0.441
max	SemiBin	NC	70	0.95
mean	VAMB	HQ	25	0.28
std	VAMB	HQ	14	0.166
min	VAMB	HQ	3	0.072
25% percentile	VAMB	HQ	15	0.14
50% percentile	MaxBin2	NC	3	0.034
75% percentile	VAMB	HQ	29	0.375
max	VAMB	HQ	63	0.725
mean	VAMB	NC	19	0.234
std	VAMB	NC	10	0.166
min	VAMB	NC	3	0.063
25% percentile	VAMB	NC	11	0.102
50% percentile	CONCOCT	NC	2	0.022
75% percentile	VAMB	NC	23	0.322
max	VAMB	NC	41	0.685

## Sheet: Supplementary table 5
Supplementary table 5: Summary statistics of AMBER statistics per sample for binning methods for the 54 CAMI samples in the 6 CAMI data sets.
Metric	Tool	Accuracy (bp)	Accuracy (seq)	Adjusted Rand index (bp)	Adjusted Rand index (seq)	Average completeness (bp)	Average completeness (seq)	Average purity (bp)	Average purity (seq)	CAMI 1 F1 score (bp)	CAMI 1 F1 score (seq)	CAMI 1 average completeness (bp)	CAMI 1 average completeness (seq)	CAMI 1 std error of av. completeness (bp)	CAMI 1 std error of av. completeness (seq)	Completeness (bp)	Completeness (seq)	F1 score (bp)	F1 score (seq)	F1 score for sample (bp)	F1 score for sample (seq)	Misclassification rate (bp)	Misclassification rate (seq)	Percentage of binned bp	Percentage of binned sequences	Purity (bp)	Purity (seq)	Rand index (bp)	Rand index (seq)	Std error of av. completeness (bp)	Std error of av. completeness (seq)	Std error of av. purity (bp)	Std error of av. purity (seq)	avg_precision_bp_var	avg_recall_bp_var	avg_recall_bp_var_cami1
mean	binny	0.477	0.062	0.962	0.864	0.424	0.343	0.973	0.885	0.554	0.464	0.42	0.34	0.045	0.041	0.481	0.065	0.558	0.468	0.616	0.113	0.027	0.129	0.489	0.069	0.973	0.871	0.998	0.966	0.044	0.041	0.009	0.037	0.004	0.17	0.173
std	binny	0.219	0.072	0.026	0.102	0.225	0.191	0.013	0.052	0.219	0.198	0.225	0.191	0.019	0.02	0.218	0.073	0.218	0.198	0.196	0.109	0.013	0.145	0.222	0.08	0.013	0.145	0.001	0.05	0.019	0.02	0.004	0.016	0.003	0.044	0.045
min	binny	0.148	0.002	0.822	0.399	0.117	0.1	0.944	0.74	0.206	0.175	0.115	0.098	0.018	0.014	0.15	0.003	0.209	0.177	0.26	0.006	0.006	0.016	0.15	0.003	0.922	0.142	0.991	0.724	0.018	0.014	0.003	0.013	0	0.064	0.076
25% percentile	binny	0.314	0.016	0.952	0.84	0.255	0.186	0.964	0.857	0.396	0.304	0.249	0.185	0.027	0.024	0.323	0.019	0.403	0.306	0.482	0.036	0.018	0.078	0.329	0.02	0.966	0.879	0.997	0.965	0.027	0.024	0.006	0.027	0.002	0.138	0.14
50% percentile	binny	0.444	0.047	0.965	0.886	0.402	0.299	0.974	0.885	0.561	0.444	0.395	0.296	0.046	0.037	0.451	0.049	0.568	0.447	0.615	0.093	0.026	0.101	0.459	0.052	0.974	0.899	0.998	0.981	0.046	0.037	0.009	0.036	0.003	0.176	0.179
75% percentile	binny	0.644	0.075	0.979	0.923	0.596	0.495	0.98	0.92	0.737	0.636	0.59	0.483	0.058	0.056	0.648	0.077	0.742	0.643	0.783	0.142	0.034	0.121	0.653	0.082	0.982	0.922	0.999	0.989	0.057	0.055	0.011	0.048	0.005	0.204	0.213
max	binny	0.903	0.411	0.995	0.978	0.903	0.822	0.995	0.97	0.942	0.888	0.899	0.821	0.096	0.097	0.91	0.424	0.942	0.888	0.944	0.568	0.078	0.858	0.919	0.479	0.994	0.984	1	0.997	0.096	0.097	0.024	0.074	0.014	0.238	0.24
mean	binny[CheckM]	0.448	0.052	0.977	0.872	0.398	0.325	0.984	0.911	0.53	0.449	0.396	0.323	0.045	0.041	0.451	0.054	0.532	0.451	0.588	0.095	0.016	0.109	0.455	0.056	0.984	0.891	0.998	0.966	0.045	0.041	0.006	0.033	0.002	0.173	0.174
std	binny[CheckM]	0.22	0.071	0.013	0.109	0.225	0.19	0.008	0.043	0.223	0.202	0.225	0.189	0.02	0.021	0.22	0.071	0.223	0.202	0.204	0.108	0.008	0.129	0.222	0.074	0.008	0.129	0.001	0.043	0.02	0.02	0.003	0.016	0.002	0.045	0.046
min	binny[CheckM]	0.143	0.002	0.939	0.32	0.108	0.09	0.964	0.78	0.194	0.163	0.107	0.089	0.018	0.014	0.144	0.002	0.195	0.164	0.251	0.005	0.002	0.016	0.145	0.003	0.96	0.142	0.994	0.761	0.018	0.014	0.002	0.003	0	0.078	0.079
25% percentile	binny[CheckM]	0.267	0.012	0.967	0.84	0.206	0.161	0.979	0.887	0.34	0.274	0.205	0.16	0.026	0.024	0.268	0.013	0.341	0.276	0.422	0.025	0.01	0.058	0.269	0.013	0.978	0.882	0.998	0.965	0.026	0.024	0.004	0.022	0.001	0.14	0.141
50% percentile	binny[CheckM]	0.406	0.028	0.978	0.903	0.355	0.276	0.984	0.915	0.517	0.417	0.351	0.274	0.047	0.037	0.409	0.029	0.521	0.418	0.577	0.057	0.015	0.078	0.415	0.031	0.985	0.922	0.999	0.98	0.047	0.037	0.005	0.031	0.001	0.176	0.178
75% percentile	binny[CheckM]	0.639	0.059	0.987	0.933	0.592	0.473	0.99	0.937	0.737	0.625	0.59	0.466	0.06	0.058	0.642	0.061	0.742	0.632	0.778	0.115	0.022	0.118	0.647	0.063	0.99	0.942	0.999	0.988	0.06	0.057	0.007	0.043	0.002	0.213	0.215
max	binny[CheckM]	0.885	0.409	0.998	0.978	0.9	0.822	0.996	0.996	0.942	0.888	0.899	0.821	0.096	0.097	0.886	0.41	0.942	0.888	0.933	0.572	0.04	0.858	0.898	0.432	0.998	0.984	1	0.996	0.096	0.097	0.022	0.069	0.013	0.238	0.24
mean	CONCOCT	0.235	0.088	0.182	0.32	0.648	0.536	0.665	0.62	0.235	0.196	0.15	0.123	0.03	0.026	0.725	0.178	0.644	0.557	0.403	0.222	0.702	0.641	0.796	0.236	0.298	0.359	0.82	0.896	0.032	0.034	0.045	0.051	0.11	0.104	0.1
std	CONCOCT	0.093	0.06	0.097	0.208	0.224	0.238	0.118	0.126	0.107	0.093	0.08	0.069	0.016	0.015	0.198	0.099	0.165	0.183	0.112	0.101	0.106	0.148	0.176	0.128	0.106	0.148	0.21	0.106	0.01	0.012	0.018	0.023	0.027	0.036	0.051
min	CONCOCT	0.073	0.004	0.005	-0.034	0.27	0.193	0.403	0.365	0.073	0.061	0.038	0.033	0.011	0.009	0.374	0.014	0.353	0.286	0.141	0.027	0.484	0.191	0.429	0.018	0.076	0.109	0.101	0.45	0.018	0.015	0.021	0.024	0.032	0.01	0.029
25% percentile	CONCOCT	0.153	0.037	0.131	0.176	0.448	0.316	0.573	0.525	0.142	0.121	0.081	0.066	0.017	0.013	0.54	0.091	0.527	0.416	0.322	0.132	0.632	0.562	0.616	0.136	0.24	0.267	0.814	0.891	0.025	0.024	0.034	0.036	0.097	0.079	0.058
50% percentile	CONCOCT	0.237	0.084	0.166	0.266	0.644	0.498	0.665	0.602	0.236	0.185	0.147	0.111	0.025	0.021	0.746	0.179	0.655	0.545	0.415	0.234	0.707	0.666	0.86	0.225	0.293	0.334	0.897	0.938	0.031	0.033	0.038	0.044	0.11	0.112	0.096
75% percentile	CONCOCT	0.298	0.117	0.225	0.381	0.847	0.747	0.743	0.701	0.319	0.279	0.207	0.18	0.04	0.037	0.919	0.233	0.772	0.681	0.496	0.282	0.76	0.733	0.952	0.338	0.368	0.438	0.932	0.955	0.038	0.041	0.052	0.063	0.13	0.126	0.146
max	CONCOCT	0.412	0.262	0.415	0.95	0.97	0.963	0.949	0.948	0.453	0.396	0.339	0.313	0.07	0.07	0.983	0.439	0.928	0.885	0.591	0.466	0.924	0.891	0.991	0.509	0.516	0.809	0.989	0.985	0.074	0.076	0.094	0.122	0.156	0.163	0.215
mean	CONCOCT[CheckM]	0.075	0.028	0.761	0.711	0.062	0.051	0.983	0.917	0.11	0.091	0.061	0.05	0.02	0.017	0.076	0.029	0.111	0.093	0.134	0.054	0.019	0.055	0.077	0.03	0.981	0.945	0.992	0.878	0.02	0.017	0.011	0.059	0.002	0.05	0.05
std	CONCOCT[CheckM]	0.067	0.035	0.4	0.415	0.054	0.047	0.016	0.13	0.091	0.078	0.053	0.045	0.015	0.013	0.068	0.036	0.092	0.08	0.11	0.065	0.02	0.116	0.069	0.037	0.02	0.116	0.015	0.295	0.015	0.013	0.009	0.066	0.003	0.041	0.042
min	CONCOCT[CheckM]	0	0	0	0	0	0	0.933	0.167	0	0	0	0	0	0	0	0	0	0	0	0	0	0	0	0	0.904	0.167	0.91	0	0	0	0	0.002	0	0	0
25% percentile	CONCOCT[CheckM]	0.02	0.003	0.897	0.571	0.017	0.013	0.974	0.894	0.034	0.026	0.017	0.013	0.01	0.008	0.02	0.003	0.034	0.026	0.039	0.006	0.003	0.011	0.02	0.003	0.972	0.937	0.992	0.978	0.01	0.008	0.005	0.01	0	0.014	0.014
50% percentile	CONCOCT[CheckM]	0.06	0.011	0.967	0.949	0.055	0.043	0.985	0.954	0.104	0.081	0.055	0.042	0.016	0.012	0.061	0.011	0.104	0.081	0.114	0.021	0.016	0.033	0.061	0.011	0.984	0.967	0.996	0.99	0.016	0.012	0.009	0.031	0.001	0.046	0.046
75% percentile	CONCOCT[CheckM]	0.102	0.044	0.985	0.973	0.09	0.074	0.997	0.989	0.163	0.131	0.089	0.071	0.033	0.027	0.103	0.045	0.165	0.136	0.187	0.087	0.028	0.063	0.104	0.047	0.997	0.989	0.998	0.994	0.033	0.027	0.014	0.084	0.001	0.072	0.073
max	CONCOCT[CheckM]	0.257	0.133	1	0.993	0.19	0.175	1	1	0.315	0.288	0.188	0.171	0.054	0.05	0.259	0.139	0.319	0.294	0.41	0.243	0.096	0.833	0.263	0.142	1	1	1	1	0.053	0.05	0.038	0.329	0.012	0.15	0.151
mean	Gold-Standard	1	1	1	1	1	1	1	1	1	1	1	1	0	0	1	1	1	1	1	1	0	0	1	1	1	1	1	1	0	0	0	0	0	0	0
std	Gold-Standard	0	0	0	0	0	0	0	0	0	0	0	0	0	0	0	0	0	0	0	0	0	0	0	0	0	0	0	0	0	0	0	0	0	0	0
min	Gold-Standard	1	1	1	1	1	1	1	1	1	1	1	1	0	0	1	1	1	1	1	1	0	0	1	1	1	1	1	1	0	0	0	0	0	0	0
25% percentile	Gold-Standard	1	1	1	1	1	1	1	1	1	1	1	1	0	0	1	1	1	1	1	1	0	0	1	1	1	1	1	1	0	0	0	0	0	0	0
50% percentile	Gold-Standard	1	1	1	1	1	1	1	1	1	1	1	1	0	0	1	1	1	1	1	1	0	0	1	1	1	1	1	1	0	0	0	0	0	0	0
75% percentile	Gold-Standard	1	1	1	1	1	1	1	1	1	1	1	1	0	0	1	1	1	1	1	1	0	0	1	1	1	1	1	1	0	0	0	0	0	0	0
max	Gold-Standard	1	1	1	1	1	1	1	1	1	1	1	1	0	0	1	1	1	1	1	1	0	0	1	1	1	1	1	1	0	0	0	0	0	0	0
mean	MaxBin2	0.233	0.07	0.656	0.391	0.218	0.199	0.616	0.441	0.273	0.223	0.184	0.158	0.033	0.031	0.245	0.081	0.31	0.264	0.35	0.134	0.312	0.54	0.327	0.14	0.688	0.46	0.977	0.916	0.035	0.032	0.041	0.057	0.071	0.099	0.098
std	MaxBin2	0.133	0.056	0.194	0.148	0.131	0.124	0.21	0.159	0.153	0.132	0.121	0.113	0.023	0.023	0.126	0.053	0.154	0.135	0.15	0.08	0.187	0.174	0.146	0.092	0.187	0.174	0.017	0.102	0.023	0.023	0.018	0.038	0.035	0.06	0.061
min	MaxBin2	0.051	0.001	0.28	0.056	0.051	0.045	0.246	0.155	0.062	0.044	0.034	0.024	0.008	0.006	0.06	0.005	0.089	0.073	0.11	0.01	0.01	0.08	0.074	0.006	0.317	0.036	0.919	0.582	0.009	0.008	0.013	0.018	0.003	0.016	0.015
25% percentile	MaxBin2	0.12	0.027	0.515	0.298	0.104	0.091	0.44	0.336	0.134	0.101	0.08	0.061	0.016	0.014	0.131	0.041	0.166	0.14	0.212	0.075	0.124	0.474	0.214	0.072	0.554	0.351	0.97	0.922	0.018	0.015	0.03	0.034	0.043	0.042	0.041
50% percentile	MaxBin2	0.214	0.057	0.635	0.369	0.192	0.187	0.606	0.435	0.273	0.222	0.173	0.149	0.025	0.021	0.227	0.071	0.305	0.264	0.333	0.117	0.331	0.552	0.304	0.123	0.669	0.448	0.982	0.955	0.027	0.025	0.039	0.045	0.077	0.096	0.095
75% percentile	MaxBin2	0.329	0.095	0.849	0.452	0.304	0.271	0.801	0.532	0.376	0.299	0.266	0.213	0.051	0.05	0.32	0.117	0.429	0.343	0.456	0.194	0.446	0.649	0.44	0.198	0.876	0.526	0.989	0.975	0.051	0.05	0.047	0.069	0.098	0.135	0.134
max	MaxBin2	0.611	0.226	0.995	0.86	0.594	0.569	0.975	0.795	0.67	0.567	0.545	0.504	0.091	0.088	0.592	0.198	0.7	0.601	0.708	0.307	0.683	0.964	0.694	0.37	0.99	0.92	0.998	0.992	0.091	0.09	0.109	0.189	0.126	0.228	0.236
mean	MaxBin2[CheckM]	0.129	0.019	0.812	0.577	0.117	0.113	0.955	0.63	0.187	0.162	0.115	0.106	0.031	0.029	0.131	0.021	0.19	0.17	0.212	0.04	0.043	0.3	0.133	0.024	0.957	0.7	0.974	0.767	0.03	0.029	0.023	0.131	0.005	0.083	0.084
std	MaxBin2[CheckM]	0.123	0.024	0.322	0.338	0.118	0.118	0.039	0.209	0.171	0.151	0.117	0.112	0.027	0.026	0.124	0.026	0.172	0.156	0.178	0.046	0.038	0.245	0.125	0.029	0.038	0.245	0.042	0.282	0.026	0.026	0.022	0.077	0.007	0.074	0.075
min	MaxBin2[CheckM]	0	0	0	0	0	0	0.808	0.108	0	0	0	0	0	0	0	0	0	0	0	0	0	0	0	0	0.814	0.053	0.786	0	0	0	0.002	0.022	0	0	0
25% percentile	MaxBin2[CheckM]	0.029	0.002	0.865	0.274	0.02	0.017	0.937	0.508	0.038	0.031	0.019	0.016	0.011	0.009	0.031	0.003	0.04	0.032	0.06	0.006	0.015	0.123	0.031	0.003	0.94	0.587	0.971	0.65	0.011	0.009	0.007	0.084	0.001	0.018	0.018
50% percentile	MaxBin2[CheckM]	0.08	0.007	0.938	0.726	0.073	0.061	0.962	0.657	0.132	0.109	0.071	0.059	0.019	0.018	0.083	0.01	0.135	0.112	0.153	0.02	0.037	0.201	0.087	0.011	0.963	0.799	0.991	0.883	0.019	0.018	0.017	0.1	0.002	0.054	0.054
75% percentile	MaxBin2[CheckM]	0.184	0.033	0.97	0.871	0.166	0.16	0.981	0.77	0.28	0.245	0.164	0.151	0.049	0.047	0.186	0.036	0.283	0.255	0.312	0.069	0.06	0.413	0.192	0.039	0.985	0.877	0.998	0.96	0.049	0.047	0.032	0.168	0.005	0.131	0.132
max	MaxBin2[CheckM]	0.459	0.103	0.996	0.957	0.455	0.428	1	1	0.621	0.555	0.454	0.427	0.103	0.099	0.465	0.119	0.623	0.56	0.631	0.207	0.186	0.947	0.468	0.128	1	1	1	0.992	0.103	0.099	0.118	0.315	0.042	0.253	0.254
mean	MetaBAT2	0.408	0.038	0.526	0.492	0.529	0.418	0.824	0.741	0.447	0.374	0.327	0.267	0.042	0.038	0.597	0.066	0.611	0.504	0.588	0.107	0.357	0.486	0.631	0.075	0.643	0.514	0.957	0.927	0.038	0.037	0.042	0.055	0.071	0.132	0.158
std	MetaBAT2	0.193	0.035	0.204	0.218	0.249	0.221	0.074	0.114	0.182	0.17	0.174	0.154	0.021	0.02	0.236	0.059	0.2	0.196	0.158	0.085	0.149	0.195	0.242	0.065	0.149	0.195	0.038	0.063	0.013	0.016	0.016	0.021	0.029	0.035	0.046
min	MetaBAT2	0.142	0.002	0.163	0.192	0.15	0.122	0.656	0.505	0.172	0.138	0.098	0.078	0.017	0.013	0.217	0.004	0.252	0.204	0.33	0.008	0.049	0.027	0.231	0.004	0.302	0.109	0.797	0.675	0.018	0.014	0.012	0.013	0.011	0.056	0.077
25% percentile	MetaBAT2	0.257	0.011	0.38	0.311	0.304	0.219	0.781	0.66	0.297	0.23	0.187	0.143	0.023	0.02	0.39	0.018	0.448	0.345	0.469	0.035	0.271	0.337	0.409	0.022	0.545	0.358	0.95	0.911	0.027	0.024	0.036	0.046	0.053	0.104	0.123
50% percentile	MetaBAT2	0.368	0.029	0.484	0.466	0.484	0.35	0.812	0.734	0.435	0.347	0.289	0.225	0.038	0.033	0.569	0.042	0.594	0.47	0.557	0.078	0.38	0.52	0.62	0.046	0.62	0.48	0.966	0.937	0.036	0.033	0.041	0.054	0.08	0.132	0.162
75% percentile	MetaBAT2	0.553	0.048	0.666	0.601	0.776	0.599	0.88	0.834	0.543	0.474	0.42	0.36	0.059	0.053	0.833	0.102	0.793	0.678	0.704	0.16	0.455	0.642	0.883	0.119	0.729	0.663	0.977	0.965	0.048	0.049	0.051	0.067	0.087	0.157	0.197
max	MetaBAT2	0.893	0.148	0.957	0.996	0.896	0.834	0.976	0.975	0.873	0.757	0.79	0.658	0.094	0.088	0.939	0.222	0.918	0.861	0.945	0.326	0.698	0.891	0.976	0.242	0.951	0.973	0.998	0.998	0.074	0.08	0.094	0.112	0.133	0.213	0.249
mean	MetaBAT2[CheckM]	0.261	0.016	0.988	0.89	0.224	0.19	0.991	0.921	0.339	0.293	0.223	0.188	0.042	0.037	0.262	0.016	0.34	0.295	0.389	0.031	0.009	0.073	0.263	0.017	0.991	0.927	0.999	0.969	0.042	0.037	0.005	0.042	0.001	0.139	0.139
std	MetaBAT2[CheckM]	0.173	0.025	0.012	0.185	0.164	0.142	0.008	0.08	0.196	0.178	0.164	0.141	0.024	0.023	0.173	0.025	0.196	0.179	0.195	0.046	0.008	0.087	0.174	0.026	0.008	0.087	0.002	0.063	0.024	0.023	0.005	0.035	0.002	0.062	0.063
min	MetaBAT2[CheckM]	0.058	0	0.936	0	0.049	0.043	0.966	0.637	0.094	0.082	0.049	0.043	0.015	0.013	0.059	0	0.094	0.083	0.112	0.001	0	0	0.059	0	0.971	0.452	0.991	0.584	0.015	0.013	0	0	0	0.044	0.044
25% percentile	MetaBAT2[CheckM]	0.121	0.003	0.984	0.892	0.087	0.07	0.986	0.905	0.158	0.126	0.086	0.068	0.019	0.016	0.122	0.003	0.16	0.128	0.217	0.006	0.003	0.023	0.122	0.003	0.987	0.902	0.998	0.971	0.019	0.016	0.002	0.011	0	0.074	0.074
50% percentile	MetaBAT2[CheckM]	0.224	0.007	0.992	0.955	0.189	0.142	0.993	0.939	0.317	0.245	0.188	0.142	0.033	0.029	0.225	0.007	0.318	0.247	0.367	0.014	0.007	0.041	0.226	0.008	0.993	0.959	0.999	0.989	0.033	0.029	0.004	0.035	0	0.14	0.141
75% percentile	MetaBAT2[CheckM]	0.345	0.015	0.996	0.979	0.285	0.217	0.996	0.968	0.442	0.351	0.284	0.215	0.061	0.055	0.347	0.017	0.443	0.354	0.514	0.033	0.013	0.098	0.347	0.017	0.997	0.977	1	0.996	0.061	0.055	0.007	0.062	0.001	0.186	0.186
max	MetaBAT2[CheckM]	0.843	0.128	1	1	0.751	0.595	1	1	0.857	0.734	0.751	0.59	0.1	0.097	0.843	0.128	0.857	0.734	0.915	0.227	0.029	0.548	0.843	0.131	1	1	1	1	0.1	0.096	0.029	0.164	0.014	0.242	0.242
mean	MetaDecoder	0.553	0.057	0.813	0.536	0.454	0.351	0.75	0.647	0.464	0.373	0.351	0.277	0.034	0.031	0.516	0.051	0.543	0.433	0.621	0.09	0.154	0.366	0.644	0.089	0.846	0.634	0.993	0.954	0.039	0.037	0.025	0.033	0.067	0.132	0.131
std	MetaDecoder	0.232	0.052	0.083	0.161	0.229	0.198	0.13	0.14	0.185	0.168	0.181	0.159	0.016	0.017	0.219	0.044	0.211	0.19	0.189	0.072	0.086	0.13	0.234	0.078	0.086	0.13	0.003	0.056	0.015	0.018	0.008	0.01	0.032	0.027	0.028
min	MetaDecoder	0.219	0.005	0.631	0.164	0.147	0.111	0.504	0.408	0.216	0.17	0.133	0.103	0.015	0.011	0.2	0.005	0.237	0.179	0.314	0.009	0.008	0.083	0.262	0.006	0.654	0.364	0.985	0.694	0.017	0.013	0.006	0.015	0.001	0.052	0.079
25% percentile	MetaDecoder	0.363	0.016	0.743	0.443	0.256	0.187	0.641	0.544	0.323	0.241	0.212	0.161	0.02	0.018	0.349	0.016	0.369	0.283	0.491	0.032	0.073	0.24	0.427	0.027	0.779	0.527	0.991	0.954	0.025	0.023	0.02	0.028	0.043	0.109	0.111
50% percentile	MetaDecoder	0.533	0.035	0.814	0.527	0.414	0.315	0.718	0.599	0.419	0.33	0.301	0.238	0.03	0.024	0.505	0.035	0.529	0.412	0.624	0.066	0.152	0.384	0.656	0.054	0.848	0.616	0.994	0.974	0.037	0.033	0.027	0.032	0.078	0.136	0.13
75% percentile	MetaDecoder	0.747	0.082	0.869	0.65	0.622	0.511	0.866	0.777	0.555	0.459	0.433	0.364	0.044	0.042	0.68	0.069	0.689	0.558	0.762	0.121	0.221	0.473	0.873	0.132	0.927	0.76	0.996	0.984	0.049	0.051	0.029	0.038	0.093	0.149	0.155
max	MetaDecoder	0.945	0.2	0.988	0.908	0.908	0.726	0.99	0.939	0.904	0.783	0.832	0.703	0.074	0.078	0.941	0.168	0.933	0.783	0.966	0.275	0.346	0.636	0.969	0.284	0.992	0.917	0.999	0.995	0.074	0.079	0.046	0.062	0.119	0.199	0.183
mean	MetaDecoder[CheckM]	0.403	0.023	0.977	0.87	0.359	0.298	0.981	0.837	0.486	0.403	0.356	0.294	0.045	0.041	0.407	0.025	0.489	0.407	0.542	0.047	0.018	0.117	0.41	0.026	0.982	0.883	0.998	0.971	0.044	0.04	0.007	0.049	0.002	0.164	0.167
std	MetaDecoder[CheckM]	0.224	0.03	0.015	0.119	0.226	0.195	0.01	0.086	0.228	0.198	0.225	0.192	0.021	0.021	0.225	0.031	0.229	0.199	0.214	0.056	0.01	0.082	0.227	0.033	0.01	0.082	0.001	0.031	0.02	0.021	0.004	0.018	0.002	0.044	0.045
min	MetaDecoder[CheckM]	0.129	0.001	0.928	0.363	0.097	0.08	0.951	0.538	0.174	0.143	0.096	0.079	0.017	0.013	0.134	0.001	0.177	0.145	0.235	0.003	0.004	0.031	0.135	0.001	0.949	0.585	0.994	0.825	0.017	0.013	0.002	0.007	0	0.084	0.084
25% percentile	MetaDecoder[CheckM]	0.225	0.006	0.97	0.854	0.177	0.142	0.976	0.777	0.298	0.243	0.176	0.141	0.024	0.023	0.226	0.006	0.3	0.244	0.368	0.012	0.012	0.064	0.227	0.006	0.977	0.846	0.998	0.965	0.024	0.023	0.004	0.04	0.001	0.132	0.137
50% percentile	MetaDecoder[CheckM]	0.32	0.011	0.982	0.904	0.304	0.229	0.984	0.854	0.462	0.359	0.302	0.225	0.044	0.035	0.327	0.012	0.465	0.361	0.488	0.023	0.015	0.088	0.33	0.012	0.985	0.912	0.999	0.979	0.043	0.035	0.006	0.048	0.001	0.164	0.165
75% percentile	MetaDecoder[CheckM]	0.566	0.025	0.987	0.943	0.507	0.443	0.987	0.893	0.666	0.573	0.503	0.433	0.063	0.057	0.571	0.03	0.67	0.581	0.723	0.058	0.023	0.154	0.574	0.032	0.988	0.936	0.999	0.988	0.063	0.057	0.008	0.061	0.002	0.205	0.206
max	MetaDecoder[CheckM]	0.941	0.126	0.995	0.993	0.837	0.703	0.996	0.968	0.904	0.783	0.832	0.703	0.096	0.096	0.941	0.128	0.905	0.783	0.966	0.225	0.051	0.415	0.948	0.134	0.996	0.969	1	0.998	0.094	0.09	0.023	0.082	0.009	0.234	0.236
mean	SemiBin	0.543	0.079	0.775	0.625	0.509	0.408	0.773	0.627	0.535	0.434	0.439	0.362	0.038	0.036	0.572	0.084	0.587	0.468	0.647	0.138	0.193	0.361	0.663	0.115	0.807	0.639	0.991	0.962	0.036	0.036	0.03	0.043	0.066	0.126	0.143
std	SemiBin	0.234	0.08	0.107	0.173	0.248	0.231	0.119	0.147	0.215	0.198	0.235	0.219	0.015	0.016	0.234	0.08	0.214	0.2	0.187	0.118	0.097	0.155	0.247	0.106	0.097	0.155	0.005	0.056	0.013	0.015	0.009	0.013	0.032	0.038	0.033
min	SemiBin	0.208	0.005	0.545	0.108	0.157	0.123	0.523	0.34	0.231	0.18	0.139	0.11	0.017	0.014	0.214	0.007	0.26	0.202	0.327	0.013	0.005	0.025	0.265	0.012	0.63	0.255	0.974	0.694	0.018	0.014	0.003	0.016	0	0.029	0.064
25% percentile	SemiBin	0.369	0.017	0.698	0.509	0.3	0.212	0.685	0.522	0.38	0.282	0.255	0.194	0.024	0.022	0.386	0.02	0.425	0.312	0.528	0.038	0.105	0.272	0.437	0.026	0.738	0.528	0.988	0.964	0.026	0.024	0.026	0.037	0.039	0.107	0.12
50% percentile	SemiBin	0.496	0.047	0.763	0.617	0.484	0.359	0.747	0.589	0.504	0.384	0.382	0.31	0.037	0.031	0.548	0.06	0.579	0.45	0.615	0.109	0.218	0.385	0.663	0.076	0.782	0.615	0.992	0.977	0.035	0.033	0.03	0.042	0.074	0.13	0.148
75% percentile	SemiBin	0.752	0.115	0.874	0.72	0.739	0.586	0.878	0.764	0.726	0.55	0.661	0.517	0.049	0.049	0.788	0.122	0.774	0.589	0.8	0.202	0.262	0.472	0.928	0.175	0.895	0.728	0.994	0.985	0.043	0.047	0.036	0.049	0.089	0.151	0.164
max	SemiBin	0.945	0.329	0.993	0.994	0.934	0.868	0.994	0.901	0.925	0.862	0.896	0.827	0.075	0.076	0.946	0.359	0.945	0.884	0.97	0.481	0.37	0.745	0.983	0.451	0.995	0.975	0.999	0.997	0.074	0.076	0.051	0.079	0.119	0.205	0.208
mean	SemiBin[CheckM]	0.37	0.034	0.978	0.912	0.332	0.29	0.982	0.82	0.452	0.386	0.33	0.286	0.044	0.04	0.373	0.035	0.454	0.39	0.502	0.064	0.018	0.114	0.376	0.037	0.982	0.886	0.998	0.978	0.044	0.04	0.006	0.058	0.001	0.157	0.159
std	SemiBin[CheckM]	0.233	0.047	0.014	0.092	0.235	0.217	0.009	0.088	0.245	0.22	0.234	0.215	0.022	0.022	0.233	0.048	0.244	0.221	0.231	0.08	0.009	0.125	0.234	0.051	0.009	0.125	0.001	0.027	0.022	0.021	0.003	0.023	0.001	0.054	0.055
min	SemiBin[CheckM]	0.094	0.001	0.91	0.403	0.07	0.063	0.957	0.596	0.127	0.115	0.068	0.062	0.016	0.014	0.095	0.001	0.13	0.117	0.174	0.003	0.001	0.014	0.095	0.001	0.946	0.23	0.993	0.848	0.016	0.014	0.001	0.02	0	0.061	0.061
25% percentile	SemiBin[CheckM]	0.185	0.006	0.972	0.911	0.142	0.121	0.978	0.764	0.244	0.207	0.14	0.12	0.021	0.02	0.187	0.006	0.248	0.208	0.314	0.012	0.012	0.061	0.189	0.006	0.978	0.874	0.997	0.976	0.021	0.02	0.005	0.041	0.001	0.111	0.112
50% percentile	SemiBin[CheckM]	0.27	0.011	0.98	0.928	0.238	0.189	0.983	0.827	0.38	0.309	0.236	0.187	0.04	0.035	0.271	0.012	0.383	0.312	0.426	0.024	0.017	0.079	0.273	0.013	0.983	0.921	0.998	0.985	0.04	0.035	0.006	0.058	0.001	0.158	0.16
75% percentile	SemiBin[CheckM]	0.54	0.053	0.986	0.95	0.502	0.4	0.987	0.896	0.653	0.539	0.495	0.386	0.065	0.059	0.549	0.055	0.66	0.543	0.7	0.104	0.022	0.126	0.563	0.057	0.988	0.939	0.999	0.991	0.064	0.059	0.007	0.073	0.002	0.206	0.208
max	SemiBin[CheckM]	0.945	0.258	0.998	0.997	0.838	0.788	0.999	0.95	0.908	0.839	0.837	0.786	0.088	0.088	0.946	0.261	0.909	0.84	0.97	0.407	0.054	0.77	0.95	0.281	0.999	0.986	1	0.999	0.088	0.087	0.018	0.111	0.007	0.244	0.247
mean	VAMB	0.424	0.044	0.675	0.824	0.505	0.415	0.878	0.764	0.485	0.406	0.362	0.3	0.046	0.041	0.567	0.064	0.593	0.494	0.599	0.107	0.247	0.307	0.578	0.066	0.753	0.693	0.969	0.969	0.039	0.037	0.038	0.06	0.05	0.139	0.172
std	VAMB	0.19	0.045	0.177	0.159	0.271	0.251	0.061	0.086	0.186	0.175	0.187	0.17	0.023	0.022	0.263	0.064	0.219	0.211	0.172	0.096	0.126	0.181	0.263	0.067	0.126	0.181	0.041	0.048	0.014	0.016	0.021	0.022	0.026	0.038	0.049
min	VAMB	0.158	0.003	0.167	0.281	0.141	0.115	0.602	0.573	0.177	0.135	0.099	0.077	0.017	0.012	0.202	0.005	0.244	0.198	0.325	0.009	0.078	0.064	0.211	0.005	0.306	0.152	0.778	0.771	0.017	0.013	0.011	0.021	0.012	0.04	0.078
25% percentile	VAMB	0.256	0.009	0.618	0.772	0.251	0.171	0.85	0.71	0.33	0.248	0.2	0.145	0.024	0.021	0.299	0.013	0.385	0.287	0.431	0.026	0.18	0.182	0.316	0.014	0.694	0.626	0.965	0.975	0.028	0.024	0.025	0.048	0.034	0.112	0.134
50% percentile	VAMB	0.393	0.029	0.698	0.882	0.456	0.335	0.89	0.767	0.502	0.397	0.35	0.274	0.044	0.037	0.514	0.044	0.605	0.462	0.613	0.083	0.233	0.262	0.535	0.044	0.767	0.738	0.981	0.988	0.039	0.036	0.035	0.059	0.046	0.141	0.174
75% percentile	VAMB	0.57	0.066	0.788	0.934	0.779	0.644	0.918	0.818	0.641	0.547	0.525	0.427	0.061	0.059	0.85	0.087	0.817	0.703	0.741	0.156	0.306	0.374	0.854	0.089	0.82	0.818	0.989	0.991	0.047	0.048	0.044	0.069	0.062	0.161	0.212
max	VAMB	0.834	0.178	0.918	0.977	0.959	0.959	0.963	0.916	0.872	0.751	0.797	0.675	0.099	0.095	0.977	0.24	0.917	0.855	0.906	0.347	0.694	0.848	0.978	0.243	0.922	0.936	0.998	0.998	0.074	0.077	0.146	0.147	0.15	0.215	0.25
mean	VAMB[CheckM]	0.285	0.025	0.994	0.978	0.252	0.214	0.995	0.907	0.377	0.326	0.251	0.213	0.044	0.039	0.285	0.025	0.378	0.326	0.42	0.047	0.005	0.038	0.286	0.025	0.995	0.962	0.999	0.994	0.044	0.039	0.003	0.042	0	0.154	0.154
std	VAMB[CheckM]	0.167	0.031	0.006	0.034	0.163	0.143	0.004	0.082	0.192	0.177	0.163	0.143	0.024	0.023	0.167	0.031	0.192	0.177	0.189	0.056	0.004	0.067	0.167	0.031	0.004	0.067	0.001	0.012	0.024	0.023	0.003	0.031	0	0.062	0.063
min	VAMB[CheckM]	0.071	0.001	0.979	0.793	0.048	0.036	0.986	0.628	0.091	0.068	0.047	0.036	0.015	0.011	0.072	0.001	0.091	0.069	0.134	0.002	0	0	0.072	0.001	0.984	0.545	0.997	0.919	0.015	0.011	0	0	0	0.043	0.043
25% percentile	VAMB[CheckM]	0.149	0.004	0.991	0.976	0.125	0.098	0.992	0.868	0.221	0.175	0.124	0.098	0.021	0.018	0.151	0.004	0.222	0.175	0.261	0.009	0.002	0.007	0.151	0.004	0.992	0.956	0.999	0.994	0.021	0.018	0.001	0.015	0	0.098	0.098
50% percentile	VAMB[CheckM]	0.228	0.011	0.995	0.989	0.196	0.161	0.995	0.915	0.327	0.273	0.196	0.161	0.04	0.034	0.229	0.012	0.328	0.273	0.372	0.023	0.004	0.019	0.229	0.012	0.996	0.981	1	0.998	0.04	0.034	0.003	0.041	0	0.144	0.144
75% percentile	VAMB[CheckM]	0.379	0.038	0.998	0.997	0.346	0.29	0.998	0.974	0.512	0.443	0.344	0.289	0.064	0.06	0.38	0.039	0.514	0.445	0.55	0.074	0.008	0.044	0.38	0.039	0.998	0.993	1	0.999	0.064	0.059	0.004	0.061	0	0.209	0.209
max	VAMB[CheckM]	0.752	0.118	1	1	0.772	0.609	1	1	0.868	0.736	0.771	0.608	0.103	0.102	0.753	0.12	0.869	0.737	0.856	0.213	0.016	0.455	0.757	0.121	1	1	1	1	0.102	0.101	0.012	0.127	0.002	0.254	0.254

## Sheet: Supplementary table 6
Supplementary table 6: Summary statistics of AMBER statistics per data set for binning methods for the 6 CAMI data sets.
Metric	Tool	Data Set	Accuracy (bp)	Accuracy (seq)	Adjusted Rand index (bp)	Adjusted Rand index (seq)	Average completeness (bp)	Average completeness (seq)	Average purity (bp)	Average purity (seq)	CAMI 1 F1 score (bp)	CAMI 1 F1 score (seq)	CAMI 1 average completeness (bp)	CAMI 1 average completeness (seq)	CAMI 1 std error of av. completeness (bp)	CAMI 1 std error of av. completeness (seq)	Completeness (bp)	Completeness (seq)	F1 score (bp)	F1 score (seq)	F1 score for sample (bp)	F1 score for sample (seq)	Misclassification rate (bp)	Misclassification rate (seq)	Percentage of binned bp	Percentage of binned sequences	Purity (bp)	Purity (seq)	Rand index (bp)	Rand index (seq)	Std error of av. completeness (bp)	Std error of av. completeness (seq)	Std error of av. purity (bp)	Std error of av. purity (seq)	avg_precision_bp_var	avg_recall_bp_var	avg_recall_bp_var_cami1
mean	binny	cami1_toy_high	0.328	0.024	0.954	0.875	0.281	0.203	0.965	0.889	0.429	0.327	0.277	0.201	0.02	0.016	0.331	0.025	0.434	0.33	0.493	0.048	0.033	0.1	0.339	0.026	0.967	0.9	0.999	0.995	0.02	0.016	0.005	0.016	0.004	0.168	0.17
std	binny	cami1_toy_high	0.014	0.006	0.016	0.027	0.043	0.029	0.009	0.009	0.05	0.037	0.041	0.028	0.001	0.001	0.013	0.006	0.052	0.039	0.014	0.011	0.008	0.016	0.016	0.007	0.008	0.016	0	0.001	0.001	0.001	0.001	0.001	0.001	0.011	0.012
min	binny	cami1_toy_high	0.306	0.018	0.928	0.83	0.222	0.164	0.954	0.882	0.36	0.277	0.221	0.164	0.018	0.014	0.309	0.019	0.362	0.278	0.47	0.037	0.023	0.081	0.315	0.02	0.959	0.882	0.999	0.995	0.018	0.014	0.005	0.015	0.003	0.152	0.152
25% percentile	binny	cami1_toy_high	0.326	0.018	0.95	0.873	0.254	0.183	0.96	0.884	0.399	0.302	0.251	0.182	0.02	0.015	0.331	0.019	0.402	0.303	0.493	0.037	0.028	0.092	0.337	0.02	0.96	0.884	0.999	0.995	0.02	0.015	0.005	0.016	0.003	0.163	0.164
50% percentile	binny	cami1_toy_high	0.329	0.023	0.962	0.885	0.29	0.208	0.963	0.885	0.44	0.335	0.285	0.207	0.021	0.016	0.333	0.025	0.445	0.337	0.495	0.048	0.033	0.094	0.339	0.026	0.967	0.906	0.999	0.995	0.021	0.016	0.005	0.016	0.004	0.171	0.173
75% percentile	binny	cami1_toy_high	0.331	0.029	0.964	0.886	0.316	0.225	0.97	0.891	0.469	0.356	0.311	0.223	0.021	0.016	0.334	0.031	0.474	0.359	0.497	0.059	0.04	0.116	0.343	0.033	0.972	0.908	0.999	0.995	0.021	0.016	0.006	0.017	0.004	0.176	0.178
max	binny	cami1_toy_high	0.345	0.03	0.968	0.901	0.325	0.236	0.976	0.904	0.478	0.367	0.318	0.231	0.022	0.017	0.346	0.031	0.486	0.372	0.509	0.061	0.041	0.118	0.359	0.033	0.977	0.919	0.999	0.997	0.022	0.017	0.006	0.018	0.006	0.181	0.182
mean	binny	cami2_toy_airways	0.27	0.029	0.966	0.864	0.206	0.159	0.97	0.858	0.323	0.258	0.203	0.157	0.031	0.025	0.274	0.03	0.327	0.261	0.415	0.054	0.028	0.124	0.278	0.032	0.972	0.876	0.998	0.967	0.031	0.025	0.011	0.046	0.004	0.136	0.137
std	binny	cami2_toy_airways	0.125	0.051	0.017	0.067	0.118	0.087	0.01	0.066	0.14	0.112	0.118	0.086	0.011	0.008	0.125	0.052	0.139	0.112	0.133	0.089	0.011	0.05	0.128	0.055	0.011	0.05	0.001	0.024	0.011	0.008	0.003	0.019	0.002	0.039	0.04
min	binny	cami2_toy_airways	0.174	0.002	0.935	0.753	0.119	0.1	0.951	0.74	0.207	0.175	0.116	0.098	0.02	0.018	0.178	0.003	0.212	0.177	0.3	0.006	0.017	0.058	0.18	0.003	0.948	0.773	0.996	0.925	0.02	0.018	0.006	0.013	0.001	0.097	0.098
25% percentile	binny	cami2_toy_airways	0.191	0.006	0.96	0.824	0.142	0.107	0.964	0.825	0.241	0.185	0.138	0.104	0.023	0.019	0.196	0.006	0.247	0.189	0.326	0.013	0.022	0.099	0.196	0.007	0.968	0.858	0.997	0.954	0.023	0.019	0.008	0.037	0.002	0.107	0.108
50% percentile	binny	cami2_toy_airways	0.234	0.007	0.969	0.85	0.171	0.13	0.973	0.86	0.287	0.223	0.168	0.128	0.027	0.023	0.237	0.007	0.29	0.225	0.382	0.015	0.023	0.108	0.239	0.008	0.977	0.892	0.998	0.976	0.027	0.023	0.011	0.05	0.004	0.13	0.13
75% percentile	binny	cami2_toy_airways	0.286	0.013	0.979	0.928	0.198	0.158	0.978	0.903	0.325	0.269	0.195	0.157	0.037	0.029	0.289	0.014	0.329	0.271	0.446	0.028	0.032	0.142	0.293	0.015	0.978	0.901	0.999	0.984	0.037	0.029	0.014	0.059	0.005	0.149	0.149
max	binny	cami2_toy_airways	0.583	0.162	0.984	0.955	0.513	0.384	0.98	0.969	0.67	0.537	0.51	0.38	0.055	0.045	0.586	0.165	0.673	0.541	0.733	0.281	0.052	0.227	0.597	0.172	0.983	0.942	0.999	0.99	0.054	0.044	0.016	0.074	0.006	0.224	0.228
mean	binny	cami2_toy_gi	0.692	0.117	0.967	0.897	0.652	0.568	0.98	0.92	0.771	0.691	0.65	0.566	0.058	0.056	0.694	0.119	0.773	0.692	0.804	0.205	0.021	0.075	0.706	0.125	0.979	0.925	0.998	0.974	0.057	0.056	0.008	0.03	0.003	0.177	0.179
std	binny	cami2_toy_gi	0.155	0.073	0.015	0.041	0.163	0.155	0.009	0.035	0.123	0.127	0.164	0.155	0.006	0.007	0.154	0.073	0.122	0.127	0.11	0.112	0.009	0.031	0.156	0.075	0.009	0.031	0.001	0.014	0.006	0.007	0.002	0.01	0.002	0.048	0.049
min	binny	cami2_toy_gi	0.489	0.029	0.95	0.838	0.414	0.339	0.967	0.865	0.579	0.486	0.412	0.338	0.051	0.045	0.491	0.03	0.581	0.487	0.653	0.058	0.006	0.016	0.502	0.032	0.966	0.871	0.997	0.946	0.051	0.045	0.005	0.016	0.001	0.078	0.079
25% percentile	binny	cami2_toy_gi	0.531	0.062	0.956	0.862	0.503	0.443	0.974	0.896	0.663	0.601	0.5	0.44	0.055	0.053	0.534	0.065	0.666	0.603	0.693	0.121	0.012	0.068	0.537	0.068	0.973	0.916	0.998	0.965	0.055	0.053	0.006	0.023	0.001	0.164	0.167
50% percentile	binny	cami2_toy_gi	0.764	0.11	0.962	0.901	0.71	0.621	0.977	0.925	0.822	0.732	0.71	0.618	0.057	0.055	0.766	0.114	0.823	0.733	0.858	0.203	0.024	0.076	0.782	0.121	0.976	0.924	0.998	0.98	0.057	0.055	0.009	0.029	0.003	0.178	0.181
75% percentile	binny	cami2_toy_gi	0.775	0.137	0.978	0.922	0.722	0.632	0.988	0.95	0.83	0.754	0.719	0.631	0.059	0.06	0.777	0.14	0.83	0.755	0.867	0.243	0.027	0.084	0.795	0.149	0.988	0.932	0.998	0.983	0.058	0.06	0.009	0.038	0.004	0.212	0.214
max	binny	cami2_toy_gi	0.885	0.258	0.995	0.97	0.9	0.822	0.993	0.967	0.942	0.888	0.899	0.821	0.072	0.068	0.886	0.258	0.942	0.888	0.933	0.406	0.034	0.129	0.898	0.269	0.994	0.984	1	0.989	0.072	0.067	0.013	0.047	0.006	0.238	0.24
mean	binny	cami2_toy_oral	0.365	0.047	0.967	0.904	0.305	0.263	0.972	0.873	0.443	0.387	0.301	0.261	0.033	0.03	0.37	0.049	0.448	0.389	0.519	0.092	0.027	0.093	0.374	0.051	0.973	0.907	0.999	0.985	0.033	0.03	0.008	0.034	0.003	0.172	0.174
std	binny	cami2_toy_oral	0.157	0.033	0.015	0.046	0.146	0.135	0.012	0.052	0.17	0.159	0.147	0.134	0.01	0.01	0.157	0.034	0.169	0.16	0.166	0.06	0.012	0.031	0.158	0.035	0.012	0.031	0.001	0.01	0.01	0.01	0.003	0.01	0.002	0.05	0.051
min	binny	cami2_toy_oral	0.148	0.007	0.947	0.797	0.117	0.1	0.956	0.79	0.206	0.179	0.115	0.099	0.018	0.017	0.15	0.008	0.209	0.181	0.26	0.016	0.006	0.041	0.15	0.008	0.955	0.851	0.997	0.962	0.018	0.017	0.003	0.016	0	0.094	0.094
25% percentile	binny	cami2_toy_oral	0.241	0.02	0.959	0.901	0.182	0.153	0.964	0.851	0.296	0.254	0.177	0.15	0.027	0.025	0.246	0.022	0.304	0.257	0.39	0.043	0.02	0.081	0.25	0.023	0.966	0.897	0.998	0.982	0.027	0.025	0.006	0.03	0.001	0.129	0.131
50% percentile	binny	cami2_toy_oral	0.375	0.048	0.962	0.915	0.309	0.258	0.969	0.865	0.461	0.394	0.303	0.255	0.034	0.031	0.381	0.051	0.468	0.397	0.547	0.096	0.03	0.096	0.387	0.054	0.97	0.904	0.999	0.987	0.034	0.03	0.008	0.034	0.003	0.182	0.184
75% percentile	binny	cami2_toy_oral	0.429	0.062	0.979	0.931	0.382	0.334	0.979	0.909	0.541	0.471	0.376	0.331	0.038	0.035	0.435	0.064	0.547	0.474	0.6	0.12	0.034	0.103	0.442	0.066	0.98	0.919	0.999	0.99	0.038	0.035	0.009	0.039	0.005	0.212	0.216
max	binny	cami2_toy_oral	0.649	0.113	0.993	0.95	0.574	0.523	0.993	0.966	0.726	0.676	0.572	0.52	0.052	0.049	0.651	0.115	0.727	0.678	0.787	0.205	0.045	0.149	0.652	0.12	0.994	0.959	1	0.996	0.051	0.049	0.013	0.047	0.005	0.234	0.237
mean	binny	cami2_toy_skin	0.515	0.091	0.956	0.838	0.476	0.356	0.973	0.894	0.604	0.484	0.471	0.35	0.048	0.044	0.52	0.095	0.609	0.489	0.654	0.152	0.028	0.155	0.528	0.103	0.972	0.845	0.998	0.946	0.047	0.044	0.01	0.038	0.004	0.169	0.174
std	binny	cami2_toy_skin	0.224	0.119	0.049	0.164	0.239	0.173	0.016	0.05	0.211	0.174	0.238	0.172	0.014	0.017	0.225	0.123	0.211	0.174	0.185	0.162	0.02	0.227	0.226	0.139	0.02	0.227	0.001	0.084	0.014	0.016	0.003	0.013	0.004	0.048	0.047
min	binny	cami2_toy_skin	0.245	0.003	0.822	0.399	0.159	0.134	0.944	0.823	0.274	0.235	0.159	0.134	0.026	0.023	0.246	0.003	0.275	0.235	0.394	0.007	0.01	0.029	0.248	0.004	0.922	0.205	0.994	0.724	0.026	0.023	0.006	0.015	0.001	0.064	0.076
25% percentile	binny	cami2_toy_skin	0.345	0.043	0.96	0.838	0.298	0.227	0.971	0.851	0.448	0.354	0.292	0.223	0.036	0.03	0.349	0.044	0.453	0.359	0.514	0.084	0.018	0.061	0.359	0.046	0.973	0.884	0.998	0.932	0.036	0.03	0.007	0.03	0.002	0.142	0.146
50% percentile	binny	cami2_toy_skin	0.437	0.054	0.972	0.883	0.414	0.296	0.978	0.896	0.569	0.433	0.405	0.29	0.05	0.039	0.444	0.056	0.578	0.44	0.607	0.105	0.021	0.096	0.454	0.057	0.979	0.904	0.998	0.984	0.048	0.039	0.01	0.038	0.003	0.181	0.184
75% percentile	binny	cami2_toy_skin	0.644	0.101	0.98	0.931	0.603	0.487	0.984	0.932	0.743	0.632	0.597	0.475	0.058	0.058	0.65	0.105	0.748	0.639	0.782	0.187	0.027	0.116	0.655	0.11	0.982	0.939	0.999	0.99	0.056	0.058	0.012	0.048	0.005	0.199	0.203
max	binny	cami2_toy_skin	0.903	0.411	0.986	0.963	0.903	0.685	0.988	0.97	0.936	0.781	0.896	0.681	0.068	0.072	0.91	0.424	0.94	0.784	0.944	0.568	0.078	0.795	0.919	0.479	0.99	0.971	0.999	0.995	0.066	0.07	0.017	0.056	0.012	0.225	0.232
mean	binny	cami2_toy_urogen	0.635	0.045	0.957	0.805	0.569	0.45	0.972	0.874	0.704	0.582	0.563	0.444	0.069	0.065	0.641	0.051	0.71	0.588	0.767	0.095	0.028	0.219	0.653	0.054	0.972	0.781	0.996	0.939	0.068	0.064	0.012	0.049	0.005	0.199	0.206
std	binny	cami2_toy_urogen	0.131	0.028	0.026	0.146	0.138	0.117	0.016	0.056	0.117	0.11	0.14	0.116	0.015	0.018	0.129	0.026	0.115	0.111	0.097	0.047	0.016	0.247	0.129	0.027	0.016	0.247	0.002	0.072	0.015	0.018	0.007	0.013	0.005	0.017	0.017
min	binny	cami2_toy_urogen	0.445	0.003	0.909	0.514	0.394	0.3	0.946	0.777	0.555	0.443	0.389	0.296	0.049	0.042	0.455	0.02	0.561	0.448	0.618	0.035	0.006	0.036	0.461	0.021	0.954	0.142	0.991	0.761	0.048	0.042	0.003	0.031	0	0.174	0.176
25% percentile	binny	cami2_toy_urogen	0.512	0.023	0.939	0.773	0.435	0.34	0.961	0.856	0.591	0.47	0.427	0.336	0.062	0.059	0.518	0.026	0.599	0.473	0.677	0.05	0.014	0.105	0.532	0.028	0.955	0.825	0.996	0.929	0.062	0.058	0.008	0.037	0.001	0.189	0.199
50% percentile	binny	cami2_toy_urogen	0.631	0.044	0.966	0.858	0.603	0.421	0.973	0.88	0.741	0.563	0.596	0.414	0.068	0.061	0.639	0.047	0.746	0.569	0.773	0.09	0.024	0.147	0.653	0.049	0.976	0.853	0.997	0.967	0.067	0.06	0.01	0.051	0.003	0.203	0.214
75% percentile	binny	cami2_toy_urogen	0.719	0.055	0.969	0.887	0.674	0.541	0.982	0.928	0.787	0.675	0.666	0.54	0.071	0.069	0.728	0.068	0.792	0.683	0.826	0.124	0.045	0.175	0.754	0.074	0.986	0.895	0.998	0.977	0.07	0.067	0.012	0.053	0.006	0.21	0.216
max	binny	cami2_toy_urogen	0.849	0.094	0.993	0.978	0.752	0.617	0.995	0.941	0.854	0.742	0.747	0.617	0.096	0.097	0.853	0.095	0.857	0.743	0.918	0.173	0.046	0.858	0.853	0.097	0.994	0.964	0.999	0.995	0.096	0.097	0.024	0.067	0.014	0.221	0.223
mean	binny[CheckM]	cami1_toy_high	0.298	0.017	0.97	0.889	0.251	0.186	0.976	0.907	0.395	0.306	0.249	0.185	0.02	0.016	0.3	0.018	0.398	0.309	0.459	0.036	0.022	0.083	0.304	0.019	0.978	0.917	0.999	0.995	0.02	0.016	0.004	0.016	0.002	0.164	0.165
std	binny[CheckM]	cami1_toy_high	0.013	0.006	0.008	0.044	0.037	0.026	0.007	0.007	0.046	0.035	0.036	0.025	0.001	0.001	0.014	0.007	0.047	0.035	0.016	0.013	0.007	0.024	0.015	0.007	0.007	0.024	0	0.002	0.001	0.001	0.001	0.002	0.001	0.012	0.013
min	binny[CheckM]	cami1_toy_high	0.277	0.011	0.96	0.821	0.2	0.152	0.967	0.898	0.331	0.259	0.199	0.151	0.018	0.014	0.279	0.012	0.333	0.26	0.434	0.023	0.016	0.059	0.281	0.012	0.969	0.88	0.999	0.993	0.018	0.014	0.003	0.013	0.001	0.146	0.146
25% percentile	binny[CheckM]	cami1_toy_high	0.296	0.012	0.962	0.878	0.231	0.172	0.971	0.902	0.371	0.286	0.229	0.17	0.02	0.015	0.297	0.013	0.374	0.289	0.456	0.025	0.017	0.067	0.301	0.013	0.973	0.911	0.999	0.993	0.02	0.015	0.004	0.015	0.001	0.159	0.16
50% percentile	binny[CheckM]	cami1_toy_high	0.301	0.016	0.971	0.893	0.251	0.187	0.979	0.908	0.397	0.309	0.249	0.186	0.02	0.016	0.302	0.016	0.399	0.31	0.463	0.032	0.02	0.082	0.306	0.017	0.98	0.918	0.999	0.996	0.02	0.016	0.004	0.015	0.001	0.166	0.167
75% percentile	binny[CheckM]	cami1_toy_high	0.302	0.023	0.978	0.916	0.28	0.205	0.981	0.912	0.43	0.331	0.276	0.202	0.021	0.016	0.306	0.024	0.435	0.335	0.465	0.047	0.027	0.089	0.311	0.026	0.983	0.933	0.999	0.996	0.021	0.016	0.004	0.016	0.002	0.172	0.174
max	binny[CheckM]	cami1_toy_high	0.313	0.026	0.978	0.934	0.293	0.216	0.983	0.916	0.446	0.345	0.29	0.214	0.021	0.017	0.316	0.027	0.45	0.348	0.477	0.052	0.031	0.12	0.322	0.028	0.984	0.941	0.999	0.996	0.021	0.016	0.005	0.019	0.003	0.176	0.178
mean	binny[CheckM]	cami2_toy_airways	0.257	0.026	0.973	0.875	0.195	0.151	0.981	0.889	0.31	0.25	0.193	0.15	0.03	0.025	0.259	0.027	0.312	0.251	0.398	0.049	0.019	0.103	0.262	0.029	0.981	0.897	0.998	0.967	0.03	0.025	0.006	0.041	0.001	0.133	0.134
std	binny[CheckM]	cami2_toy_airways	0.123	0.05	0.019	0.066	0.116	0.086	0.01	0.057	0.139	0.112	0.116	0.085	0.011	0.008	0.123	0.051	0.139	0.113	0.134	0.086	0.012	0.042	0.126	0.053	0.012	0.042	0.001	0.025	0.011	0.008	0.002	0.017	0.001	0.041	0.042
min	binny[CheckM]	cami2_toy_airways	0.158	0.002	0.939	0.786	0.108	0.09	0.964	0.78	0.194	0.163	0.107	0.089	0.02	0.017	0.16	0.002	0.195	0.164	0.275	0.005	0.006	0.053	0.16	0.003	0.96	0.822	0.996	0.92	0.02	0.017	0.003	0.011	0	0.09	0.091
25% percentile	binny[CheckM]	cami2_toy_airways	0.182	0.005	0.962	0.825	0.129	0.102	0.978	0.867	0.224	0.179	0.127	0.1	0.022	0.019	0.185	0.005	0.228	0.182	0.312	0.01	0.01	0.066	0.186	0.005	0.978	0.866	0.997	0.954	0.022	0.019	0.005	0.03	0.001	0.102	0.102
50% percentile	binny[CheckM]	cami2_toy_airways	0.229	0.006	0.978	0.874	0.164	0.122	0.983	0.895	0.28	0.214	0.163	0.122	0.027	0.023	0.232	0.006	0.281	0.215	0.375	0.013	0.017	0.103	0.233	0.007	0.983	0.897	0.998	0.976	0.027	0.023	0.006	0.044	0.001	0.127	0.128
75% percentile	binny[CheckM]	cami2_toy_airways	0.277	0.013	0.989	0.929	0.187	0.153	0.989	0.921	0.313	0.263	0.186	0.152	0.037	0.029	0.279	0.014	0.315	0.264	0.434	0.027	0.022	0.134	0.281	0.014	0.99	0.934	0.999	0.985	0.037	0.029	0.008	0.053	0.002	0.146	0.146
max	binny[CheckM]	cami2_toy_airways	0.571	0.162	0.995	0.961	0.499	0.375	0.994	0.981	0.66	0.533	0.497	0.372	0.055	0.045	0.573	0.164	0.661	0.535	0.723	0.28	0.04	0.178	0.583	0.172	0.994	0.947	1	0.99	0.055	0.045	0.01	0.066	0.005	0.226	0.228
mean	binny[CheckM]	cami2_toy_gi	0.661	0.099	0.978	0.903	0.626	0.55	0.987	0.933	0.751	0.679	0.624	0.548	0.059	0.057	0.663	0.102	0.753	0.68	0.782	0.177	0.014	0.071	0.671	0.105	0.986	0.929	0.999	0.973	0.059	0.057	0.006	0.028	0.001	0.187	0.189
std	binny[CheckM]	cami2_toy_gi	0.168	0.071	0.011	0.046	0.176	0.162	0.004	0.029	0.137	0.136	0.177	0.162	0.005	0.006	0.168	0.071	0.136	0.136	0.124	0.112	0.005	0.033	0.171	0.072	0.005	0.033	0.001	0.015	0.005	0.006	0.002	0.01	0.001	0.05	0.051
min	binny[CheckM]	cami2_toy_gi	0.431	0.013	0.957	0.839	0.368	0.31	0.981	0.873	0.534	0.456	0.367	0.309	0.051	0.045	0.433	0.014	0.536	0.457	0.603	0.027	0.006	0.016	0.435	0.015	0.978	0.875	0.998	0.946	0.051	0.045	0.004	0.014	0	0.078	0.079
25% percentile	binny[CheckM]	cami2_toy_gi	0.524	0.054	0.973	0.86	0.497	0.439	0.983	0.916	0.659	0.598	0.494	0.437	0.057	0.055	0.527	0.056	0.662	0.6	0.687	0.106	0.01	0.053	0.529	0.058	0.984	0.906	0.998	0.964	0.057	0.055	0.005	0.02	0.001	0.186	0.189
50% percentile	binny[CheckM]	cami2_toy_gi	0.723	0.068	0.978	0.909	0.675	0.59	0.987	0.935	0.799	0.716	0.673	0.588	0.058	0.056	0.725	0.07	0.801	0.718	0.834	0.131	0.013	0.071	0.733	0.075	0.987	0.929	0.999	0.974	0.058	0.056	0.006	0.029	0.001	0.196	0.198
75% percentile	binny[CheckM]	cami2_toy_gi	0.751	0.132	0.984	0.942	0.7	0.617	0.989	0.953	0.818	0.747	0.698	0.616	0.06	0.06	0.752	0.137	0.819	0.748	0.854	0.238	0.016	0.094	0.762	0.141	0.99	0.947	0.999	0.985	0.06	0.06	0.008	0.036	0.002	0.22	0.222
max	binny[CheckM]	cami2_toy_gi	0.885	0.218	0.995	0.97	0.9	0.822	0.993	0.968	0.942	0.888	0.899	0.821	0.072	0.068	0.886	0.219	0.942	0.888	0.933	0.358	0.022	0.125	0.898	0.225	0.994	0.984	1	0.993	0.072	0.067	0.009	0.042	0.003	0.238	0.24
mean	binny[CheckM]	cami2_toy_oral	0.33	0.034	0.982	0.907	0.276	0.244	0.985	0.906	0.41	0.367	0.273	0.243	0.032	0.03	0.332	0.035	0.412	0.368	0.478	0.066	0.014	0.082	0.334	0.037	0.986	0.918	0.999	0.981	0.032	0.03	0.005	0.03	0.001	0.167	0.168
std	binny[CheckM]	cami2_toy_oral	0.163	0.03	0.007	0.049	0.15	0.137	0.005	0.039	0.175	0.163	0.15	0.137	0.01	0.01	0.163	0.031	0.175	0.164	0.175	0.056	0.005	0.031	0.164	0.032	0.005	0.031	0	0.016	0.01	0.01	0.002	0.01	0	0.053	0.053
min	binny[CheckM]	cami2_toy_oral	0.143	0.003	0.974	0.775	0.112	0.097	0.977	0.855	0.199	0.176	0.111	0.097	0.018	0.017	0.144	0.004	0.201	0.176	0.251	0.008	0.006	0.041	0.145	0.004	0.977	0.842	0.998	0.939	0.018	0.017	0.003	0.016	0	0.092	0.092
25% percentile	binny[CheckM]	cami2_toy_oral	0.21	0.008	0.977	0.907	0.15	0.128	0.982	0.872	0.257	0.222	0.148	0.127	0.026	0.024	0.212	0.009	0.259	0.224	0.349	0.017	0.012	0.076	0.212	0.009	0.982	0.918	0.999	0.979	0.026	0.024	0.003	0.023	0.001	0.115	0.116
50% percentile	binny[CheckM]	cami2_toy_oral	0.325	0.029	0.982	0.914	0.258	0.228	0.985	0.904	0.406	0.362	0.256	0.227	0.033	0.031	0.328	0.03	0.409	0.363	0.492	0.058	0.014	0.078	0.331	0.031	0.986	0.922	0.999	0.983	0.033	0.031	0.004	0.032	0.001	0.177	0.178
75% percentile	binny[CheckM]	cami2_toy_oral	0.391	0.047	0.988	0.931	0.345	0.308	0.987	0.931	0.507	0.451	0.342	0.306	0.038	0.035	0.395	0.049	0.51	0.454	0.562	0.093	0.018	0.082	0.399	0.051	0.988	0.924	0.999	0.99	0.038	0.035	0.005	0.035	0.001	0.209	0.211
max	binny[CheckM]	cami2_toy_oral	0.649	0.096	0.993	0.95	0.574	0.523	0.993	0.966	0.726	0.676	0.572	0.52	0.052	0.049	0.651	0.098	0.727	0.678	0.787	0.178	0.023	0.158	0.652	0.101	0.994	0.959	1	0.996	0.051	0.049	0.009	0.05	0.002	0.234	0.237
mean	binny[CheckM]	cami2_toy_skin	0.479	0.084	0.983	0.837	0.44	0.327	0.988	0.939	0.578	0.464	0.439	0.325	0.05	0.045	0.48	0.085	0.579	0.466	0.621	0.139	0.011	0.11	0.484	0.089	0.989	0.89	0.999	0.955	0.05	0.045	0.004	0.026	0.001	0.18	0.181
std	binny[CheckM]	cami2_toy_skin	0.222	0.121	0.013	0.192	0.23	0.163	0.008	0.034	0.217	0.178	0.23	0.162	0.017	0.019	0.222	0.121	0.216	0.179	0.195	0.167	0.008	0.165	0.222	0.127	0.008	0.165	0.001	0.057	0.017	0.019	0.002	0.012	0	0.036	0.036
min	binny[CheckM]	cami2_toy_skin	0.245	0.003	0.964	0.32	0.159	0.134	0.975	0.896	0.274	0.235	0.159	0.134	0.025	0.022	0.246	0.003	0.275	0.235	0.394	0.007	0.002	0.023	0.248	0.004	0.977	0.429	0.998	0.827	0.025	0.022	0.002	0.003	0	0.13	0.13
25% percentile	binny[CheckM]	cami2_toy_skin	0.286	0.021	0.971	0.817	0.25	0.19	0.982	0.915	0.394	0.312	0.247	0.188	0.036	0.03	0.287	0.022	0.397	0.314	0.443	0.043	0.005	0.04	0.288	0.023	0.982	0.915	0.998	0.926	0.035	0.03	0.003	0.026	0	0.157	0.158
50% percentile	binny[CheckM]	cami2_toy_skin	0.406	0.047	0.986	0.9	0.384	0.275	0.99	0.933	0.549	0.42	0.381	0.273	0.05	0.039	0.409	0.048	0.551	0.423	0.577	0.091	0.009	0.06	0.415	0.049	0.991	0.94	0.999	0.986	0.05	0.039	0.005	0.028	0.001	0.178	0.18
75% percentile	binny[CheckM]	cami2_toy_skin	0.627	0.095	0.994	0.937	0.581	0.466	0.995	0.956	0.733	0.621	0.581	0.459	0.064	0.06	0.627	0.097	0.733	0.627	0.769	0.175	0.018	0.085	0.631	0.101	0.995	0.96	1	0.988	0.064	0.059	0.006	0.031	0.001	0.2	0.201
max	binny[CheckM]	cami2_toy_skin	0.84	0.409	0.998	0.972	0.823	0.612	0.996	0.996	0.901	0.757	0.823	0.611	0.074	0.08	0.84	0.41	0.901	0.758	0.912	0.572	0.023	0.571	0.842	0.432	0.998	0.977	1	0.996	0.074	0.079	0.007	0.045	0.001	0.237	0.238
mean	binny[CheckM]	cami2_toy_urogen	0.605	0.032	0.969	0.823	0.542	0.432	0.981	0.888	0.682	0.568	0.538	0.427	0.069	0.065	0.609	0.037	0.686	0.573	0.742	0.069	0.02	0.201	0.617	0.038	0.98	0.799	0.997	0.938	0.069	0.065	0.01	0.049	0.003	0.205	0.209
std	binny[CheckM]	cami2_toy_urogen	0.153	0.026	0.014	0.139	0.162	0.13	0.008	0.043	0.139	0.123	0.162	0.128	0.015	0.018	0.152	0.024	0.139	0.124	0.12	0.044	0.009	0.25	0.153	0.025	0.009	0.25	0.002	0.074	0.015	0.017	0.005	0.014	0.004	0.019	0.018
min	binny[CheckM]	cami2_toy_urogen	0.381	0.003	0.946	0.514	0.339	0.269	0.968	0.808	0.502	0.411	0.337	0.267	0.05	0.043	0.387	0.017	0.504	0.413	0.554	0.033	0.006	0.036	0.391	0.017	0.97	0.142	0.994	0.761	0.049	0.043	0.003	0.031	0	0.174	0.176
25% percentile	binny[CheckM]	cami2_toy_urogen	0.467	0.021	0.96	0.777	0.404	0.319	0.978	0.881	0.564	0.452	0.397	0.313	0.062	0.059	0.475	0.022	0.571	0.458	0.638	0.044	0.013	0.112	0.481	0.023	0.974	0.839	0.997	0.927	0.062	0.058	0.007	0.04	0.001	0.198	0.207
50% percentile	binny[CheckM]	cami2_toy_urogen	0.631	0.023	0.966	0.853	0.603	0.408	0.979	0.886	0.741	0.563	0.596	0.402	0.067	0.061	0.639	0.026	0.746	0.569	0.773	0.05	0.024	0.134	0.647	0.027	0.976	0.866	0.997	0.967	0.066	0.06	0.009	0.051	0.003	0.208	0.208
75% percentile	binny[CheckM]	cami2_toy_urogen	0.67	0.038	0.979	0.931	0.648	0.541	0.984	0.928	0.778	0.675	0.641	0.54	0.073	0.069	0.67	0.042	0.778	0.683	0.798	0.079	0.026	0.161	0.68	0.044	0.987	0.888	0.998	0.977	0.072	0.069	0.01	0.058	0.003	0.215	0.222
max	binny[CheckM]	cami2_toy_urogen	0.849	0.094	0.993	0.978	0.752	0.617	0.995	0.941	0.854	0.742	0.747	0.617	0.096	0.097	0.853	0.095	0.857	0.743	0.918	0.173	0.03	0.858	0.853	0.097	0.994	0.964	0.999	0.995	0.096	0.097	0.022	0.069	0.013	0.23	0.232
mean	CONCOCT	cami1_toy_high	0.304	0.059	0.365	0.302	0.456	0.308	0.701	0.659	0.327	0.234	0.215	0.144	0.016	0.012	0.536	0.09	0.547	0.416	0.511	0.149	0.511	0.532	0.623	0.128	0.489	0.468	0.985	0.984	0.019	0.016	0.022	0.024	0.096	0.144	0.117
std	CONCOCT	cami1_toy_high	0.025	0.015	0.047	0.054	0.085	0.054	0.028	0.032	0.05	0.039	0.043	0.03	0.001	0.001	0.033	0.025	0.06	0.047	0.017	0.033	0.025	0.035	0.055	0.041	0.025	0.035	0.003	0.001	0.001	0	0.001	0.001	0.004	0.015	0.014
min	CONCOCT	cami1_toy_high	0.278	0.042	0.298	0.257	0.338	0.236	0.672	0.633	0.258	0.184	0.157	0.107	0.014	0.011	0.5	0.061	0.459	0.35	0.486	0.109	0.484	0.486	0.568	0.081	0.452	0.432	0.981	0.982	0.018	0.015	0.021	0.024	0.091	0.127	0.1
25% percentile	CONCOCT	cami1_toy_high	0.289	0.048	0.339	0.276	0.408	0.276	0.683	0.633	0.31	0.218	0.196	0.129	0.016	0.012	0.513	0.072	0.527	0.397	0.504	0.126	0.491	0.505	0.575	0.097	0.478	0.449	0.983	0.983	0.019	0.016	0.021	0.024	0.091	0.134	0.111
50% percentile	CONCOCT	cami1_toy_high	0.296	0.056	0.373	0.28	0.464	0.31	0.692	0.645	0.317	0.223	0.207	0.136	0.016	0.012	0.526	0.088	0.549	0.417	0.514	0.147	0.508	0.549	0.615	0.125	0.492	0.451	0.986	0.984	0.019	0.016	0.021	0.024	0.097	0.144	0.112
75% percentile	CONCOCT	cami1_toy_high	0.318	0.07	0.4	0.304	0.52	0.346	0.716	0.677	0.365	0.264	0.247	0.166	0.017	0.013	0.562	0.106	0.594	0.451	0.517	0.171	0.522	0.551	0.665	0.155	0.509	0.495	0.987	0.985	0.019	0.016	0.022	0.025	0.098	0.154	0.129
max	CONCOCT	cami1_toy_high	0.341	0.078	0.415	0.394	0.549	0.371	0.742	0.707	0.384	0.282	0.267	0.181	0.018	0.014	0.579	0.122	0.609	0.468	0.532	0.191	0.548	0.568	0.693	0.18	0.516	0.514	0.989	0.985	0.019	0.016	0.023	0.026	0.101	0.163	0.135
mean	CONCOCT	cami2_toy_airways	0.167	0.046	0.171	0.184	0.42	0.315	0.555	0.512	0.154	0.123	0.092	0.073	0.019	0.016	0.525	0.117	0.462	0.372	0.35	0.153	0.731	0.733	0.608	0.162	0.269	0.267	0.894	0.919	0.029	0.027	0.04	0.043	0.133	0.124	0.063
std	CONCOCT	cami2_toy_airways	0.074	0.041	0.037	0.048	0.181	0.166	0.07	0.07	0.07	0.062	0.05	0.044	0.009	0.008	0.16	0.091	0.107	0.103	0.071	0.082	0.057	0.048	0.168	0.118	0.057	0.048	0.054	0.038	0.006	0.006	0.012	0.015	0.012	0.023	0.037
min	CONCOCT	cami2_toy_airways	0.091	0.015	0.118	0.121	0.27	0.193	0.423	0.393	0.077	0.061	0.042	0.033	0.011	0.009	0.374	0.047	0.353	0.286	0.259	0.077	0.656	0.658	0.429	0.071	0.186	0.206	0.759	0.832	0.021	0.019	0.03	0.031	0.109	0.074	0.029
25% percentile	CONCOCT	cami2_toy_airways	0.123	0.021	0.142	0.163	0.302	0.218	0.514	0.466	0.112	0.086	0.062	0.048	0.013	0.011	0.434	0.06	0.386	0.298	0.305	0.099	0.682	0.709	0.514	0.079	0.219	0.221	0.886	0.905	0.025	0.023	0.034	0.037	0.128	0.114	0.041
50% percentile	CONCOCT	cami2_toy_airways	0.137	0.036	0.169	0.169	0.371	0.261	0.565	0.52	0.127	0.101	0.072	0.056	0.016	0.013	0.461	0.094	0.429	0.339	0.325	0.137	0.729	0.728	0.547	0.136	0.271	0.272	0.903	0.922	0.026	0.024	0.038	0.041	0.134	0.123	0.05
75% percentile	CONCOCT	cami2_toy_airways	0.176	0.04	0.191	0.188	0.431	0.324	0.585	0.545	0.165	0.128	0.096	0.072	0.02	0.017	0.54	0.11	0.495	0.405	0.386	0.158	0.781	0.779	0.613	0.141	0.318	0.291	0.916	0.948	0.032	0.032	0.04	0.043	0.141	0.138	0.066
max	CONCOCT	cami2_toy_airways	0.331	0.138	0.24	0.297	0.865	0.748	0.664	0.625	0.302	0.264	0.203	0.177	0.043	0.038	0.912	0.342	0.701	0.614	0.499	0.342	0.814	0.794	0.963	0.405	0.344	0.342	0.952	0.959	0.04	0.039	0.072	0.084	0.151	0.157	0.151
mean	CONCOCT	cami2_toy_gi	0.277	0.145	0.178	0.523	0.842	0.758	0.714	0.643	0.32	0.28	0.216	0.189	0.049	0.045	0.889	0.268	0.768	0.687	0.438	0.321	0.701	0.532	0.932	0.326	0.299	0.468	0.814	0.896	0.036	0.041	0.063	0.078	0.102	0.072	0.146
std	CONCOCT	cami2_toy_gi	0.078	0.057	0.079	0.289	0.111	0.142	0.077	0.101	0.092	0.08	0.081	0.075	0.009	0.009	0.096	0.09	0.074	0.1	0.097	0.076	0.085	0.175	0.075	0.113	0.085	0.175	0.108	0.104	0.004	0.006	0.015	0.018	0.013	0.032	0.048
min	CONCOCT	cami2_toy_gi	0.14	0.068	0.074	0.231	0.561	0.438	0.599	0.529	0.168	0.154	0.093	0.085	0.029	0.026	0.648	0.135	0.639	0.533	0.251	0.199	0.563	0.25	0.726	0.181	0.144	0.283	0.568	0.617	0.031	0.033	0.038	0.046	0.074	0.029	0.072
25% percentile	CONCOCT	cami2_toy_gi	0.253	0.105	0.144	0.262	0.82	0.693	0.669	0.55	0.269	0.22	0.165	0.133	0.045	0.039	0.869	0.215	0.729	0.625	0.434	0.281	0.67	0.408	0.933	0.233	0.29	0.321	0.827	0.893	0.033	0.037	0.054	0.067	0.096	0.053	0.108
50% percentile	CONCOCT	cami2_toy_gi	0.28	0.132	0.165	0.425	0.855	0.774	0.726	0.639	0.339	0.293	0.222	0.192	0.05	0.046	0.915	0.262	0.769	0.662	0.446	0.304	0.704	0.59	0.957	0.348	0.296	0.41	0.842	0.914	0.035	0.04	0.061	0.078	0.106	0.069	0.151
75% percentile	CONCOCT	cami2_toy_gi	0.288	0.173	0.179	0.78	0.916	0.868	0.759	0.719	0.353	0.321	0.246	0.213	0.054	0.051	0.951	0.319	0.809	0.757	0.454	0.347	0.71	0.679	0.969	0.367	0.33	0.592	0.868	0.958	0.04	0.045	0.071	0.09	0.111	0.082	0.172
max	CONCOCT	cami2_toy_gi	0.402	0.262	0.366	0.95	0.942	0.906	0.857	0.817	0.453	0.396	0.339	0.313	0.061	0.056	0.971	0.439	0.896	0.859	0.587	0.466	0.856	0.717	0.984	0.509	0.437	0.75	0.932	0.977	0.043	0.05	0.085	0.104	0.115	0.14	0.215
mean	CONCOCT	cami2_toy_oral	0.231	0.076	0.184	0.225	0.563	0.442	0.628	0.58	0.22	0.183	0.135	0.111	0.021	0.019	0.652	0.173	0.585	0.491	0.408	0.215	0.697	0.699	0.751	0.241	0.303	0.301	0.926	0.944	0.026	0.026	0.035	0.039	0.124	0.116	0.093
std	CONCOCT	cami2_toy_oral	0.083	0.04	0.068	0.122	0.188	0.183	0.09	0.09	0.075	0.077	0.052	0.052	0.008	0.008	0.181	0.071	0.142	0.15	0.087	0.074	0.066	0.086	0.161	0.091	0.066	0.086	0.035	0.01	0.004	0.005	0.004	0.005	0.02	0.009	0.04
min	CONCOCT	cami2_toy_oral	0.114	0.022	0.065	0.101	0.303	0.221	0.527	0.488	0.113	0.081	0.063	0.044	0.012	0.01	0.424	0.067	0.407	0.316	0.265	0.105	0.604	0.549	0.497	0.09	0.19	0.186	0.848	0.924	0.02	0.019	0.029	0.033	0.085	0.099	0.034
25% percentile	CONCOCT	cami2_toy_oral	0.165	0.046	0.157	0.159	0.399	0.279	0.561	0.51	0.16	0.125	0.093	0.071	0.015	0.013	0.48	0.118	0.462	0.363	0.353	0.155	0.646	0.656	0.638	0.183	0.256	0.254	0.906	0.939	0.025	0.025	0.034	0.036	0.113	0.111	0.065
50% percentile	CONCOCT	cami2_toy_oral	0.231	0.079	0.194	0.202	0.568	0.431	0.622	0.574	0.216	0.175	0.132	0.104	0.021	0.018	0.66	0.183	0.566	0.468	0.4	0.23	0.693	0.714	0.771	0.261	0.307	0.286	0.936	0.946	0.027	0.027	0.034	0.037	0.128	0.115	0.088
75% percentile	CONCOCT	cami2_toy_oral	0.291	0.095	0.219	0.229	0.702	0.572	0.648	0.614	0.258	0.21	0.165	0.129	0.025	0.021	0.786	0.219	0.672	0.587	0.48	0.26	0.744	0.746	0.883	0.292	0.354	0.344	0.951	0.95	0.028	0.029	0.036	0.041	0.141	0.123	0.111
max	CONCOCT	cami2_toy_oral	0.354	0.155	0.29	0.504	0.84	0.75	0.837	0.794	0.346	0.327	0.218	0.206	0.038	0.036	0.919	0.286	0.838	0.771	0.534	0.339	0.81	0.814	0.939	0.373	0.396	0.451	0.966	0.96	0.035	0.035	0.043	0.047	0.146	0.129	0.163
mean	CONCOCT	cami2_toy_skin	0.221	0.104	0.102	0.258	0.738	0.617	0.665	0.636	0.217	0.186	0.141	0.117	0.03	0.027	0.801	0.196	0.698	0.624	0.362	0.235	0.749	0.636	0.878	0.279	0.251	0.364	0.67	0.836	0.032	0.036	0.046	0.051	0.11	0.089	0.096
std	CONCOCT	cami2_toy_skin	0.121	0.075	0.069	0.122	0.196	0.216	0.167	0.178	0.129	0.111	0.096	0.08	0.015	0.014	0.165	0.119	0.18	0.197	0.153	0.119	0.127	0.189	0.135	0.167	0.127	0.189	0.319	0.126	0.009	0.009	0.015	0.017	0.038	0.038	0.06
min	CONCOCT	cami2_toy_skin	0.073	0.008	0.006	0.076	0.329	0.265	0.403	0.365	0.073	0.068	0.038	0.037	0.014	0.013	0.486	0.052	0.362	0.307	0.141	0.071	0.559	0.191	0.549	0.074	0.076	0.109	0.132	0.624	0.02	0.021	0.032	0.033	0.046	0.01	0.031
25% percentile	CONCOCT	cami2_toy_skin	0.108	0.053	0.043	0.161	0.644	0.47	0.554	0.508	0.099	0.09	0.052	0.048	0.019	0.016	0.718	0.083	0.601	0.495	0.252	0.137	0.642	0.572	0.876	0.113	0.161	0.275	0.439	0.74	0.027	0.03	0.037	0.039	0.085	0.079	0.046
50% percentile	CONCOCT	cami2_toy_skin	0.222	0.088	0.123	0.261	0.764	0.585	0.65	0.611	0.207	0.163	0.129	0.098	0.028	0.025	0.801	0.197	0.701	0.595	0.375	0.239	0.747	0.666	0.918	0.291	0.253	0.334	0.803	0.862	0.032	0.036	0.044	0.049	0.121	0.086	0.086
75% percentile	CONCOCT	cami2_toy_skin	0.329	0.155	0.149	0.336	0.893	0.82	0.786	0.775	0.335	0.276	0.232	0.178	0.038	0.032	0.953	0.288	0.836	0.806	0.499	0.322	0.839	0.725	0.962	0.425	0.358	0.428	0.916	0.952	0.04	0.041	0.051	0.053	0.129	0.107	0.139
max	CONCOCT	cami2_toy_skin	0.395	0.226	0.2	0.477	0.97	0.895	0.896	0.875	0.41	0.38	0.281	0.256	0.062	0.057	0.98	0.384	0.928	0.885	0.559	0.417	0.924	0.891	0.991	0.494	0.441	0.809	0.947	0.96	0.044	0.049	0.08	0.088	0.156	0.162	0.204
mean	CONCOCT	cami2_toy_urogen	0.246	0.083	0.182	0.428	0.786	0.678	0.755	0.718	0.217	0.187	0.132	0.112	0.037	0.033	0.864	0.177	0.767	0.693	0.401	0.221	0.726	0.663	0.909	0.223	0.274	0.337	0.703	0.839	0.045	0.049	0.051	0.059	0.088	0.096	0.095
std	CONCOCT	cami2_toy_urogen	0.096	0.053	0.114	0.228	0.133	0.181	0.095	0.116	0.104	0.088	0.07	0.059	0.015	0.016	0.103	0.071	0.099	0.14	0.128	0.098	0.108	0.145	0.064	0.104	0.108	0.145	0.282	0.161	0.014	0.013	0.024	0.029	0.025	0.039	0.049
min	CONCOCT	cami2_toy_urogen	0.083	0.004	0.005	-0.034	0.629	0.472	0.617	0.569	0.074	0.082	0.038	0.044	0.019	0.016	0.731	0.014	0.654	0.535	0.158	0.027	0.567	0.479	0.818	0.018	0.086	0.116	0.101	0.45	0.03	0.037	0.028	0.03	0.032	0.022	0.036
25% percentile	CONCOCT	cami2_toy_urogen	0.209	0.022	0.119	0.333	0.651	0.516	0.716	0.664	0.097	0.105	0.052	0.056	0.027	0.029	0.768	0.149	0.669	0.556	0.357	0.145	0.642	0.596	0.857	0.153	0.22	0.239	0.698	0.812	0.037	0.038	0.038	0.043	0.075	0.075	0.045
50% percentile	CONCOCT	cami2_toy_urogen	0.234	0.105	0.203	0.43	0.84	0.716	0.745	0.716	0.232	0.185	0.138	0.107	0.034	0.03	0.918	0.195	0.801	0.716	0.406	0.273	0.726	0.621	0.95	0.242	0.274	0.379	0.811	0.893	0.039	0.043	0.039	0.049	0.097	0.106	0.092
75% percentile	CONCOCT	cami2_toy_urogen	0.304	0.118	0.246	0.51	0.875	0.801	0.783	0.767	0.299	0.249	0.188	0.158	0.038	0.033	0.948	0.229	0.862	0.821	0.48	0.28	0.78	0.761	0.955	0.284	0.358	0.404	0.902	0.94	0.049	0.052	0.053	0.064	0.101	0.113	0.128
max	CONCOCT	cami2_toy_urogen	0.412	0.144	0.358	0.794	0.97	0.963	0.949	0.948	0.35	0.313	0.225	0.198	0.07	0.07	0.983	0.234	0.891	0.872	0.591	0.315	0.914	0.884	0.984	0.362	0.433	0.521	0.926	0.963	0.074	0.076	0.094	0.122	0.113	0.143	0.167
mean	CONCOCT[CheckM]	cami1_toy_high	0.083	0.012	0.982	0.971	0.07	0.051	0.986	0.962	0.129	0.095	0.069	0.05	0.012	0.009	0.084	0.012	0.131	0.096	0.154	0.025	0.014	0.027	0.084	0.013	0.986	0.973	0.999	0.997	0.012	0.009	0.004	0.014	0.001	0.057	0.057
std	CONCOCT[CheckM]	cami1_toy_high	0.013	0.003	0.011	0.014	0.014	0.01	0.004	0.016	0.024	0.018	0.014	0.01	0.001	0.001	0.013	0.003	0.025	0.019	0.022	0.006	0.005	0.009	0.013	0.003	0.005	0.009	0.001	0.002	0.001	0.001	0.001	0.009	0	0.01	0.01
min	CONCOCT[CheckM]	cami1_toy_high	0.062	0.01	0.965	0.95	0.055	0.04	0.982	0.944	0.104	0.076	0.055	0.04	0.011	0.008	0.062	0.01	0.105	0.077	0.117	0.019	0.006	0.014	0.062	0.01	0.981	0.962	0.997	0.994	0.011	0.008	0.002	0.005	0	0.046	0.046
25% percentile	CONCOCT[CheckM]	cami1_toy_high	0.081	0.01	0.977	0.97	0.061	0.044	0.984	0.946	0.113	0.083	0.06	0.043	0.011	0.008	0.082	0.01	0.114	0.084	0.151	0.02	0.012	0.024	0.082	0.01	0.982	0.97	0.998	0.997	0.011	0.008	0.004	0.007	0.001	0.05	0.05
50% percentile	CONCOCT[CheckM]	cami1_toy_high	0.085	0.011	0.985	0.975	0.066	0.048	0.985	0.964	0.122	0.091	0.065	0.048	0.012	0.009	0.086	0.011	0.123	0.092	0.159	0.022	0.016	0.028	0.087	0.011	0.984	0.972	0.999	0.998	0.012	0.009	0.005	0.01	0.001	0.054	0.055
75% percentile	CONCOCT[CheckM]	cami1_toy_high	0.092	0.013	0.988	0.975	0.077	0.056	0.987	0.973	0.142	0.103	0.076	0.055	0.013	0.009	0.093	0.013	0.144	0.105	0.17	0.026	0.018	0.03	0.094	0.013	0.988	0.976	0.999	0.998	0.013	0.009	0.005	0.018	0.001	0.062	0.062
max	CONCOCT[CheckM]	cami1_toy_high	0.093	0.017	0.994	0.987	0.091	0.066	0.992	0.98	0.165	0.123	0.09	0.065	0.014	0.01	0.094	0.018	0.166	0.124	0.172	0.035	0.019	0.038	0.095	0.018	0.994	0.986	0.999	0.998	0.014	0.01	0.006	0.027	0.001	0.072	0.072
mean	CONCOCT[CheckM]	cami2_toy_airways	0.049	0.017	0.762	0.753	0.03	0.024	0.976	0.921	0.056	0.044	0.029	0.023	0.012	0.01	0.05	0.018	0.057	0.045	0.091	0.033	0.027	0.044	0.051	0.018	0.973	0.956	0.981	0.971	0.012	0.01	0.013	0.066	0.003	0.024	0.024
std	CONCOCT[CheckM]	cami2_toy_airways	0.048	0.028	0.406	0.404	0.028	0.024	0.022	0.103	0.049	0.041	0.027	0.022	0.008	0.007	0.05	0.029	0.051	0.044	0.084	0.053	0.03	0.04	0.05	0.029	0.03	0.04	0.029	0.045	0.008	0.007	0.013	0.112	0.005	0.022	0.022
min	CONCOCT[CheckM]	cami2_toy_airways	0.004	0.001	0	0	0.004	0.002	0.933	0.668	0.007	0.005	0.004	0.002	0.004	0.002	0.005	0.001	0.007	0.005	0.009	0.002	0.002	0.003	0.005	0.001	0.904	0.876	0.91	0.857	0.004	0.002	0.001	0.005	0	0.003	0.003
25% percentile	CONCOCT[CheckM]	cami2_toy_airways	0.024	0.004	0.826	0.79	0.011	0.008	0.96	0.913	0.022	0.015	0.011	0.008	0.007	0.005	0.024	0.004	0.022	0.015	0.047	0.008	0.007	0.012	0.024	0.004	0.958	0.931	0.988	0.98	0.007	0.005	0.005	0.009	0	0.009	0.009
50% percentile	CONCOCT[CheckM]	cami2_toy_airways	0.038	0.006	0.965	0.95	0.025	0.019	0.985	0.963	0.048	0.036	0.025	0.018	0.01	0.008	0.039	0.006	0.049	0.037	0.075	0.012	0.013	0.034	0.041	0.006	0.987	0.966	0.993	0.991	0.01	0.008	0.008	0.013	0	0.021	0.021
75% percentile	CONCOCT[CheckM]	cami2_toy_airways	0.046	0.009	0.988	0.986	0.029	0.024	0.991	0.985	0.055	0.046	0.028	0.024	0.016	0.012	0.047	0.01	0.057	0.047	0.09	0.019	0.042	0.069	0.047	0.01	0.993	0.988	0.996	0.994	0.016	0.012	0.018	0.059	0.003	0.026	0.026
max	CONCOCT[CheckM]	cami2_toy_airways	0.166	0.087	0.994	0.992	0.086	0.076	0.998	0.997	0.153	0.131	0.083	0.07	0.03	0.026	0.17	0.09	0.157	0.14	0.29	0.165	0.096	0.124	0.172	0.091	0.998	0.997	0.998	0.997	0.03	0.026	0.038	0.329	0.012	0.069	0.069
mean	CONCOCT[CheckM]	cami2_toy_gi	0.099	0.06	0.971	0.959	0.107	0.094	0.984	0.883	0.189	0.164	0.106	0.091	0.038	0.033	0.101	0.062	0.191	0.168	0.181	0.113	0.018	0.042	0.101	0.063	0.982	0.958	0.993	0.985	0.038	0.033	0.01	0.092	0.001	0.087	0.088
std	CONCOCT[CheckM]	cami2_toy_gi	0.026	0.044	0.024	0.024	0.034	0.033	0.011	0.088	0.056	0.052	0.034	0.031	0.007	0.007	0.027	0.046	0.057	0.055	0.045	0.08	0.013	0.027	0.028	0.047	0.013	0.027	0.005	0.007	0.007	0.007	0.008	0.064	0.002	0.025	0.025
min	CONCOCT[CheckM]	cami2_toy_gi	0.059	0.012	0.926	0.917	0.055	0.043	0.969	0.713	0.103	0.082	0.055	0.043	0.024	0.019	0.06	0.013	0.104	0.083	0.112	0.025	0.001	0.003	0.06	0.013	0.963	0.915	0.985	0.976	0.024	0.019	0.001	0.003	0	0.047	0.047
25% percentile	CONCOCT[CheckM]	cami2_toy_gi	0.09	0.027	0.96	0.949	0.09	0.083	0.976	0.851	0.164	0.15	0.09	0.082	0.036	0.029	0.09	0.029	0.164	0.151	0.165	0.056	0.012	0.027	0.09	0.029	0.975	0.939	0.989	0.981	0.036	0.029	0.005	0.054	0	0.08	0.08
50% percentile	CONCOCT[CheckM]	cami2_toy_gi	0.102	0.052	0.973	0.964	0.111	0.097	0.981	0.895	0.197	0.17	0.109	0.094	0.039	0.037	0.104	0.053	0.2	0.174	0.188	0.1	0.017	0.042	0.104	0.053	0.983	0.958	0.993	0.986	0.039	0.037	0.009	0.089	0	0.091	0.092
75% percentile	CONCOCT[CheckM]	cami2_toy_gi	0.118	0.082	0.985	0.972	0.13	0.114	0.99	0.927	0.227	0.19	0.128	0.109	0.042	0.037	0.12	0.084	0.229	0.198	0.214	0.154	0.025	0.061	0.121	0.087	0.988	0.973	0.996	0.989	0.041	0.037	0.012	0.141	0.001	0.101	0.101
max	CONCOCT[CheckM]	cami2_toy_gi	0.131	0.133	1	0.993	0.146	0.134	0.999	0.997	0.252	0.224	0.144	0.126	0.048	0.042	0.132	0.139	0.254	0.234	0.233	0.243	0.037	0.085	0.134	0.142	0.999	0.997	1	0.997	0.047	0.042	0.025	0.178	0.006	0.117	0.117
mean	CONCOCT[CheckM]	cami2_toy_oral	0.078	0.022	0.964	0.926	0.06	0.051	0.975	0.9	0.106	0.09	0.059	0.049	0.017	0.014	0.08	0.023	0.108	0.092	0.14	0.044	0.025	0.066	0.08	0.023	0.975	0.934	0.99	0.973	0.017	0.014	0.013	0.066	0.001	0.049	0.049
std	CONCOCT[CheckM]	cami2_toy_oral	0.074	0.024	0.018	0.072	0.056	0.051	0.009	0.061	0.092	0.084	0.055	0.05	0.011	0.01	0.074	0.024	0.093	0.086	0.118	0.045	0.01	0.045	0.075	0.025	0.01	0.045	0.011	0.04	0.011	0.01	0.01	0.041	0.001	0.044	0.044
min	CONCOCT[CheckM]	cami2_toy_oral	0.014	0.001	0.936	0.74	0.011	0.008	0.966	0.767	0.021	0.016	0.011	0.008	0.008	0.006	0.014	0.002	0.022	0.017	0.028	0.003	0.004	0.015	0.014	0.002	0.965	0.85	0.968	0.87	0.008	0.006	0.002	0.009	0	0.01	0.01
25% percentile	CONCOCT[CheckM]	cami2_toy_oral	0.023	0.004	0.951	0.924	0.019	0.016	0.969	0.882	0.037	0.031	0.019	0.016	0.009	0.007	0.023	0.004	0.038	0.031	0.045	0.007	0.021	0.033	0.023	0.004	0.967	0.923	0.99	0.984	0.009	0.007	0.008	0.034	0.001	0.017	0.017
50% percentile	CONCOCT[CheckM]	cami2_toy_oral	0.064	0.01	0.968	0.956	0.047	0.036	0.973	0.9	0.086	0.067	0.045	0.035	0.014	0.012	0.066	0.011	0.088	0.069	0.123	0.021	0.026	0.057	0.066	0.011	0.974	0.943	0.995	0.99	0.014	0.012	0.01	0.066	0.001	0.037	0.038
75% percentile	CONCOCT[CheckM]	cami2_toy_oral	0.099	0.039	0.973	0.966	0.079	0.065	0.979	0.943	0.144	0.119	0.078	0.064	0.021	0.018	0.101	0.04	0.146	0.121	0.183	0.076	0.033	0.077	0.101	0.04	0.979	0.967	0.997	0.991	0.021	0.018	0.013	0.087	0.002	0.065	0.065
max	CONCOCT[CheckM]	cami2_toy_oral	0.257	0.07	0.994	0.975	0.19	0.175	0.997	0.98	0.315	0.288	0.188	0.171	0.041	0.038	0.259	0.072	0.319	0.294	0.41	0.133	0.035	0.15	0.263	0.072	0.996	0.985	0.998	0.994	0.041	0.037	0.033	0.14	0.002	0.15	0.151
mean	CONCOCT[CheckM]	cami2_toy_skin	0.099	0.039	0.766	0.57	0.078	0.064	0.981	0.946	0.134	0.111	0.076	0.062	0.024	0.02	0.101	0.04	0.136	0.114	0.17	0.074	0.022	0.041	0.102	0.041	0.978	0.959	0.994	0.773	0.024	0.02	0.013	0.051	0.003	0.06	0.06
std	CONCOCT[CheckM]	cami2_toy_skin	0.092	0.041	0.406	0.477	0.073	0.062	0.02	0.057	0.12	0.102	0.072	0.06	0.016	0.015	0.094	0.042	0.122	0.105	0.15	0.075	0.027	0.039	0.096	0.044	0.027	0.039	0.006	0.412	0.016	0.015	0.008	0.045	0.004	0.054	0.054
min	CONCOCT[CheckM]	cami2_toy_skin	0	0	0	0	0	0	0.944	0.847	0	0	0	0	0	0	0	0	0	0	0	0	0	0	0	0	0.922	0.891	0.984	0	0	0	0.004	0.005	0	0	0
25% percentile	CONCOCT[CheckM]	cami2_toy_skin	0.021	0.003	0.885	0.016	0.017	0.016	0.97	0.932	0.032	0.031	0.017	0.016	0.013	0.009	0.021	0.003	0.033	0.032	0.042	0.006	0.002	0.004	0.021	0.003	0.972	0.937	0.991	0.844	0.013	0.009	0.005	0.023	0	0.016	0.016
50% percentile	CONCOCT[CheckM]	cami2_toy_skin	0.071	0.034	0.964	0.9	0.054	0.04	0.987	0.952	0.099	0.074	0.052	0.039	0.02	0.018	0.073	0.035	0.101	0.076	0.136	0.067	0.013	0.038	0.074	0.035	0.987	0.962	0.995	0.988	0.02	0.018	0.013	0.036	0.001	0.043	0.043
75% percentile	CONCOCT[CheckM]	cami2_toy_skin	0.182	0.048	0.984	0.942	0.149	0.119	0.997	0.996	0.247	0.2	0.143	0.114	0.036	0.029	0.189	0.05	0.256	0.207	0.312	0.095	0.028	0.063	0.195	0.051	0.998	0.996	0.999	0.991	0.035	0.029	0.018	0.065	0.005	0.107	0.109
max	CONCOCT[CheckM]	cami2_toy_skin	0.245	0.109	1	0.983	0.186	0.168	1	1	0.308	0.278	0.183	0.163	0.054	0.05	0.246	0.112	0.312	0.285	0.394	0.199	0.078	0.109	0.247	0.117	1	1	1	0.998	0.053	0.05	0.025	0.138	0.01	0.146	0.146
mean	CONCOCT[CheckM]	cami2_toy_urogen	0.046	0.017	0.22	0.219	0.036	0.031	0.998	0.903	0.065	0.057	0.036	0.031	0.019	0.018	0.046	0.017	0.065	0.057	0.079	0.032	0.002	0.097	0.046	0.017	0.998	0.903	0.998	0.626	0.019	0.018	0.004	0.006	0	0.03	0.03
std	CONCOCT[CheckM]	cami2_toy_urogen	0.08	0.031	0.437	0.435	0.05	0.041	0.005	0.276	0.087	0.073	0.05	0.041	0.019	0.016	0.08	0.031	0.088	0.073	0.129	0.058	0.004	0.276	0.08	0.032	0.004	0.276	0.003	0.481	0.019	0.016	0.005	0.006	0	0.041	0.041
min	CONCOCT[CheckM]	cami2_toy_urogen	0	0	0	0	0	0	0.985	0.167	0	0	0	0	0	0	0	0	0	0	0	0	0	0	0	0	0.987	0.167	0.994	0	0	0	0	0.002	0	0	0
25% percentile	CONCOCT[CheckM]	cami2_toy_urogen	0.001	0	0	0	0.001	0.009	0.997	0.991	0.001	0.018	0.001	0.009	0.001	0.009	0.001	0	0.001	0.018	0.001	0	0	0	0.001	0	0.997	0.991	0.996	0	0.001	0.009	0.002	0.004	0	0	0
50% percentile	CONCOCT[CheckM]	cami2_toy_urogen	0.017	0.003	0	0	0.017	0.013	0.999	0.997	0.034	0.026	0.017	0.013	0.017	0.013	0.017	0.003	0.034	0.026	0.033	0.005	0.001	0.003	0.017	0.003	0.999	0.997	1	0.982	0.017	0.013	0.004	0.006	0	0.013	0.013
75% percentile	CONCOCT[CheckM]	cami2_toy_urogen	0.021	0.005	0	0	0.042	0.042	1	1	0.08	0.08	0.042	0.042	0.028	0.02	0.021	0.005	0.08	0.08	0.042	0.01	0.003	0.009	0.021	0.005	1	1	1	0.994	0.028	0.02	0.006	0.008	0	0.042	0.042
max	CONCOCT[CheckM]	cami2_toy_urogen	0.24	0.083	0.998	0.993	0.149	0.128	1	1	0.259	0.226	0.149	0.127	0.052	0.045	0.24	0.083	0.259	0.226	0.387	0.153	0.013	0.833	0.24	0.083	1	1	1	1	0.052	0.045	0.007	0.01	0	0.123	0.123
mean	Gold-Standard	cami1_toy_high	1	1	1	1	1	1	1	1	1	1	1	1	0	0	1	1	1	1	1	1	0	0	1	1	1	1	1	1	0	0	0	0	0	0	0
std	Gold-Standard	cami1_toy_high	0	0	0	0	0	0	0	0	0	0	0	0	0	0	0	0	0	0	0	0	0	0	0	0	0	0	0	0	0	0	0	0	0	0	0
min	Gold-Standard	cami1_toy_high	1	1	1	1	1	1	1	1	1	1	1	1	0	0	1	1	1	1	1	1	0	0	1	1	1	1	1	1	0	0	0	0	0	0	0
25% percentile	Gold-Standard	cami1_toy_high	1	1	1	1	1	1	1	1	1	1	1	1	0	0	1	1	1	1	1	1	0	0	1	1	1	1	1	1	0	0	0	0	0	0	0
50% percentile	Gold-Standard	cami1_toy_high	1	1	1	1	1	1	1	1	1	1	1	1	0	0	1	1	1	1	1	1	0	0	1	1	1	1	1	1	0	0	0	0	0	0	0
75% percentile	Gold-Standard	cami1_toy_high	1	1	1	1	1	1	1	1	1	1	1	1	0	0	1	1	1	1	1	1	0	0	1	1	1	1	1	1	0	0	0	0	0	0	0
max	Gold-Standard	cami1_toy_high	1	1	1	1	1	1	1	1	1	1	1	1	0	0	1	1	1	1	1	1	0	0	1	1	1	1	1	1	0	0	0	0	0	0	0
mean	Gold-Standard	cami2_toy_airways	1	1	1	1	1	1	1	1	1	1	1	1	0	0	1	1	1	1	1	1	0	0	1	1	1	1	1	1	0	0	0	0	0	0	0
std	Gold-Standard	cami2_toy_airways	0	0	0	0	0	0	0	0	0	0	0	0	0	0	0	0	0	0	0	0	0	0	0	0	0	0	0	0	0	0	0	0	0	0	0
min	Gold-Standard	cami2_toy_airways	1	1	1	1	1	1	1	1	1	1	1	1	0	0	1	1	1	1	1	1	0	0	1	1	1	1	1	1	0	0	0	0	0	0	0
25% percentile	Gold-Standard	cami2_toy_airways	1	1	1	1	1	1	1	1	1	1	1	1	0	0	1	1	1	1	1	1	0	0	1	1	1	1	1	1	0	0	0	0	0	0	0
50% percentile	Gold-Standard	cami2_toy_airways	1	1	1	1	1	1	1	1	1	1	1	1	0	0	1	1	1	1	1	1	0	0	1	1	1	1	1	1	0	0	0	0	0	0	0
75% percentile	Gold-Standard	cami2_toy_airways	1	1	1	1	1	1	1	1	1	1	1	1	0	0	1	1	1	1	1	1	0	0	1	1	1	1	1	1	0	0	0	0	0	0	0
max	Gold-Standard	cami2_toy_airways	1	1	1	1	1	1	1	1	1	1	1	1	0	0	1	1	1	1	1	1	0	0	1	1	1	1	1	1	0	0	0	0	0	0	0
mean	Gold-Standard	cami2_toy_gi	1	1	1	1	1	1	1	1	1	1	1	1	0	0	1	1	1	1	1	1	0	0	1	1	1	1	1	1	0	0	0	0	0	0	0
std	Gold-Standard	cami2_toy_gi	0	0	0	0	0	0	0	0	0	0	0	0	0	0	0	0	0	0	0	0	0	0	0	0	0	0	0	0	0	0	0	0	0	0	0
min	Gold-Standard	cami2_toy_gi	1	1	1	1	1	1	1	1	1	1	1	1	0	0	1	1	1	1	1	1	0	0	1	1	1	1	1	1	0	0	0	0	0	0	0
25% percentile	Gold-Standard	cami2_toy_gi	1	1	1	1	1	1	1	1	1	1	1	1	0	0	1	1	1	1	1	1	0	0	1	1	1	1	1	1	0	0	0	0	0	0	0
50% percentile	Gold-Standard	cami2_toy_gi	1	1	1	1	1	1	1	1	1	1	1	1	0	0	1	1	1	1	1	1	0	0	1	1	1	1	1	1	0	0	0	0	0	0	0
75% percentile	Gold-Standard	cami2_toy_gi	1	1	1	1	1	1	1	1	1	1	1	1	0	0	1	1	1	1	1	1	0	0	1	1	1	1	1	1	0	0	0	0	0	0	0
max	Gold-Standard	cami2_toy_gi	1	1	1	1	1	1	1	1	1	1	1	1	0	0	1	1	1	1	1	1	0	0	1	1	1	1	1	1	0	0	0	0	0	0	0
mean	Gold-Standard	cami2_toy_oral	1	1	1	1	1	1	1	1	1	1	1	1	0	0	1	1	1	1	1	1	0	0	1	1	1	1	1	1	0	0	0	0	0	0	0
std	Gold-Standard	cami2_toy_oral	0	0	0	0	0	0	0	0	0	0	0	0	0	0	0	0	0	0	0	0	0	0	0	0	0	0	0	0	0	0	0	0	0	0	0
min	Gold-Standard	cami2_toy_oral	1	1	1	1	1	1	1	1	1	1	1	1	0	0	1	1	1	1	1	1	0	0	1	1	1	1	1	1	0	0	0	0	0	0	0
25% percentile	Gold-Standard	cami2_toy_oral	1	1	1	1	1	1	1	1	1	1	1	1	0	0	1	1	1	1	1	1	0	0	1	1	1	1	1	1	0	0	0	0	0	0	0
50% percentile	Gold-Standard	cami2_toy_oral	1	1	1	1	1	1	1	1	1	1	1	1	0	0	1	1	1	1	1	1	0	0	1	1	1	1	1	1	0	0	0	0	0	0	0
75% percentile	Gold-Standard	cami2_toy_oral	1	1	1	1	1	1	1	1	1	1	1	1	0	0	1	1	1	1	1	1	0	0	1	1	1	1	1	1	0	0	0	0	0	0	0
max	Gold-Standard	cami2_toy_oral	1	1	1	1	1	1	1	1	1	1	1	1	0	0	1	1	1	1	1	1	0	0	1	1	1	1	1	1	0	0	0	0	0	0	0
mean	Gold-Standard	cami2_toy_skin	1	1	1	1	1	1	1	1	1	1	1	1	0	0	1	1	1	1	1	1	0	0	1	1	1	1	1	1	0	0	0	0	0	0	0
std	Gold-Standard	cami2_toy_skin	0	0	0	0	0	0	0	0	0	0	0	0	0	0	0	0	0	0	0	0	0	0	0	0	0	0	0	0	0	0	0	0	0	0	0
min	Gold-Standard	cami2_toy_skin	1	1	1	1	1	1	1	1	1	1	1	1	0	0	1	1	1	1	1	1	0	0	1	1	1	1	1	1	0	0	0	0	0	0	0
25% percentile	Gold-Standard	cami2_toy_skin	1	1	1	1	1	1	1	1	1	1	1	1	0	0	1	1	1	1	1	1	0	0	1	1	1	1	1	1	0	0	0	0	0	0	0
50% percentile	Gold-Standard	cami2_toy_skin	1	1	1	1	1	1	1	1	1	1	1	1	0	0	1	1	1	1	1	1	0	0	1	1	1	1	1	1	0	0	0	0	0	0	0
75% percentile	Gold-Standard	cami2_toy_skin	1	1	1	1	1	1	1	1	1	1	1	1	0	0	1	1	1	1	1	1	0	0	1	1	1	1	1	1	0	0	0	0	0	0	0
max	Gold-Standard	cami2_toy_skin	1	1	1	1	1	1	1	1	1	1	1	1	0	0	1	1	1	1	1	1	0	0	1	1	1	1	1	1	0	0	0	0	0	0	0
mean	Gold-Standard	cami2_toy_urogen	1	1	1	1	1	1	1	1	1	1	1	1	0	0	1	1	1	1	1	1	0	0	1	1	1	1	1	1	0	0	0	0	0	0	0
std	Gold-Standard	cami2_toy_urogen	0	0	0	0	0	0	0	0	0	0	0	0	0	0	0	0	0	0	0	0	0	0	0	0	0	0	0	0	0	0	0	0	0	0	0
min	Gold-Standard	cami2_toy_urogen	1	1	1	1	1	1	1	1	1	1	1	1	0	0	1	1	1	1	1	1	0	0	1	1	1	1	1	1	0	0	0	0	0	0	0
25% percentile	Gold-Standard	cami2_toy_urogen	1	1	1	1	1	1	1	1	1	1	1	1	0	0	1	1	1	1	1	1	0	0	1	1	1	1	1	1	0	0	0	0	0	0	0
50% percentile	Gold-Standard	cami2_toy_urogen	1	1	1	1	1	1	1	1	1	1	1	1	0	0	1	1	1	1	1	1	0	0	1	1	1	1	1	1	0	0	0	0	0	0	0
75% percentile	Gold-Standard	cami2_toy_urogen	1	1	1	1	1	1	1	1	1	1	1	1	0	0	1	1	1	1	1	1	0	0	1	1	1	1	1	1	0	0	0	0	0	0	0
max	Gold-Standard	cami2_toy_urogen	1	1	1	1	1	1	1	1	1	1	1	1	0	0	1	1	1	1	1	1	0	0	1	1	1	1	1	1	0	0	0	0	0	0	0
mean	MaxBin2	cami1_toy_high	0.365	0.05	0.659	0.364	0.336	0.238	0.659	0.483	0.384	0.283	0.272	0.201	0.017	0.014	0.384	0.061	0.442	0.317	0.497	0.107	0.293	0.537	0.518	0.108	0.707	0.463	0.996	0.991	0.018	0.015	0.018	0.019	0.08	0.126	0.13
std	MaxBin2	cami1_toy_high	0.009	0.013	0.021	0.024	0.053	0.036	0.029	0.021	0.029	0.021	0.032	0.023	0.001	0	0.012	0.016	0.042	0.03	0.006	0.025	0.026	0.024	0.028	0.032	0.026	0.024	0	0.002	0	0.001	0.001	0.001	0.008	0.006	0.005
min	MaxBin2	cami1_toy_high	0.354	0.036	0.637	0.336	0.257	0.185	0.63	0.467	0.338	0.252	0.223	0.167	0.016	0.013	0.37	0.042	0.376	0.273	0.49	0.078	0.261	0.499	0.487	0.072	0.679	0.444	0.995	0.988	0.017	0.014	0.017	0.018	0.066	0.12	0.124
25% percentile	MaxBin2	cami1_toy_high	0.362	0.04	0.638	0.344	0.311	0.22	0.635	0.474	0.373	0.273	0.258	0.191	0.017	0.014	0.376	0.049	0.425	0.302	0.491	0.088	0.273	0.529	0.494	0.084	0.686	0.447	0.996	0.99	0.018	0.015	0.018	0.018	0.081	0.12	0.128
50% percentile	MaxBin2	cami1_toy_high	0.365	0.048	0.667	0.373	0.355	0.249	0.657	0.475	0.398	0.291	0.286	0.21	0.017	0.014	0.382	0.062	0.461	0.327	0.498	0.109	0.297	0.549	0.522	0.107	0.703	0.451	0.996	0.991	0.018	0.015	0.018	0.019	0.083	0.129	0.131
75% percentile	MaxBin2	cami1_toy_high	0.367	0.058	0.677	0.374	0.369	0.258	0.668	0.481	0.399	0.295	0.29	0.214	0.017	0.014	0.391	0.072	0.467	0.334	0.502	0.124	0.314	0.553	0.527	0.128	0.727	0.471	0.996	0.992	0.018	0.015	0.019	0.02	0.084	0.13	0.133
max	MaxBin2	cami1_toy_high	0.378	0.067	0.678	0.395	0.389	0.279	0.703	0.52	0.411	0.304	0.304	0.226	0.017	0.014	0.399	0.082	0.481	0.349	0.503	0.138	0.321	0.556	0.557	0.15	0.739	0.501	0.996	0.992	0.018	0.015	0.019	0.021	0.084	0.133	0.135
mean	MaxBin2	cami2_toy_airways	0.127	0.04	0.513	0.348	0.11	0.099	0.444	0.319	0.136	0.106	0.082	0.065	0.017	0.014	0.148	0.054	0.175	0.149	0.23	0.092	0.46	0.626	0.225	0.089	0.54	0.374	0.969	0.959	0.017	0.016	0.047	0.043	0.09	0.045	0.044
std	MaxBin2	cami2_toy_airways	0.075	0.046	0.127	0.118	0.048	0.058	0.106	0.118	0.069	0.063	0.046	0.041	0.009	0.009	0.073	0.05	0.068	0.079	0.099	0.078	0.117	0.14	0.085	0.062	0.117	0.14	0.011	0.015	0.009	0.008	0.014	0.016	0.02	0.03	0.032
min	MaxBin2	cami2_toy_airways	0.058	0.009	0.392	0.25	0.051	0.045	0.346	0.189	0.062	0.044	0.034	0.024	0.008	0.006	0.076	0.018	0.09	0.075	0.131	0.034	0.154	0.28	0.128	0.034	0.451	0.225	0.955	0.933	0.009	0.008	0.029	0.027	0.06	0.016	0.015
25% percentile	MaxBin2	cami2_toy_airways	0.079	0.013	0.429	0.282	0.089	0.07	0.378	0.25	0.105	0.078	0.061	0.045	0.012	0.01	0.102	0.023	0.144	0.113	0.17	0.042	0.44	0.61	0.152	0.043	0.473	0.291	0.96	0.953	0.013	0.011	0.041	0.033	0.077	0.03	0.03
50% percentile	MaxBin2	cami2_toy_airways	0.109	0.024	0.476	0.306	0.097	0.079	0.419	0.289	0.119	0.086	0.068	0.053	0.014	0.012	0.132	0.042	0.159	0.126	0.211	0.074	0.493	0.662	0.209	0.073	0.507	0.338	0.968	0.958	0.014	0.013	0.043	0.041	0.084	0.038	0.037
75% percentile	MaxBin2	cami2_toy_airways	0.138	0.032	0.569	0.347	0.124	0.102	0.476	0.346	0.143	0.106	0.086	0.064	0.019	0.016	0.157	0.047	0.192	0.147	0.237	0.082	0.527	0.709	0.287	0.095	0.56	0.39	0.976	0.962	0.02	0.018	0.048	0.046	0.104	0.044	0.042
max	MaxBin2	cami2_toy_airways	0.306	0.155	0.81	0.645	0.204	0.247	0.707	0.606	0.292	0.261	0.184	0.166	0.04	0.036	0.321	0.181	0.317	0.351	0.465	0.289	0.549	0.775	0.362	0.215	0.846	0.72	0.987	0.982	0.04	0.036	0.076	0.083	0.126	0.121	0.125
mean	MaxBin2	cami2_toy_gi	0.396	0.137	0.804	0.407	0.403	0.378	0.776	0.549	0.483	0.405	0.356	0.328	0.056	0.054	0.396	0.14	0.523	0.442	0.529	0.22	0.171	0.45	0.48	0.246	0.829	0.55	0.986	0.885	0.059	0.056	0.039	0.063	0.059	0.173	0.173
std	MaxBin2	cami2_toy_gi	0.117	0.061	0.121	0.164	0.117	0.118	0.129	0.092	0.118	0.102	0.111	0.109	0.017	0.018	0.112	0.053	0.112	0.103	0.108	0.077	0.108	0.127	0.127	0.091	0.108	0.127	0.007	0.105	0.016	0.016	0.01	0.019	0.036	0.031	0.037
min	MaxBin2	cami2_toy_gi	0.277	0.043	0.641	0.175	0.298	0.27	0.61	0.433	0.344	0.285	0.239	0.213	0.037	0.034	0.285	0.041	0.419	0.332	0.436	0.075	0.031	0.213	0.3	0.08	0.66	0.345	0.973	0.612	0.041	0.04	0.022	0.044	0.011	0.133	0.12
25% percentile	MaxBin2	cami2_toy_gi	0.326	0.093	0.682	0.32	0.319	0.282	0.646	0.473	0.384	0.319	0.269	0.237	0.044	0.041	0.322	0.109	0.433	0.352	0.446	0.178	0.087	0.41	0.426	0.172	0.73	0.489	0.983	0.876	0.05	0.047	0.033	0.045	0.036	0.149	0.138
50% percentile	MaxBin2	cami2_toy_gi	0.345	0.149	0.843	0.368	0.33	0.316	0.796	0.549	0.445	0.388	0.302	0.281	0.054	0.052	0.349	0.162	0.459	0.419	0.466	0.248	0.129	0.469	0.473	0.282	0.871	0.531	0.986	0.925	0.057	0.055	0.041	0.062	0.051	0.174	0.184
75% percentile	MaxBin2	cami2_toy_gi	0.449	0.181	0.883	0.477	0.475	0.466	0.881	0.631	0.589	0.488	0.447	0.423	0.057	0.055	0.456	0.172	0.613	0.516	0.6	0.274	0.27	0.511	0.527	0.307	0.913	0.59	0.992	0.95	0.058	0.055	0.043	0.074	0.096	0.19	0.19
max	MaxBin2	cami2_toy_gi	0.611	0.226	0.977	0.745	0.594	0.569	0.944	0.676	0.67	0.567	0.545	0.504	0.089	0.088	0.592	0.198	0.7	0.601	0.708	0.307	0.34	0.655	0.694	0.37	0.969	0.787	0.997	0.955	0.091	0.09	0.061	0.099	0.103	0.228	0.236
mean	MaxBin2	cami2_toy_oral	0.16	0.055	0.539	0.387	0.131	0.105	0.471	0.375	0.168	0.134	0.103	0.083	0.017	0.015	0.174	0.067	0.203	0.162	0.264	0.114	0.429	0.584	0.272	0.127	0.571	0.416	0.98	0.972	0.019	0.016	0.037	0.037	0.092	0.059	0.056
std	MaxBin2	cami2_toy_oral	0.076	0.032	0.172	0.14	0.052	0.053	0.188	0.175	0.083	0.077	0.054	0.05	0.009	0.008	0.066	0.031	0.076	0.077	0.094	0.049	0.183	0.161	0.075	0.056	0.183	0.161	0.006	0.006	0.009	0.008	0.008	0.01	0.034	0.037	0.037
min	MaxBin2	cami2_toy_oral	0.058	0.015	0.28	0.191	0.072	0.045	0.246	0.193	0.066	0.046	0.038	0.026	0.009	0.007	0.096	0.025	0.112	0.073	0.148	0.045	0.06	0.26	0.179	0.055	0.317	0.223	0.969	0.959	0.009	0.008	0.026	0.023	0.023	0.017	0.015
25% percentile	MaxBin2	cami2_toy_oral	0.109	0.026	0.45	0.277	0.085	0.062	0.398	0.269	0.108	0.079	0.062	0.046	0.01	0.008	0.12	0.044	0.141	0.101	0.194	0.076	0.343	0.518	0.216	0.081	0.498	0.299	0.977	0.969	0.011	0.009	0.032	0.033	0.068	0.031	0.028
50% percentile	MaxBin2	cami2_toy_oral	0.148	0.058	0.518	0.377	0.119	0.096	0.429	0.343	0.152	0.123	0.091	0.074	0.017	0.015	0.16	0.061	0.186	0.152	0.25	0.11	0.443	0.592	0.258	0.116	0.557	0.408	0.98	0.974	0.019	0.016	0.036	0.035	0.106	0.053	0.049
75% percentile	MaxBin2	cami2_toy_oral	0.207	0.067	0.617	0.463	0.171	0.127	0.504	0.426	0.202	0.153	0.13	0.098	0.02	0.017	0.224	0.088	0.247	0.186	0.321	0.144	0.502	0.701	0.335	0.177	0.657	0.482	0.983	0.976	0.022	0.018	0.039	0.041	0.119	0.07	0.065
max	MaxBin2	cami2_toy_oral	0.275	0.119	0.892	0.669	0.207	0.195	0.921	0.793	0.319	0.284	0.193	0.173	0.038	0.034	0.271	0.12	0.326	0.299	0.405	0.198	0.683	0.777	0.376	0.207	0.94	0.74	0.989	0.979	0.039	0.034	0.055	0.053	0.12	0.133	0.132
mean	MaxBin2	cami2_toy_skin	0.207	0.066	0.702	0.371	0.18	0.198	0.666	0.455	0.246	0.207	0.154	0.136	0.036	0.034	0.211	0.073	0.276	0.268	0.32	0.12	0.262	0.529	0.288	0.128	0.738	0.471	0.978	0.866	0.038	0.036	0.044	0.082	0.065	0.096	0.094
std	MaxBin2	cami2_toy_skin	0.09	0.059	0.216	0.211	0.071	0.081	0.248	0.188	0.096	0.096	0.063	0.065	0.023	0.024	0.082	0.056	0.095	0.101	0.109	0.086	0.204	0.258	0.13	0.111	0.204	0.258	0.016	0.159	0.022	0.023	0.027	0.063	0.043	0.052	0.053
min	MaxBin2	cami2_toy_skin	0.056	0.001	0.514	0.056	0.052	0.054	0.328	0.155	0.066	0.051	0.037	0.031	0.012	0.009	0.072	0.01	0.089	0.08	0.126	0.016	0.01	0.08	0.112	0.015	0.491	0.036	0.949	0.582	0.013	0.011	0.013	0.028	0.003	0.025	0.024
25% percentile	MaxBin2	cami2_toy_skin	0.166	0.015	0.524	0.264	0.136	0.153	0.484	0.372	0.2	0.157	0.122	0.1	0.021	0.018	0.171	0.021	0.229	0.221	0.265	0.039	0.033	0.449	0.21	0.033	0.591	0.3	0.971	0.747	0.023	0.02	0.029	0.039	0.024	0.066	0.064
50% percentile	MaxBin2	cami2_toy_skin	0.198	0.056	0.564	0.345	0.175	0.209	0.568	0.424	0.25	0.199	0.156	0.134	0.027	0.022	0.208	0.067	0.278	0.258	0.32	0.116	0.375	0.513	0.288	0.111	0.625	0.487	0.981	0.954	0.031	0.027	0.038	0.05	0.078	0.083	0.075
75% percentile	MaxBin2	cami2_toy_skin	0.268	0.089	0.923	0.439	0.216	0.259	0.922	0.582	0.286	0.244	0.193	0.155	0.051	0.05	0.271	0.101	0.329	0.33	0.404	0.168	0.409	0.7	0.346	0.184	0.967	0.551	0.989	0.974	0.051	0.052	0.055	0.112	0.098	0.128	0.128
max	MaxBin2	cami2_toy_skin	0.333	0.173	0.995	0.86	0.29	0.298	0.975	0.795	0.421	0.397	0.269	0.264	0.082	0.082	0.316	0.16	0.426	0.433	0.478	0.245	0.509	0.964	0.538	0.33	0.99	0.92	0.998	0.984	0.081	0.081	0.109	0.189	0.108	0.188	0.185
mean	MaxBin2	cami2_toy_urogen	0.206	0.061	0.731	0.465	0.205	0.195	0.713	0.492	0.278	0.233	0.178	0.157	0.049	0.045	0.221	0.083	0.31	0.273	0.333	0.137	0.241	0.511	0.268	0.121	0.759	0.489	0.963	0.855	0.05	0.046	0.048	0.082	0.039	0.107	0.106
std	MaxBin2	cami2_toy_urogen	0.113	0.041	0.223	0.134	0.087	0.085	0.202	0.156	0.124	0.105	0.087	0.079	0.026	0.025	0.108	0.046	0.117	0.107	0.142	0.07	0.197	0.183	0.116	0.076	0.197	0.183	0.028	0.099	0.025	0.025	0.018	0.035	0.022	0.061	0.062
min	MaxBin2	cami2_toy_urogen	0.051	0.002	0.455	0.284	0.066	0.074	0.438	0.339	0.101	0.095	0.056	0.054	0.018	0.017	0.06	0.005	0.118	0.124	0.11	0.01	0.016	0.19	0.074	0.006	0.471	0.293	0.919	0.719	0.021	0.018	0.019	0.046	0.003	0.038	0.032
25% percentile	MaxBin2	cami2_toy_urogen	0.159	0.028	0.554	0.415	0.144	0.178	0.563	0.387	0.23	0.201	0.132	0.127	0.031	0.026	0.169	0.055	0.248	0.258	0.286	0.096	0.053	0.487	0.181	0.072	0.613	0.368	0.946	0.747	0.033	0.027	0.035	0.052	0.034	0.051	0.054
50% percentile	MaxBin2	cami2_toy_urogen	0.217	0.077	0.708	0.435	0.236	0.191	0.62	0.417	0.288	0.22	0.178	0.153	0.049	0.042	0.227	0.078	0.333	0.262	0.334	0.141	0.307	0.59	0.287	0.119	0.693	0.41	0.974	0.918	0.048	0.042	0.048	0.07	0.042	0.1	0.106
75% percentile	MaxBin2	cami2_toy_urogen	0.231	0.096	0.935	0.489	0.266	0.21	0.891	0.622	0.305	0.275	0.203	0.17	0.054	0.052	0.243	0.122	0.372	0.286	0.353	0.198	0.387	0.632	0.359	0.201	0.947	0.513	0.983	0.93	0.055	0.052	0.058	0.099	0.047	0.135	0.133
max	MaxBin2	cami2_toy_urogen	0.441	0.106	0.989	0.748	0.306	0.334	0.974	0.726	0.46	0.393	0.301	0.287	0.091	0.086	0.445	0.14	0.465	0.457	0.613	0.209	0.529	0.707	0.448	0.221	0.984	0.81	0.997	0.966	0.09	0.088	0.077	0.139	0.072	0.204	0.207
mean	MaxBin2[CheckM]	cami1_toy_high	0.167	0.009	0.968	0.884	0.139	0.116	0.962	0.655	0.237	0.19	0.136	0.111	0.016	0.014	0.17	0.01	0.242	0.196	0.289	0.019	0.032	0.184	0.172	0.01	0.968	0.816	0.999	0.99	0.016	0.014	0.006	0.042	0.002	0.108	0.109
std	MaxBin2[CheckM]	cami1_toy_high	0.01	0.003	0.006	0.03	0.019	0.015	0.008	0.012	0.027	0.021	0.018	0.014	0.001	0.001	0.011	0.004	0.029	0.022	0.016	0.007	0.006	0.014	0.011	0.004	0.006	0.014	0	0.001	0.001	0.001	0.001	0.002	0.001	0.01	0.011
min	MaxBin2[CheckM]	cami1_toy_high	0.155	0.005	0.963	0.852	0.118	0.098	0.953	0.641	0.208	0.167	0.116	0.095	0.015	0.012	0.157	0.006	0.211	0.171	0.271	0.012	0.025	0.163	0.159	0.007	0.962	0.798	0.998	0.988	0.015	0.012	0.006	0.04	0.002	0.096	0.096
25% percentile	MaxBin2[CheckM]	cami1_toy_high	0.158	0.006	0.964	0.865	0.125	0.105	0.956	0.647	0.217	0.175	0.122	0.101	0.016	0.013	0.161	0.007	0.221	0.181	0.276	0.014	0.026	0.18	0.163	0.007	0.962	0.813	0.999	0.989	0.016	0.013	0.006	0.04	0.002	0.101	0.102
50% percentile	MaxBin2[CheckM]	cami1_toy_high	0.168	0.008	0.964	0.872	0.138	0.115	0.965	0.655	0.237	0.189	0.135	0.111	0.017	0.014	0.172	0.01	0.241	0.196	0.292	0.019	0.032	0.185	0.175	0.01	0.968	0.815	0.999	0.989	0.017	0.014	0.006	0.042	0.002	0.107	0.108
75% percentile	MaxBin2[CheckM]	cami1_toy_high	0.175	0.01	0.974	0.914	0.148	0.122	0.968	0.658	0.25	0.198	0.144	0.117	0.017	0.014	0.177	0.011	0.256	0.206	0.3	0.022	0.038	0.187	0.179	0.012	0.974	0.82	0.999	0.99	0.017	0.014	0.007	0.044	0.003	0.112	0.113
max	MaxBin2[CheckM]	cami1_toy_high	0.179	0.013	0.975	0.919	0.166	0.138	0.969	0.673	0.276	0.219	0.161	0.132	0.018	0.015	0.183	0.015	0.283	0.227	0.308	0.03	0.038	0.202	0.186	0.016	0.975	0.837	0.999	0.991	0.018	0.015	0.007	0.044	0.003	0.122	0.124
mean	MaxBin2[CheckM]	cami2_toy_airways	0.041	0.013	0.693	0.379	0.03	0.027	0.915	0.536	0.053	0.045	0.028	0.025	0.011	0.01	0.043	0.016	0.056	0.048	0.077	0.028	0.081	0.367	0.044	0.017	0.919	0.633	0.935	0.628	0.011	0.01	0.049	0.182	0.011	0.023	0.023
std	MaxBin2[CheckM]	cami2_toy_airways	0.061	0.032	0.372	0.363	0.039	0.035	0.058	0.287	0.067	0.059	0.038	0.034	0.01	0.009	0.062	0.037	0.069	0.061	0.101	0.064	0.055	0.281	0.065	0.04	0.055	0.281	0.066	0.313	0.01	0.009	0.035	0.095	0.014	0.03	0.03
min	MaxBin2[CheckM]	cami2_toy_airways	0	0	0	0	0	0	0.808	0.108	0	0	0	0	0	0	0	0	0	0	0	0	0	0	0	0	0.814	0.173	0.786	0	0	0	0.014	0.082	0.002	0	0
25% percentile	MaxBin2[CheckM]	cami2_toy_airways	0.011	0	0.76	0.109	0.009	0.008	0.887	0.327	0.016	0.014	0.008	0.007	0.005	0.005	0.013	0.001	0.017	0.014	0.025	0.002	0.051	0.151	0.013	0.001	0.888	0.556	0.904	0.5	0.005	0.005	0.031	0.098	0.003	0.007	0.007
50% percentile	MaxBin2[CheckM]	cami2_toy_airways	0.022	0.001	0.853	0.209	0.017	0.015	0.935	0.483	0.031	0.026	0.016	0.014	0.009	0.009	0.023	0.002	0.034	0.027	0.046	0.004	0.061	0.362	0.024	0.002	0.939	0.638	0.957	0.635	0.009	0.009	0.034	0.162	0.003	0.014	0.014
75% percentile	MaxBin2[CheckM]	cami2_toy_airways	0.03	0.003	0.922	0.736	0.03	0.029	0.951	0.741	0.05	0.045	0.026	0.024	0.014	0.012	0.034	0.004	0.058	0.053	0.066	0.008	0.112	0.444	0.034	0.004	0.949	0.849	0.982	0.88	0.014	0.012	0.055	0.273	0.015	0.024	0.024
max	MaxBin2[CheckM]	cami2_toy_airways	0.204	0.103	0.942	0.929	0.132	0.118	1	1	0.225	0.2	0.128	0.115	0.036	0.033	0.21	0.119	0.231	0.204	0.343	0.207	0.186	0.827	0.218	0.128	1	1	1	0.986	0.036	0.033	0.118	0.3	0.042	0.099	0.1
mean	MaxBin2[CheckM]	cami2_toy_gi	0.281	0.037	0.971	0.687	0.289	0.275	0.974	0.683	0.432	0.376	0.286	0.27	0.062	0.059	0.285	0.043	0.436	0.381	0.431	0.079	0.024	0.268	0.288	0.05	0.976	0.732	0.996	0.885	0.061	0.059	0.013	0.095	0.004	0.186	0.188
std	MaxBin2[CheckM]	cami2_toy_gi	0.11	0.025	0.025	0.193	0.113	0.111	0.023	0.093	0.134	0.121	0.112	0.11	0.019	0.019	0.111	0.028	0.134	0.121	0.129	0.049	0.021	0.137	0.111	0.033	0.021	0.137	0.003	0.08	0.019	0.019	0.012	0.019	0.007	0.047	0.047
min	MaxBin2[CheckM]	cami2_toy_gi	0.157	0.003	0.93	0.342	0.142	0.135	0.925	0.531	0.248	0.229	0.142	0.135	0.038	0.037	0.158	0.004	0.249	0.23	0.273	0.008	0.005	0.069	0.158	0.004	0.935	0.492	0.991	0.742	0.038	0.037	0.002	0.066	0	0.12	0.12
25% percentile	MaxBin2[CheckM]	cami2_toy_gi	0.191	0.018	0.955	0.537	0.199	0.174	0.963	0.614	0.323	0.274	0.195	0.172	0.052	0.048	0.194	0.024	0.328	0.277	0.323	0.046	0.008	0.164	0.2	0.031	0.963	0.643	0.993	0.843	0.052	0.048	0.003	0.085	0	0.143	0.144
50% percentile	MaxBin2[CheckM]	cami2_toy_gi	0.245	0.035	0.978	0.707	0.273	0.273	0.983	0.707	0.422	0.362	0.27	0.259	0.058	0.056	0.248	0.042	0.426	0.366	0.395	0.081	0.017	0.259	0.253	0.046	0.983	0.741	0.997	0.907	0.058	0.056	0.009	0.093	0.001	0.192	0.194
75% percentile	MaxBin2[CheckM]	cami2_toy_gi	0.347	0.043	0.992	0.851	0.377	0.368	0.991	0.757	0.542	0.469	0.375	0.364	0.065	0.063	0.349	0.049	0.545	0.477	0.516	0.091	0.037	0.357	0.352	0.059	0.992	0.836	0.999	0.941	0.064	0.063	0.018	0.1	0.004	0.22	0.226
max	MaxBin2[CheckM]	cami2_toy_gi	0.459	0.088	0.993	0.94	0.455	0.428	0.995	0.809	0.621	0.555	0.454	0.427	0.103	0.099	0.465	0.096	0.623	0.56	0.631	0.169	0.065	0.508	0.468	0.121	0.995	0.931	0.999	0.983	0.103	0.099	0.039	0.141	0.022	0.253	0.254
mean	MaxBin2[CheckM]	cami2_toy_oral	0.062	0.014	0.836	0.671	0.049	0.044	0.95	0.627	0.088	0.077	0.048	0.042	0.015	0.013	0.063	0.015	0.09	0.079	0.113	0.03	0.05	0.24	0.064	0.016	0.95	0.76	0.965	0.837	0.015	0.013	0.018	0.126	0.002	0.039	0.039
std	MaxBin2[CheckM]	cami2_toy_oral	0.06	0.017	0.296	0.326	0.051	0.048	0.021	0.218	0.088	0.081	0.051	0.047	0.01	0.009	0.06	0.017	0.088	0.082	0.102	0.033	0.022	0.166	0.061	0.018	0.022	0.166	0.044	0.212	0.01	0.009	0.009	0.08	0.001	0.04	0.04
min	MaxBin2[CheckM]	cami2_toy_oral	0.008	0	0	0	0.006	0.005	0.923	0.26	0.011	0.01	0.005	0.005	0.005	0.005	0.008	0.001	0.011	0.011	0.017	0.001	0.013	0.072	0.008	0.001	0.923	0.435	0.854	0.439	0.005	0.005	0.006	0.022	0	0.005	0.005
25% percentile	MaxBin2[CheckM]	cami2_toy_oral	0.022	0.002	0.903	0.673	0.017	0.013	0.933	0.467	0.031	0.024	0.016	0.012	0.008	0.006	0.023	0.003	0.033	0.026	0.045	0.006	0.037	0.109	0.023	0.003	0.93	0.636	0.971	0.852	0.008	0.006	0.017	0.072	0.001	0.013	0.013
50% percentile	MaxBin2[CheckM]	cami2_toy_oral	0.033	0.006	0.932	0.806	0.025	0.02	0.95	0.653	0.046	0.036	0.024	0.019	0.012	0.01	0.034	0.007	0.048	0.038	0.066	0.014	0.047	0.18	0.034	0.007	0.953	0.82	0.979	0.931	0.012	0.01	0.017	0.092	0.002	0.021	0.021
75% percentile	MaxBin2[CheckM]	cami2_toy_oral	0.078	0.024	0.951	0.881	0.059	0.052	0.963	0.798	0.108	0.092	0.057	0.049	0.018	0.015	0.08	0.025	0.111	0.097	0.148	0.049	0.07	0.364	0.082	0.027	0.963	0.891	0.988	0.969	0.018	0.015	0.021	0.188	0.003	0.046	0.046
max	MaxBin2[CheckM]	cami2_toy_oral	0.178	0.047	0.981	0.925	0.147	0.138	0.987	0.923	0.255	0.234	0.146	0.134	0.036	0.033	0.179	0.05	0.256	0.241	0.303	0.095	0.077	0.565	0.18	0.054	0.987	0.928	0.997	0.988	0.036	0.033	0.037	0.257	0.005	0.117	0.117
mean	MaxBin2[CheckM]	cami2_toy_skin	0.117	0.02	0.854	0.608	0.1	0.112	0.962	0.599	0.169	0.149	0.098	0.092	0.034	0.032	0.118	0.022	0.171	0.167	0.198	0.043	0.034	0.357	0.12	0.025	0.966	0.643	0.985	0.814	0.034	0.033	0.022	0.157	0.004	0.078	0.078
std	MaxBin2[CheckM]	cami2_toy_skin	0.103	0.018	0.303	0.363	0.085	0.104	0.03	0.234	0.133	0.124	0.085	0.084	0.025	0.025	0.102	0.017	0.133	0.137	0.153	0.032	0.028	0.373	0.103	0.02	0.028	0.373	0.015	0.199	0.025	0.025	0.018	0.068	0.004	0.064	0.064
min	MaxBin2[CheckM]	cami2_toy_skin	0.012	0	0	0	0.007	0.007	0.902	0.111	0.014	0.013	0.007	0.007	0.007	0.007	0.012	0	0.014	0.013	0.023	0	0.004	0.069	0.012	0	0.913	0.053	0.95	0.444	0.007	0.007	0.003	0.088	0	0.007	0.007
25% percentile	MaxBin2[CheckM]	cami2_toy_skin	0.055	0.002	0.913	0.282	0.04	0.033	0.943	0.513	0.074	0.061	0.039	0.032	0.014	0.013	0.056	0.009	0.076	0.063	0.106	0.015	0.016	0.104	0.057	0.01	0.954	0.314	0.986	0.65	0.014	0.013	0.009	0.095	0.001	0.03	0.03
50% percentile	MaxBin2[CheckM]	cami2_toy_skin	0.077	0.019	0.965	0.802	0.069	0.058	0.971	0.657	0.126	0.105	0.067	0.056	0.025	0.021	0.08	0.021	0.128	0.107	0.147	0.04	0.025	0.163	0.081	0.021	0.975	0.837	0.99	0.927	0.025	0.021	0.02	0.129	0.003	0.051	0.051
75% percentile	MaxBin2[CheckM]	cami2_toy_skin	0.159	0.035	0.969	0.891	0.149	0.19	0.98	0.787	0.255	0.224	0.148	0.141	0.048	0.047	0.16	0.036	0.258	0.272	0.272	0.07	0.046	0.686	0.164	0.038	0.984	0.896	0.994	0.966	0.048	0.05	0.031	0.222	0.007	0.123	0.123
max	MaxBin2[CheckM]	cami2_toy_skin	0.308	0.047	0.996	0.957	0.266	0.287	0.996	0.8	0.417	0.388	0.265	0.257	0.082	0.082	0.309	0.047	0.419	0.422	0.471	0.089	0.087	0.947	0.313	0.06	0.996	0.931	0.998	0.992	0.082	0.082	0.053	0.267	0.011	0.189	0.19
mean	MaxBin2[CheckM]	cami2_toy_urogen	0.124	0.013	0.606	0.366	0.103	0.105	0.97	0.701	0.168	0.147	0.101	0.093	0.039	0.037	0.126	0.017	0.17	0.16	0.2	0.032	0.032	0.326	0.128	0.018	0.968	0.674	0.978	0.535	0.039	0.037	0.027	0.166	0.005	0.078	0.079
std	MaxBin2[CheckM]	cami2_toy_urogen	0.144	0.023	0.46	0.338	0.11	0.119	0.038	0.225	0.168	0.144	0.109	0.1	0.034	0.033	0.145	0.023	0.169	0.162	0.206	0.044	0.042	0.273	0.146	0.025	0.042	0.273	0.03	0.414	0.034	0.032	0.019	0.078	0.006	0.078	0.079
min	MaxBin2[CheckM]	cami2_toy_urogen	0	0	0	0	0	0	0.9	0.328	0	0	0	0	0	0	0	0	0	0	0	0	0	0	0	0	0.884	0.29	0.923	0	0	0	0.006	0.085	0	0	0
25% percentile	MaxBin2[CheckM]	cami2_toy_urogen	0.017	0	0	0	0.02	0.02	0.974	0.604	0.039	0.038	0.02	0.02	0.02	0.02	0.017	0	0.039	0.038	0.033	0	0.001	0.057	0.017	0	0.965	0.5	0.97	0	0.02	0.02	0.016	0.14	0.001	0.02	0.02
50% percentile	MaxBin2[CheckM]	cami2_toy_urogen	0.08	0.002	0.846	0.284	0.072	0.059	0.98	0.663	0.129	0.104	0.07	0.057	0.028	0.026	0.084	0.005	0.134	0.109	0.153	0.01	0.016	0.415	0.091	0.006	0.984	0.585	0.997	0.745	0.028	0.026	0.019	0.144	0.002	0.054	0.054
75% percentile	MaxBin2[CheckM]	cami2_toy_urogen	0.199	0.008	0.936	0.616	0.127	0.121	0.999	0.869	0.225	0.211	0.127	0.12	0.049	0.047	0.201	0.027	0.225	0.212	0.334	0.05	0.035	0.5	0.201	0.029	0.999	0.943	0.998	0.812	0.049	0.048	0.04	0.162	0.005	0.107	0.107
max	MaxBin2[CheckM]	cami2_toy_urogen	0.441	0.067	0.992	0.886	0.306	0.334	1	1	0.46	0.382	0.301	0.26	0.091	0.09	0.445	0.069	0.465	0.457	0.613	0.128	0.116	0.71	0.448	0.071	1	1	1	0.955	0.09	0.089	0.054	0.315	0.016	0.204	0.207
mean	MetaBAT2	cami1_toy_high	0.367	0.022	0.837	0.627	0.325	0.215	0.917	0.884	0.433	0.315	0.285	0.192	0.019	0.015	0.396	0.027	0.477	0.344	0.545	0.052	0.123	0.243	0.419	0.03	0.877	0.757	0.997	0.99	0.02	0.015	0.012	0.015	0.027	0.157	0.153
std	MetaBAT2	cami1_toy_high	0.018	0.007	0.052	0.107	0.061	0.036	0.014	0.019	0.05	0.036	0.044	0.028	0.001	0.001	0.027	0.01	0.065	0.045	0.022	0.018	0.027	0.043	0.031	0.011	0.027	0.043	0.001	0.003	0.001	0.001	0	0.001	0.004	0.004	0.008
min	MetaBAT2	cami1_toy_high	0.343	0.015	0.76	0.47	0.247	0.169	0.898	0.865	0.366	0.269	0.227	0.158	0.018	0.013	0.364	0.018	0.391	0.285	0.518	0.034	0.092	0.195	0.383	0.019	0.848	0.709	0.996	0.985	0.018	0.014	0.012	0.013	0.021	0.149	0.142
25% percentile	MetaBAT2	cami1_toy_high	0.356	0.017	0.811	0.567	0.287	0.193	0.912	0.87	0.407	0.295	0.261	0.176	0.019	0.014	0.383	0.019	0.438	0.318	0.533	0.037	0.102	0.2	0.405	0.021	0.851	0.726	0.997	0.99	0.02	0.015	0.012	0.014	0.023	0.157	0.149
50% percentile	MetaBAT2	cami1_toy_high	0.368	0.02	0.857	0.666	0.324	0.214	0.914	0.875	0.434	0.314	0.285	0.191	0.019	0.015	0.388	0.024	0.479	0.344	0.544	0.047	0.122	0.254	0.406	0.027	0.878	0.746	0.997	0.991	0.02	0.015	0.012	0.014	0.029	0.158	0.155
75% percentile	MetaBAT2	cami1_toy_high	0.376	0.026	0.868	0.698	0.369	0.239	0.927	0.903	0.464	0.337	0.311	0.209	0.02	0.015	0.411	0.033	0.525	0.375	0.554	0.063	0.149	0.274	0.443	0.037	0.898	0.8	0.998	0.991	0.02	0.016	0.012	0.016	0.029	0.159	0.157
max	MetaBAT2	cami1_toy_high	0.391	0.032	0.889	0.733	0.398	0.258	0.933	0.907	0.493	0.361	0.34	0.228	0.02	0.015	0.434	0.04	0.551	0.398	0.575	0.076	0.152	0.291	0.459	0.045	0.908	0.805	0.998	0.992	0.02	0.016	0.013	0.016	0.031	0.16	0.164
mean	MetaBAT2	cami2_toy_airways	0.232	0.024	0.454	0.421	0.294	0.217	0.788	0.693	0.261	0.208	0.162	0.126	0.027	0.023	0.379	0.042	0.406	0.317	0.437	0.067	0.42	0.573	0.402	0.047	0.58	0.427	0.95	0.921	0.03	0.026	0.051	0.068	0.089	0.131	0.108
std	MetaBAT2	cami2_toy_airways	0.113	0.045	0.128	0.116	0.181	0.132	0.045	0.068	0.109	0.09	0.091	0.07	0.01	0.008	0.175	0.069	0.161	0.133	0.109	0.1	0.076	0.083	0.187	0.076	0.076	0.083	0.023	0.036	0.007	0.006	0.009	0.013	0.017	0.022	0.035
min	MetaBAT2	cami2_toy_airways	0.142	0.003	0.245	0.192	0.15	0.122	0.727	0.613	0.178	0.138	0.101	0.078	0.019	0.016	0.217	0.006	0.252	0.204	0.33	0.011	0.312	0.389	0.231	0.007	0.456	0.348	0.903	0.843	0.021	0.018	0.039	0.045	0.06	0.098	0.079
25% percentile	MetaBAT2	cami2_toy_airways	0.163	0.005	0.411	0.37	0.207	0.15	0.763	0.642	0.192	0.164	0.109	0.094	0.021	0.018	0.271	0.01	0.327	0.246	0.358	0.02	0.38	0.525	0.296	0.012	0.551	0.361	0.948	0.907	0.024	0.021	0.045	0.057	0.082	0.117	0.085
50% percentile	MetaBAT2	cami2_toy_airways	0.197	0.006	0.457	0.432	0.22	0.164	0.78	0.675	0.225	0.18	0.13	0.102	0.022	0.019	0.324	0.014	0.343	0.265	0.416	0.026	0.4	0.597	0.337	0.015	0.6	0.403	0.958	0.919	0.027	0.023	0.053	0.073	0.085	0.128	0.093
75% percentile	MetaBAT2	cami2_toy_airways	0.258	0.011	0.514	0.471	0.286	0.221	0.795	0.725	0.277	0.213	0.169	0.127	0.031	0.026	0.391	0.019	0.415	0.332	0.481	0.037	0.449	0.639	0.413	0.022	0.62	0.475	0.962	0.94	0.036	0.031	0.055	0.077	0.093	0.139	0.12
max	MetaBAT2	cami2_toy_airways	0.526	0.148	0.641	0.618	0.748	0.561	0.889	0.833	0.544	0.449	0.404	0.318	0.049	0.041	0.803	0.222	0.787	0.647	0.699	0.326	0.544	0.652	0.849	0.242	0.688	0.611	0.973	0.97	0.04	0.034	0.069	0.084	0.127	0.173	0.197
mean	MetaBAT2	cami2_toy_gi	0.544	0.062	0.494	0.583	0.757	0.659	0.872	0.82	0.604	0.542	0.472	0.415	0.061	0.056	0.805	0.111	0.804	0.723	0.71	0.172	0.355	0.437	0.838	0.12	0.645	0.563	0.943	0.907	0.046	0.048	0.044	0.058	0.062	0.114	0.197
std	MetaBAT2	cami2_toy_gi	0.144	0.033	0.172	0.28	0.141	0.147	0.045	0.071	0.128	0.132	0.137	0.132	0.012	0.013	0.124	0.061	0.102	0.115	0.105	0.08	0.116	0.194	0.126	0.063	0.116	0.194	0.045	0.074	0.005	0.007	0.012	0.017	0.02	0.045	0.02
min	MetaBAT2	cami2_toy_gi	0.307	0.02	0.164	0.249	0.437	0.349	0.802	0.712	0.397	0.342	0.264	0.222	0.045	0.04	0.521	0.032	0.579	0.488	0.529	0.06	0.192	0.137	0.546	0.036	0.433	0.276	0.832	0.75	0.038	0.042	0.031	0.039	0.039	0.065	0.161
25% percentile	MetaBAT2	cami2_toy_gi	0.435	0.038	0.379	0.349	0.734	0.594	0.844	0.767	0.523	0.44	0.382	0.304	0.052	0.047	0.771	0.072	0.79	0.681	0.637	0.129	0.271	0.315	0.816	0.085	0.572	0.437	0.94	0.87	0.041	0.043	0.039	0.048	0.046	0.082	0.183
50% percentile	MetaBAT2	cami2_toy_gi	0.593	0.054	0.535	0.504	0.788	0.685	0.871	0.823	0.631	0.585	0.499	0.472	0.059	0.055	0.845	0.101	0.827	0.738	0.736	0.158	0.33	0.44	0.875	0.113	0.67	0.56	0.961	0.918	0.048	0.047	0.042	0.054	0.062	0.099	0.198
75% percentile	MetaBAT2	cami2_toy_gi	0.654	0.08	0.556	0.826	0.85	0.767	0.904	0.863	0.704	0.635	0.568	0.49	0.067	0.062	0.881	0.146	0.874	0.803	0.794	0.231	0.428	0.563	0.93	0.151	0.729	0.685	0.97	0.96	0.05	0.053	0.043	0.061	0.07	0.137	0.214
max	MetaBAT2	cami2_toy_gi	0.731	0.121	0.743	0.977	0.889	0.82	0.941	0.926	0.784	0.717	0.682	0.593	0.084	0.08	0.922	0.207	0.905	0.843	0.841	0.302	0.567	0.724	0.944	0.215	0.808	0.863	0.978	0.994	0.052	0.062	0.074	0.101	0.105	0.207	0.223
mean	MetaBAT2	cami2_toy_oral	0.307	0.028	0.435	0.323	0.433	0.353	0.792	0.66	0.352	0.301	0.236	0.203	0.03	0.028	0.502	0.062	0.532	0.437	0.513	0.1	0.419	0.615	0.534	0.07	0.581	0.385	0.966	0.936	0.03	0.028	0.041	0.055	0.085	0.146	0.147
std	MetaBAT2	cami2_toy_oral	0.123	0.027	0.089	0.098	0.215	0.193	0.036	0.086	0.124	0.115	0.108	0.098	0.01	0.009	0.217	0.053	0.174	0.166	0.117	0.075	0.074	0.089	0.219	0.057	0.074	0.089	0.011	0.019	0.006	0.006	0.006	0.008	0.01	0.021	0.047
min	MetaBAT2	cami2_toy_oral	0.163	0.006	0.267	0.206	0.196	0.155	0.716	0.505	0.205	0.173	0.118	0.099	0.017	0.016	0.269	0.013	0.319	0.257	0.359	0.026	0.323	0.501	0.302	0.014	0.45	0.264	0.951	0.905	0.02	0.018	0.035	0.046	0.065	0.125	0.087
25% percentile	MetaBAT2	cami2_toy_oral	0.219	0.008	0.389	0.264	0.251	0.197	0.781	0.648	0.234	0.197	0.139	0.119	0.024	0.022	0.33	0.022	0.375	0.286	0.426	0.041	0.368	0.53	0.353	0.027	0.541	0.304	0.956	0.925	0.027	0.026	0.037	0.049	0.08	0.128	0.103
50% percentile	MetaBAT2	cami2_toy_oral	0.309	0.02	0.452	0.283	0.388	0.301	0.797	0.671	0.363	0.305	0.234	0.195	0.031	0.028	0.453	0.041	0.524	0.422	0.532	0.075	0.41	0.624	0.482	0.048	0.59	0.376	0.969	0.932	0.032	0.03	0.04	0.053	0.085	0.138	0.15
75% percentile	MetaBAT2	cami2_toy_oral	0.346	0.042	0.483	0.394	0.599	0.489	0.813	0.723	0.402	0.345	0.272	0.235	0.034	0.031	0.673	0.087	0.666	0.552	0.554	0.146	0.459	0.696	0.717	0.092	0.632	0.47	0.975	0.944	0.033	0.031	0.044	0.057	0.089	0.164	0.171
max	MetaBAT2	cami2_toy_oral	0.529	0.09	0.573	0.478	0.785	0.705	0.848	0.761	0.566	0.52	0.441	0.406	0.05	0.047	0.863	0.169	0.787	0.714	0.706	0.25	0.55	0.736	0.884	0.187	0.677	0.499	0.981	0.971	0.039	0.037	0.052	0.069	0.099	0.18	0.229
mean	MetaBAT2	cami2_toy_skin	0.357	0.039	0.346	0.426	0.604	0.446	0.748	0.665	0.41	0.332	0.294	0.231	0.047	0.041	0.659	0.077	0.643	0.513	0.549	0.118	0.497	0.581	0.71	0.094	0.503	0.419	0.924	0.894	0.039	0.04	0.056	0.068	0.099	0.115	0.156
std	MetaBAT2	cami2_toy_skin	0.14	0.035	0.096	0.225	0.239	0.196	0.062	0.097	0.136	0.128	0.125	0.115	0.023	0.022	0.224	0.066	0.163	0.153	0.117	0.09	0.104	0.217	0.222	0.076	0.104	0.217	0.051	0.106	0.009	0.015	0.021	0.025	0.021	0.031	0.054
min	MetaBAT2	cami2_toy_skin	0.162	0.002	0.163	0.219	0.218	0.178	0.656	0.519	0.172	0.147	0.098	0.085	0.021	0.018	0.339	0.005	0.331	0.271	0.386	0.01	0.366	0.09	0.362	0.007	0.302	0.109	0.797	0.675	0.022	0.022	0.037	0.042	0.07	0.065	0.077
25% percentile	MetaBAT2	cami2_toy_skin	0.257	0.017	0.293	0.269	0.444	0.294	0.693	0.585	0.326	0.252	0.207	0.161	0.031	0.027	0.491	0.028	0.547	0.397	0.469	0.053	0.411	0.504	0.569	0.032	0.449	0.291	0.904	0.887	0.033	0.03	0.041	0.049	0.085	0.099	0.121
50% percentile	MetaBAT2	cami2_toy_skin	0.31	0.036	0.343	0.398	0.607	0.423	0.747	0.684	0.407	0.298	0.283	0.196	0.04	0.034	0.668	0.061	0.667	0.499	0.511	0.106	0.488	0.604	0.73	0.076	0.512	0.396	0.946	0.938	0.038	0.036	0.047	0.057	0.094	0.107	0.15
75% percentile	MetaBAT2	cami2_toy_skin	0.472	0.044	0.415	0.46	0.823	0.568	0.806	0.748	0.519	0.41	0.385	0.283	0.062	0.05	0.867	0.119	0.768	0.632	0.65	0.168	0.551	0.709	0.918	0.149	0.589	0.496	0.952	0.957	0.045	0.045	0.066	0.082	0.108	0.132	0.186
max	MetaBAT2	cami2_toy_skin	0.56	0.117	0.483	0.996	0.893	0.737	0.827	0.772	0.624	0.576	0.508	0.459	0.094	0.088	0.931	0.215	0.838	0.754	0.722	0.299	0.698	0.891	0.947	0.241	0.634	0.91	0.968	0.998	0.051	0.071	0.094	0.112	0.133	0.175	0.249
mean	MetaBAT2	cami2_toy_urogen	0.644	0.042	0.77	0.655	0.676	0.526	0.878	0.8	0.633	0.534	0.508	0.409	0.062	0.056	0.758	0.058	0.753	0.626	0.773	0.103	0.197	0.332	0.796	0.067	0.803	0.668	0.982	0.95	0.055	0.056	0.033	0.048	0.041	0.141	0.187
std	MetaBAT2	cami2_toy_urogen	0.169	0.03	0.133	0.197	0.178	0.165	0.063	0.114	0.145	0.144	0.167	0.144	0.012	0.014	0.15	0.039	0.128	0.142	0.11	0.064	0.101	0.178	0.151	0.043	0.101	0.178	0.008	0.032	0.011	0.012	0.005	0.01	0.02	0.049	0.021
min	MetaBAT2	cami2_toy_urogen	0.427	0.004	0.532	0.404	0.426	0.323	0.785	0.597	0.48	0.379	0.342	0.252	0.044	0.038	0.555	0.004	0.573	0.449	0.631	0.008	0.049	0.027	0.608	0.004	0.661	0.451	0.969	0.898	0.042	0.04	0.024	0.025	0.011	0.056	0.161
25% percentile	MetaBAT2	cami2_toy_urogen	0.535	0.028	0.678	0.506	0.526	0.403	0.832	0.736	0.494	0.405	0.349	0.281	0.056	0.049	0.62	0.035	0.645	0.493	0.681	0.066	0.137	0.243	0.647	0.044	0.7	0.541	0.976	0.926	0.047	0.05	0.03	0.045	0.026	0.113	0.169
50% percentile	MetaBAT2	cami2_toy_urogen	0.583	0.033	0.809	0.604	0.778	0.562	0.871	0.815	0.625	0.49	0.519	0.379	0.063	0.056	0.837	0.05	0.795	0.621	0.738	0.093	0.167	0.323	0.883	0.06	0.833	0.677	0.981	0.953	0.054	0.057	0.033	0.048	0.036	0.137	0.195
75% percentile	MetaBAT2	cami2_toy_urogen	0.765	0.058	0.858	0.745	0.805	0.61	0.92	0.872	0.716	0.596	0.594	0.469	0.066	0.058	0.853	0.102	0.836	0.71	0.84	0.172	0.3	0.459	0.919	0.118	0.863	0.757	0.987	0.964	0.062	0.06	0.037	0.056	0.06	0.179	0.203
max	MetaBAT2	cami2_toy_urogen	0.893	0.105	0.957	0.984	0.896	0.834	0.976	0.975	0.873	0.757	0.79	0.658	0.081	0.083	0.939	0.107	0.918	0.861	0.945	0.191	0.339	0.549	0.976	0.119	0.951	0.973	0.995	0.998	0.074	0.08	0.041	0.057	0.066	0.213	0.216
mean	MetaBAT2[CheckM]	cami1_toy_high	0.23	0.007	0.985	0.952	0.192	0.142	0.989	0.955	0.319	0.246	0.19	0.141	0.019	0.014	0.231	0.007	0.321	0.247	0.375	0.015	0.011	0.045	0.233	0.008	0.989	0.955	1	0.997	0.019	0.014	0.003	0.01	0.001	0.141	0.141
std	MetaBAT2[CheckM]	cami1_toy_high	0.013	0.002	0.01	0.021	0.019	0.013	0.004	0.007	0.026	0.019	0.019	0.013	0.001	0.001	0.014	0.003	0.026	0.019	0.018	0.005	0.005	0.015	0.015	0.003	0.005	0.015	0	0.001	0.001	0.001	0.001	0.001	0	0.009	0.009
min	MetaBAT2[CheckM]	cami1_toy_high	0.215	0.005	0.973	0.928	0.166	0.125	0.983	0.948	0.282	0.219	0.165	0.124	0.017	0.013	0.216	0.005	0.285	0.221	0.355	0.01	0.006	0.026	0.216	0.005	0.981	0.936	0.999	0.996	0.017	0.013	0.002	0.008	0	0.128	0.129
25% percentile	MetaBAT2[CheckM]	cami1_toy_high	0.218	0.005	0.977	0.934	0.185	0.139	0.988	0.948	0.311	0.241	0.184	0.138	0.018	0.014	0.219	0.006	0.312	0.242	0.359	0.011	0.006	0.035	0.22	0.006	0.987	0.944	0.999	0.997	0.018	0.014	0.002	0.009	0	0.139	0.14
50% percentile	MetaBAT2[CheckM]	cami1_toy_high	0.23	0.007	0.986	0.958	0.193	0.142	0.989	0.955	0.323	0.247	0.193	0.142	0.019	0.015	0.231	0.007	0.324	0.248	0.374	0.014	0.012	0.044	0.233	0.007	0.988	0.956	1	0.997	0.019	0.015	0.003	0.01	0.001	0.141	0.141
75% percentile	MetaBAT2[CheckM]	cami1_toy_high	0.241	0.008	0.994	0.967	0.196	0.145	0.993	0.96	0.325	0.251	0.195	0.144	0.019	0.015	0.244	0.008	0.327	0.252	0.391	0.016	0.013	0.056	0.246	0.008	0.994	0.965	1	0.998	0.019	0.015	0.004	0.01	0.001	0.143	0.144
max	MetaBAT2[CheckM]	cami1_toy_high	0.245	0.011	0.994	0.974	0.218	0.16	0.993	0.964	0.354	0.272	0.216	0.159	0.02	0.015	0.247	0.012	0.357	0.273	0.395	0.023	0.019	0.064	0.248	0.012	0.994	0.974	1	0.998	0.02	0.015	0.004	0.012	0.001	0.152	0.153
mean	MetaBAT2[CheckM]	cami2_toy_airways	0.133	0.015	0.982	0.905	0.094	0.074	0.985	0.931	0.165	0.132	0.094	0.073	0.023	0.019	0.134	0.015	0.166	0.133	0.227	0.027	0.015	0.082	0.135	0.015	0.985	0.918	0.998	0.968	0.023	0.019	0.01	0.048	0.003	0.074	0.074
std	MetaBAT2[CheckM]	cami2_toy_airways	0.094	0.04	0.014	0.107	0.069	0.05	0.011	0.038	0.101	0.076	0.069	0.05	0.011	0.008	0.094	0.04	0.101	0.076	0.123	0.07	0.01	0.07	0.095	0.041	0.01	0.07	0.001	0.036	0.01	0.008	0.008	0.026	0.004	0.04	0.04
min	MetaBAT2[CheckM]	cami2_toy_airways	0.071	0.001	0.959	0.627	0.053	0.043	0.966	0.868	0.099	0.082	0.052	0.043	0.015	0.013	0.072	0.001	0.101	0.083	0.135	0.002	0.004	0.021	0.073	0.001	0.971	0.745	0.995	0.879	0.015	0.013	0.003	0.005	0	0.044	0.044
25% percentile	MetaBAT2[CheckM]	cami2_toy_airways	0.093	0.002	0.971	0.889	0.061	0.053	0.977	0.903	0.114	0.099	0.061	0.052	0.016	0.014	0.093	0.002	0.115	0.1	0.171	0.003	0.006	0.037	0.094	0.002	0.975	0.897	0.996	0.969	0.016	0.014	0.004	0.033	0	0.055	0.055
50% percentile	MetaBAT2[CheckM]	cami2_toy_airways	0.104	0.003	0.989	0.942	0.077	0.061	0.987	0.934	0.141	0.115	0.076	0.061	0.018	0.016	0.107	0.003	0.143	0.115	0.192	0.006	0.013	0.057	0.107	0.003	0.987	0.943	0.998	0.981	0.018	0.016	0.007	0.046	0.001	0.065	0.065
75% percentile	MetaBAT2[CheckM]	cami2_toy_airways	0.124	0.003	0.992	0.964	0.085	0.065	0.994	0.956	0.153	0.121	0.083	0.064	0.026	0.021	0.125	0.003	0.156	0.122	0.221	0.007	0.025	0.103	0.125	0.003	0.994	0.963	0.999	0.991	0.026	0.021	0.013	0.065	0.002	0.071	0.071
max	MetaBAT2[CheckM]	cami2_toy_airways	0.394	0.128	0.997	0.989	0.288	0.213	0.995	0.992	0.446	0.346	0.287	0.213	0.049	0.039	0.395	0.128	0.447	0.347	0.563	0.227	0.029	0.255	0.4	0.131	0.996	0.979	0.999	0.995	0.049	0.039	0.029	0.094	0.014	0.183	0.184
mean	MetaBAT2[CheckM]	cami2_toy_gi	0.365	0.026	0.991	0.912	0.357	0.316	0.995	0.962	0.51	0.459	0.356	0.314	0.063	0.058	0.366	0.027	0.511	0.462	0.522	0.051	0.006	0.052	0.367	0.027	0.994	0.948	0.999	0.967	0.063	0.058	0.004	0.025	0	0.198	0.199
std	MetaBAT2[CheckM]	cami2_toy_gi	0.137	0.027	0.009	0.133	0.144	0.133	0.005	0.041	0.156	0.152	0.145	0.132	0.017	0.017	0.136	0.027	0.155	0.153	0.146	0.048	0.006	0.06	0.137	0.027	0.006	0.06	0.002	0.057	0.017	0.017	0.004	0.025	0.001	0.037	0.037
min	MetaBAT2[CheckM]	cami2_toy_gi	0.168	0.007	0.967	0.559	0.164	0.135	0.984	0.864	0.276	0.234	0.16	0.133	0.043	0.037	0.172	0.007	0.282	0.237	0.293	0.015	0	0	0.172	0.008	0.977	0.793	0.995	0.813	0.042	0.037	0	0	0	0.124	0.125
25% percentile	MetaBAT2[CheckM]	cami2_toy_gi	0.261	0.013	0.99	0.899	0.255	0.215	0.994	0.959	0.405	0.348	0.254	0.214	0.055	0.048	0.262	0.014	0.406	0.349	0.415	0.027	0.003	0.02	0.262	0.014	0.994	0.937	0.999	0.972	0.055	0.048	0.002	0.008	0	0.183	0.183
50% percentile	MetaBAT2[CheckM]	cami2_toy_gi	0.331	0.015	0.993	0.967	0.315	0.301	0.996	0.97	0.477	0.459	0.315	0.3	0.062	0.057	0.331	0.017	0.478	0.46	0.496	0.033	0.005	0.028	0.331	0.017	0.995	0.972	0.999	0.99	0.062	0.057	0.003	0.021	0	0.204	0.205
75% percentile	MetaBAT2[CheckM]	cami2_toy_gi	0.495	0.03	0.996	0.979	0.495	0.436	0.997	0.99	0.659	0.599	0.494	0.436	0.064	0.06	0.496	0.03	0.66	0.6	0.661	0.059	0.006	0.063	0.498	0.03	0.997	0.98	0.999	0.995	0.064	0.06	0.003	0.028	0	0.221	0.223
max	MetaBAT2[CheckM]	cami2_toy_gi	0.55	0.097	1	1	0.567	0.505	1	1	0.723	0.669	0.567	0.505	0.1	0.095	0.55	0.098	0.723	0.669	0.709	0.178	0.023	0.207	0.551	0.099	1	1	1	1	0.1	0.095	0.014	0.077	0.002	0.242	0.242
mean	MetaBAT2[CheckM]	cami2_toy_oral	0.186	0.014	0.988	0.926	0.144	0.128	0.989	0.847	0.243	0.217	0.143	0.128	0.026	0.024	0.187	0.014	0.245	0.218	0.306	0.028	0.01	0.086	0.188	0.014	0.99	0.914	0.999	0.978	0.026	0.024	0.005	0.061	0.001	0.111	0.111
std	MetaBAT2[CheckM]	cami2_toy_oral	0.094	0.018	0.006	0.059	0.078	0.069	0.006	0.113	0.114	0.103	0.078	0.069	0.01	0.009	0.094	0.018	0.114	0.104	0.128	0.034	0.005	0.062	0.095	0.018	0.005	0.062	0.001	0.022	0.01	0.009	0.002	0.032	0	0.047	0.047
min	MetaBAT2[CheckM]	cami2_toy_oral	0.07	0.001	0.979	0.827	0.054	0.05	0.98	0.637	0.1	0.093	0.053	0.05	0.015	0.014	0.071	0.001	0.101	0.094	0.132	0.002	0.003	0.015	0.071	0.001	0.98	0.837	0.997	0.937	0.015	0.014	0.002	0.03	0	0.048	0.048
25% percentile	MetaBAT2[CheckM]	cami2_toy_oral	0.116	0.002	0.984	0.879	0.087	0.073	0.987	0.799	0.158	0.131	0.086	0.072	0.018	0.016	0.118	0.002	0.16	0.132	0.21	0.005	0.008	0.029	0.118	0.002	0.987	0.859	0.998	0.964	0.018	0.016	0.003	0.037	0	0.074	0.074
50% percentile	MetaBAT2[CheckM]	cami2_toy_oral	0.188	0.005	0.987	0.924	0.151	0.134	0.99	0.878	0.26	0.233	0.149	0.133	0.028	0.025	0.189	0.006	0.261	0.234	0.318	0.012	0.01	0.081	0.19	0.006	0.99	0.919	0.999	0.985	0.028	0.025	0.004	0.048	0	0.118	0.119
75% percentile	MetaBAT2[CheckM]	cami2_toy_oral	0.204	0.019	0.992	0.983	0.158	0.142	0.994	0.933	0.271	0.243	0.157	0.141	0.029	0.028	0.205	0.02	0.272	0.244	0.34	0.038	0.013	0.141	0.205	0.02	0.992	0.971	0.999	0.997	0.029	0.028	0.006	0.077	0.001	0.128	0.129
max	MetaBAT2[CheckM]	cami2_toy_oral	0.378	0.045	0.997	0.993	0.31	0.279	0.996	0.96	0.471	0.431	0.309	0.278	0.048	0.043	0.38	0.046	0.472	0.433	0.549	0.088	0.02	0.163	0.382	0.046	0.997	0.985	1	0.998	0.047	0.043	0.009	0.13	0.001	0.201	0.201
mean	MetaBAT2[CheckM]	cami2_toy_skin	0.178	0.009	0.994	0.751	0.153	0.138	0.994	0.925	0.256	0.228	0.153	0.135	0.042	0.038	0.179	0.009	0.256	0.232	0.293	0.017	0.005	0.101	0.179	0.009	0.995	0.899	0.999	0.943	0.042	0.038	0.004	0.054	0	0.119	0.119
std	MetaBAT2[CheckM]	cami2_toy_skin	0.098	0.014	0.006	0.36	0.091	0.09	0.006	0.079	0.132	0.123	0.091	0.084	0.022	0.021	0.098	0.015	0.132	0.13	0.136	0.028	0.005	0.166	0.098	0.015	0.005	0.166	0.002	0.127	0.022	0.021	0.003	0.048	0	0.059	0.059
min	MetaBAT2[CheckM]	cami2_toy_skin	0.058	0	0.982	0	0.049	0.048	0.983	0.716	0.094	0.091	0.049	0.048	0.016	0.014	0.059	0	0.094	0.091	0.112	0.001	0	0	0.059	0	0.985	0.452	0.993	0.584	0.016	0.014	0	0	0	0.046	0.046
25% percentile	MetaBAT2[CheckM]	cami2_toy_skin	0.109	0.001	0.996	0.633	0.078	0.071	0.995	0.918	0.143	0.131	0.078	0.071	0.026	0.024	0.109	0.001	0.144	0.131	0.196	0.002	0.002	0.019	0.109	0.001	0.996	0.92	0.999	0.966	0.026	0.024	0.002	0.027	0	0.069	0.069
50% percentile	MetaBAT2[CheckM]	cami2_toy_skin	0.157	0.002	0.997	0.952	0.147	0.117	0.997	0.937	0.253	0.207	0.146	0.116	0.035	0.031	0.158	0.003	0.255	0.207	0.272	0.005	0.003	0.035	0.158	0.003	0.997	0.965	0.999	0.987	0.035	0.031	0.003	0.042	0	0.111	0.112
75% percentile	MetaBAT2[CheckM]	cami2_toy_skin	0.25	0.006	0.998	0.968	0.192	0.181	0.998	0.971	0.321	0.305	0.192	0.181	0.059	0.051	0.25	0.006	0.322	0.306	0.398	0.011	0.004	0.08	0.25	0.006	0.998	0.981	1	0.995	0.059	0.051	0.004	0.068	0	0.16	0.16
max	MetaBAT2[CheckM]	cami2_toy_skin	0.357	0.044	1	0.999	0.327	0.337	1	1	0.492	0.469	0.326	0.309	0.082	0.082	0.358	0.045	0.493	0.501	0.527	0.087	0.015	0.548	0.358	0.046	1	1	1	1	0.082	0.082	0.011	0.164	0.001	0.222	0.223
mean	MetaBAT2[CheckM]	cami2_toy_urogen	0.479	0.022	0.986	0.927	0.406	0.331	0.991	0.921	0.55	0.467	0.404	0.328	0.068	0.061	0.481	0.022	0.553	0.47	0.625	0.043	0.009	0.059	0.484	0.023	0.991	0.941	0.998	0.978	0.068	0.061	0.005	0.037	0.001	0.197	0.199
std	MetaBAT2[CheckM]	cami2_toy_urogen	0.206	0.027	0.02	0.115	0.195	0.167	0.008	0.09	0.191	0.181	0.196	0.168	0.019	0.02	0.205	0.028	0.19	0.18	0.181	0.05	0.009	0.054	0.207	0.028	0.009	0.054	0.003	0.028	0.018	0.02	0.005	0.031	0.001	0.032	0.033
min	MetaBAT2[CheckM]	cami2_toy_urogen	0.245	0.004	0.936	0.631	0.2	0.163	0.979	0.705	0.33	0.271	0.198	0.163	0.042	0.037	0.246	0.004	0.333	0.272	0.394	0.007	0	0	0.246	0.004	0.975	0.851	0.991	0.908	0.042	0.037	0	0	0	0.156	0.157
25% percentile	MetaBAT2[CheckM]	cami2_toy_urogen	0.31	0.009	0.985	0.944	0.238	0.211	0.985	0.917	0.379	0.328	0.235	0.201	0.059	0.05	0.315	0.009	0.383	0.341	0.477	0.018	0.001	0.019	0.316	0.009	0.987	0.918	0.998	0.975	0.059	0.049	0.001	0.007	0	0.165	0.166
50% percentile	MetaBAT2[CheckM]	cami2_toy_urogen	0.401	0.01	0.991	0.974	0.321	0.28	0.99	0.936	0.486	0.436	0.321	0.28	0.068	0.062	0.402	0.011	0.486	0.436	0.573	0.021	0.01	0.036	0.402	0.011	0.99	0.964	0.999	0.989	0.068	0.061	0.004	0.038	0	0.199	0.202
75% percentile	MetaBAT2[CheckM]	cami2_toy_urogen	0.603	0.022	1	0.981	0.509	0.4	0.999	0.99	0.667	0.552	0.504	0.395	0.079	0.067	0.603	0.022	0.671	0.557	0.752	0.044	0.013	0.082	0.603	0.025	0.999	0.981	1	0.993	0.079	0.067	0.007	0.047	0.001	0.228	0.232
max	MetaBAT2[CheckM]	cami2_toy_urogen	0.843	0.091	1	1	0.751	0.595	1	1	0.857	0.734	0.751	0.59	0.099	0.097	0.843	0.093	0.857	0.734	0.915	0.17	0.025	0.149	0.843	0.094	1	1	1	1	0.099	0.096	0.012	0.099	0.002	0.241	0.241
mean	MetaDecoder	cami1_toy_high	0.38	0.025	0.84	0.679	0.299	0.191	0.819	0.782	0.391	0.276	0.258	0.168	0.016	0.012	0.358	0.025	0.436	0.305	0.51	0.047	0.111	0.228	0.428	0.033	0.889	0.772	0.998	0.994	0.019	0.014	0.014	0.016	0.054	0.141	0.126
std	MetaDecoder	cami1_toy_high	0.022	0.009	0.02	0.041	0.052	0.029	0.025	0.023	0.038	0.024	0.034	0.018	0.001	0	0.018	0.008	0.055	0.036	0.016	0.015	0.019	0.024	0.033	0.012	0.019	0.024	0	0.001	0.001	0.001	0.001	0.002	0.006	0.004	0.005
min	MetaDecoder	cami1_toy_high	0.353	0.017	0.808	0.626	0.229	0.152	0.796	0.757	0.333	0.239	0.208	0.141	0.015	0.011	0.333	0.016	0.359	0.255	0.488	0.032	0.088	0.198	0.387	0.021	0.864	0.74	0.998	0.993	0.017	0.013	0.013	0.015	0.048	0.134	0.119
25% percentile	MetaDecoder	cami1_toy_high	0.366	0.018	0.834	0.651	0.268	0.172	0.797	0.764	0.379	0.27	0.244	0.161	0.016	0.012	0.351	0.018	0.408	0.284	0.503	0.035	0.095	0.21	0.414	0.023	0.882	0.76	0.998	0.993	0.019	0.014	0.013	0.015	0.05	0.14	0.124
50% percentile	MetaDecoder	cami1_toy_high	0.376	0.022	0.85	0.683	0.303	0.193	0.814	0.787	0.393	0.278	0.261	0.17	0.016	0.012	0.353	0.023	0.439	0.308	0.508	0.044	0.116	0.232	0.416	0.03	0.884	0.768	0.998	0.994	0.019	0.014	0.015	0.017	0.054	0.143	0.128
75% percentile	MetaDecoder	cami1_toy_high	0.396	0.031	0.852	0.715	0.342	0.214	0.831	0.789	0.424	0.296	0.287	0.182	0.017	0.012	0.373	0.031	0.482	0.336	0.525	0.059	0.118	0.24	0.449	0.041	0.905	0.79	0.998	0.995	0.019	0.014	0.015	0.018	0.057	0.143	0.13
max	MetaDecoder	cami1_toy_high	0.409	0.036	0.856	0.72	0.355	0.222	0.855	0.816	0.425	0.298	0.29	0.185	0.017	0.012	0.378	0.035	0.492	0.343	0.526	0.067	0.136	0.26	0.473	0.049	0.912	0.802	0.998	0.995	0.019	0.015	0.016	0.018	0.063	0.145	0.131
mean	MetaDecoder	cami2_toy_airways	0.335	0.035	0.759	0.534	0.237	0.171	0.66	0.547	0.29	0.219	0.192	0.141	0.024	0.019	0.313	0.032	0.33	0.246	0.434	0.056	0.212	0.428	0.429	0.058	0.788	0.572	0.991	0.971	0.028	0.024	0.032	0.035	0.09	0.118	0.103
std	MetaDecoder	cami2_toy_airways	0.14	0.056	0.049	0.092	0.131	0.099	0.048	0.058	0.071	0.055	0.071	0.054	0.006	0.005	0.129	0.05	0.107	0.084	0.112	0.08	0.044	0.047	0.188	0.087	0.044	0.047	0.003	0.011	0.008	0.007	0.007	0.007	0.01	0.02	0.022
min	MetaDecoder	cami2_toy_airways	0.225	0.008	0.706	0.384	0.147	0.111	0.564	0.465	0.226	0.173	0.136	0.103	0.017	0.014	0.215	0.008	0.241	0.179	0.342	0.016	0.141	0.343	0.262	0.012	0.7	0.507	0.985	0.955	0.019	0.017	0.022	0.022	0.078	0.096	0.084
25% percentile	MetaDecoder	cami2_toy_airways	0.249	0.01	0.729	0.466	0.166	0.115	0.637	0.495	0.243	0.184	0.15	0.109	0.019	0.016	0.225	0.01	0.263	0.193	0.35	0.019	0.195	0.406	0.32	0.018	0.767	0.541	0.988	0.963	0.023	0.019	0.028	0.032	0.082	0.1	0.088
50% percentile	MetaDecoder	cami2_toy_airways	0.276	0.013	0.75	0.533	0.184	0.134	0.674	0.556	0.27	0.202	0.168	0.122	0.021	0.018	0.263	0.013	0.291	0.218	0.394	0.026	0.218	0.428	0.352	0.022	0.782	0.572	0.991	0.97	0.024	0.021	0.03	0.034	0.091	0.114	0.1
75% percentile	MetaDecoder	cami2_toy_airways	0.377	0.016	0.772	0.595	0.239	0.177	0.685	0.584	0.314	0.238	0.204	0.155	0.029	0.023	0.347	0.016	0.354	0.271	0.49	0.031	0.233	0.459	0.452	0.027	0.805	0.594	0.993	0.98	0.034	0.028	0.036	0.04	0.095	0.133	0.11
max	MetaDecoder	cami2_toy_airways	0.679	0.186	0.865	0.666	0.575	0.431	0.723	0.632	0.462	0.353	0.373	0.28	0.036	0.029	0.632	0.168	0.591	0.454	0.696	0.268	0.3	0.493	0.877	0.284	0.859	0.657	0.995	0.989	0.045	0.039	0.046	0.047	0.11	0.153	0.158
mean	MetaDecoder	cami2_toy_gi	0.759	0.09	0.844	0.53	0.659	0.556	0.832	0.722	0.598	0.514	0.472	0.406	0.046	0.043	0.702	0.078	0.73	0.622	0.785	0.136	0.101	0.323	0.843	0.137	0.899	0.677	0.993	0.926	0.051	0.052	0.024	0.037	0.048	0.133	0.159
std	MetaDecoder	cami2_toy_gi	0.124	0.049	0.061	0.198	0.132	0.137	0.108	0.104	0.121	0.119	0.122	0.121	0.011	0.011	0.12	0.042	0.117	0.119	0.095	0.067	0.06	0.115	0.113	0.075	0.06	0.115	0.002	0.062	0.005	0.008	0.006	0.011	0.029	0.028	0.018
min	MetaDecoder	cami2_toy_gi	0.515	0.03	0.737	0.296	0.407	0.315	0.638	0.557	0.413	0.337	0.305	0.241	0.031	0.029	0.485	0.028	0.552	0.451	0.638	0.055	0.038	0.147	0.554	0.039	0.781	0.522	0.989	0.783	0.045	0.042	0.016	0.028	0.012	0.088	0.124
25% percentile	MetaDecoder	cami2_toy_gi	0.694	0.065	0.819	0.374	0.597	0.471	0.774	0.628	0.515	0.425	0.374	0.302	0.04	0.037	0.631	0.045	0.648	0.525	0.715	0.085	0.064	0.239	0.827	0.098	0.872	0.596	0.991	0.901	0.046	0.047	0.019	0.03	0.027	0.115	0.147
50% percentile	MetaDecoder	cami2_toy_gi	0.818	0.086	0.862	0.451	0.701	0.593	0.871	0.758	0.605	0.537	0.457	0.407	0.044	0.043	0.757	0.077	0.787	0.683	0.831	0.136	0.075	0.331	0.88	0.118	0.925	0.669	0.993	0.949	0.049	0.051	0.027	0.034	0.037	0.137	0.16
75% percentile	MetaDecoder	cami2_toy_gi	0.855	0.099	0.884	0.699	0.757	0.662	0.908	0.787	0.689	0.598	0.57	0.492	0.049	0.046	0.791	0.085	0.791	0.696	0.861	0.153	0.128	0.404	0.913	0.185	0.936	0.761	0.994	0.968	0.055	0.056	0.027	0.041	0.073	0.143	0.173
max	MetaDecoder	cami2_toy_gi	0.872	0.189	0.91	0.81	0.821	0.726	0.956	0.841	0.781	0.701	0.675	0.608	0.068	0.068	0.832	0.166	0.871	0.773	0.879	0.275	0.219	0.478	0.922	0.262	0.962	0.853	0.996	0.979	0.061	0.07	0.035	0.062	0.089	0.19	0.183
mean	MetaDecoder	cami2_toy_oral	0.429	0.044	0.78	0.488	0.329	0.263	0.65	0.532	0.355	0.29	0.252	0.205	0.023	0.021	0.396	0.04	0.419	0.338	0.513	0.073	0.207	0.463	0.538	0.076	0.793	0.537	0.994	0.982	0.029	0.027	0.026	0.028	0.093	0.138	0.12
std	MetaDecoder	cami2_toy_oral	0.181	0.04	0.066	0.17	0.157	0.136	0.056	0.072	0.105	0.093	0.096	0.084	0.005	0.005	0.165	0.035	0.143	0.126	0.149	0.059	0.052	0.116	0.215	0.062	0.052	0.116	0.002	0.006	0.007	0.008	0.004	0.004	0.011	0.027	0.027
min	MetaDecoder	cami2_toy_oral	0.219	0.009	0.688	0.269	0.149	0.115	0.579	0.408	0.216	0.17	0.133	0.108	0.016	0.014	0.2	0.008	0.237	0.18	0.314	0.016	0.134	0.234	0.297	0.015	0.739	0.364	0.99	0.972	0.018	0.016	0.02	0.021	0.07	0.093	0.079
25% percentile	MetaDecoder	cami2_toy_oral	0.292	0.013	0.719	0.367	0.193	0.15	0.603	0.478	0.265	0.212	0.166	0.132	0.02	0.018	0.27	0.012	0.291	0.227	0.407	0.023	0.173	0.414	0.354	0.031	0.741	0.469	0.993	0.978	0.025	0.023	0.025	0.026	0.092	0.114	0.102
50% percentile	MetaDecoder	cami2_toy_oral	0.401	0.03	0.802	0.488	0.312	0.238	0.652	0.562	0.362	0.295	0.25	0.198	0.024	0.022	0.382	0.033	0.422	0.337	0.517	0.062	0.204	0.487	0.496	0.056	0.796	0.513	0.995	0.984	0.03	0.028	0.027	0.029	0.093	0.144	0.124
75% percentile	MetaDecoder	cami2_toy_oral	0.552	0.067	0.832	0.583	0.429	0.348	0.678	0.582	0.402	0.331	0.296	0.245	0.025	0.024	0.495	0.059	0.5	0.406	0.596	0.106	0.259	0.531	0.735	0.095	0.827	0.586	0.996	0.985	0.032	0.031	0.029	0.03	0.1	0.159	0.136
max	MetaDecoder	cami2_toy_oral	0.743	0.131	0.856	0.787	0.608	0.518	0.741	0.63	0.544	0.463	0.43	0.366	0.035	0.032	0.686	0.119	0.668	0.568	0.765	0.202	0.261	0.636	0.858	0.199	0.866	0.766	0.996	0.991	0.043	0.042	0.03	0.032	0.111	0.166	0.166
mean	MetaDecoder	cami2_toy_skin	0.624	0.078	0.785	0.495	0.528	0.382	0.724	0.606	0.504	0.39	0.401	0.301	0.035	0.032	0.579	0.068	0.597	0.456	0.665	0.117	0.182	0.402	0.749	0.128	0.818	0.598	0.993	0.929	0.04	0.04	0.025	0.034	0.07	0.121	0.125
std	MetaDecoder	cami2_toy_skin	0.24	0.066	0.119	0.203	0.244	0.192	0.17	0.153	0.222	0.186	0.223	0.18	0.015	0.017	0.232	0.051	0.225	0.185	0.197	0.083	0.119	0.157	0.208	0.098	0.119	0.157	0.003	0.096	0.011	0.016	0.007	0.013	0.041	0.031	0.022
min	MetaDecoder	cami2_toy_skin	0.321	0.007	0.631	0.164	0.193	0.148	0.504	0.411	0.28	0.224	0.174	0.137	0.015	0.013	0.295	0.008	0.304	0.237	0.433	0.015	0.018	0.083	0.396	0.014	0.654	0.429	0.988	0.694	0.023	0.021	0.014	0.016	0.014	0.052	0.095
25% percentile	MetaDecoder	cami2_toy_skin	0.456	0.025	0.701	0.392	0.353	0.243	0.611	0.514	0.353	0.264	0.246	0.179	0.025	0.021	0.413	0.027	0.424	0.311	0.511	0.052	0.069	0.356	0.655	0.039	0.732	0.483	0.99	0.932	0.032	0.027	0.02	0.025	0.03	0.108	0.107
50% percentile	MetaDecoder	cami2_toy_skin	0.558	0.068	0.75	0.498	0.47	0.304	0.664	0.551	0.397	0.289	0.295	0.198	0.03	0.024	0.502	0.062	0.529	0.389	0.592	0.112	0.199	0.442	0.776	0.113	0.801	0.558	0.993	0.976	0.04	0.034	0.025	0.032	0.078	0.121	0.122
75% percentile	MetaDecoder	cami2_toy_skin	0.86	0.109	0.898	0.566	0.755	0.515	0.883	0.679	0.704	0.518	0.59	0.424	0.043	0.041	0.799	0.095	0.813	0.581	0.86	0.162	0.268	0.517	0.925	0.202	0.931	0.644	0.996	0.981	0.046	0.053	0.029	0.038	0.103	0.143	0.141
max	MetaDecoder	cami2_toy_skin	0.945	0.2	0.956	0.908	0.908	0.71	0.969	0.939	0.873	0.69	0.801	0.632	0.064	0.07	0.924	0.156	0.933	0.752	0.949	0.261	0.346	0.571	0.969	0.284	0.982	0.917	0.998	0.991	0.057	0.069	0.037	0.061	0.119	0.164	0.157
mean	MetaDecoder	cami2_toy_urogen	0.723	0.055	0.89	0.566	0.61	0.473	0.864	0.774	0.623	0.517	0.499	0.399	0.053	0.049	0.684	0.05	0.707	0.579	0.778	0.091	0.08	0.271	0.782	0.076	0.92	0.729	0.993	0.941	0.058	0.058	0.024	0.039	0.039	0.149	0.156
std	MetaDecoder	cami2_toy_urogen	0.165	0.039	0.061	0.139	0.178	0.167	0.103	0.116	0.163	0.162	0.18	0.168	0.013	0.016	0.161	0.037	0.153	0.155	0.121	0.065	0.058	0.099	0.149	0.05	0.058	0.099	0.003	0.041	0.011	0.014	0.01	0.007	0.03	0.03	0.015
min	MetaDecoder	cami2_toy_urogen	0.55	0.005	0.79	0.44	0.392	0.315	0.711	0.544	0.456	0.352	0.324	0.249	0.034	0.03	0.525	0.005	0.542	0.41	0.64	0.009	0.008	0.106	0.579	0.006	0.818	0.535	0.988	0.869	0.041	0.038	0.006	0.032	0.001	0.106	0.138
25% percentile	MetaDecoder	cami2_toy_urogen	0.564	0.031	0.861	0.467	0.447	0.324	0.781	0.703	0.489	0.41	0.369	0.274	0.044	0.035	0.53	0.023	0.569	0.455	0.68	0.045	0.047	0.231	0.665	0.039	0.875	0.685	0.992	0.941	0.052	0.05	0.015	0.033	0.009	0.127	0.144
50% percentile	MetaDecoder	cami2_toy_urogen	0.735	0.043	0.91	0.526	0.627	0.405	0.882	0.814	0.558	0.427	0.434	0.293	0.055	0.05	0.659	0.041	0.696	0.514	0.752	0.076	0.064	0.241	0.839	0.063	0.936	0.759	0.994	0.951	0.057	0.055	0.026	0.038	0.039	0.141	0.153
75% percentile	MetaDecoder	cami2_toy_urogen	0.864	0.088	0.916	0.597	0.764	0.634	0.958	0.867	0.722	0.678	0.575	0.549	0.058	0.054	0.795	0.061	0.854	0.732	0.86	0.113	0.125	0.315	0.914	0.128	0.953	0.769	0.995	0.975	0.067	0.062	0.029	0.047	0.05	0.175	0.17
max	MetaDecoder	cami2_toy_urogen	0.941	0.123	0.988	0.871	0.832	0.703	0.99	0.887	0.904	0.783	0.832	0.703	0.074	0.078	0.941	0.121	0.904	0.783	0.966	0.213	0.182	0.465	0.948	0.144	0.992	0.894	0.999	0.979	0.074	0.079	0.037	0.048	0.089	0.199	0.176
mean	MetaDecoder[CheckM]	cami1_toy_high	0.236	0.008	0.986	0.95	0.2	0.145	0.986	0.959	0.33	0.25	0.199	0.144	0.019	0.014	0.238	0.009	0.332	0.252	0.384	0.017	0.013	0.044	0.239	0.009	0.987	0.956	1	0.997	0.019	0.014	0.004	0.011	0.002	0.144	0.144
std	MetaDecoder[CheckM]	cami1_toy_high	0.01	0.003	0.004	0.016	0.023	0.015	0.003	0.007	0.031	0.023	0.023	0.015	0.001	0.001	0.01	0.003	0.032	0.023	0.013	0.006	0.003	0.007	0.01	0.003	0.003	0.007	0	0.001	0.001	0.001	0.001	0.003	0.001	0.01	0.01
min	MetaDecoder[CheckM]	cami1_toy_high	0.227	0.006	0.98	0.929	0.169	0.124	0.981	0.951	0.286	0.217	0.167	0.123	0.017	0.013	0.229	0.006	0.288	0.219	0.372	0.012	0.009	0.037	0.23	0.006	0.985	0.945	0.999	0.995	0.017	0.013	0.003	0.007	0.001	0.129	0.129
25% percentile	MetaDecoder[CheckM]	cami1_toy_high	0.229	0.006	0.984	0.942	0.191	0.139	0.985	0.954	0.318	0.241	0.19	0.138	0.019	0.014	0.231	0.006	0.321	0.243	0.374	0.012	0.012	0.04	0.231	0.006	0.986	0.955	1	0.995	0.018	0.014	0.004	0.01	0.001	0.14	0.14
50% percentile	MetaDecoder[CheckM]	cami1_toy_high	0.231	0.007	0.987	0.952	0.2	0.146	0.987	0.958	0.33	0.252	0.198	0.145	0.019	0.015	0.232	0.008	0.332	0.253	0.376	0.015	0.013	0.044	0.234	0.008	0.987	0.956	1	0.998	0.019	0.015	0.004	0.011	0.002	0.146	0.146
75% percentile	MetaDecoder[CheckM]	cami1_toy_high	0.246	0.01	0.987	0.957	0.211	0.152	0.988	0.963	0.346	0.261	0.209	0.151	0.02	0.015	0.248	0.01	0.348	0.262	0.397	0.02	0.014	0.045	0.249	0.01	0.988	0.96	1	0.998	0.02	0.015	0.005	0.012	0.002	0.15	0.151
max	MetaDecoder[CheckM]	cami1_toy_high	0.249	0.013	0.992	0.971	0.23	0.164	0.989	0.968	0.37	0.278	0.228	0.163	0.02	0.015	0.25	0.013	0.373	0.28	0.399	0.026	0.015	0.055	0.252	0.013	0.991	0.963	1	0.998	0.02	0.015	0.005	0.016	0.002	0.154	0.155
mean	MetaDecoder[CheckM]	cami2_toy_airways	0.206	0.016	0.97	0.898	0.156	0.124	0.977	0.8	0.26	0.209	0.154	0.123	0.029	0.024	0.209	0.016	0.263	0.211	0.337	0.029	0.023	0.099	0.211	0.017	0.977	0.901	0.997	0.975	0.029	0.024	0.009	0.064	0.002	0.117	0.118
std	MetaDecoder[CheckM]	cami2_toy_airways	0.082	0.038	0.023	0.061	0.076	0.058	0.013	0.056	0.101	0.08	0.075	0.058	0.01	0.008	0.082	0.039	0.101	0.08	0.101	0.068	0.013	0.047	0.086	0.041	0.013	0.047	0.002	0.01	0.01	0.008	0.006	0.011	0.003	0.037	0.037
min	MetaDecoder[CheckM]	cami2_toy_airways	0.129	0.001	0.928	0.785	0.097	0.08	0.956	0.7	0.174	0.143	0.096	0.079	0.018	0.016	0.134	0.002	0.177	0.145	0.235	0.003	0.005	0.051	0.135	0.002	0.961	0.792	0.994	0.962	0.018	0.016	0.002	0.047	0	0.084	0.084
25% percentile	MetaDecoder[CheckM]	cami2_toy_airways	0.165	0.003	0.953	0.88	0.108	0.089	0.969	0.775	0.192	0.16	0.107	0.089	0.022	0.018	0.167	0.003	0.194	0.161	0.286	0.006	0.012	0.067	0.167	0.003	0.966	0.892	0.996	0.966	0.022	0.018	0.006	0.057	0.001	0.089	0.089
50% percentile	MetaDecoder[CheckM]	cami2_toy_airways	0.186	0.003	0.976	0.901	0.14	0.107	0.976	0.793	0.241	0.187	0.138	0.106	0.024	0.021	0.188	0.004	0.244	0.189	0.315	0.007	0.023	0.09	0.189	0.004	0.977	0.91	0.998	0.977	0.024	0.021	0.008	0.063	0.002	0.111	0.112
75% percentile	MetaDecoder[CheckM]	cami2_toy_airways	0.22	0.006	0.99	0.95	0.167	0.137	0.986	0.831	0.28	0.226	0.164	0.134	0.035	0.028	0.221	0.006	0.284	0.231	0.361	0.012	0.034	0.108	0.222	0.006	0.988	0.933	0.999	0.984	0.035	0.028	0.01	0.071	0.003	0.131	0.131
max	MetaDecoder[CheckM]	cami2_toy_airways	0.413	0.124	0.994	0.961	0.354	0.275	0.994	0.901	0.517	0.412	0.352	0.274	0.052	0.043	0.415	0.126	0.518	0.414	0.581	0.222	0.039	0.208	0.428	0.133	0.995	0.949	1	0.988	0.052	0.043	0.023	0.082	0.009	0.205	0.206
mean	MetaDecoder[CheckM]	cami2_toy_gi	0.589	0.036	0.976	0.875	0.559	0.494	0.982	0.832	0.697	0.603	0.554	0.489	0.064	0.06	0.595	0.039	0.701	0.607	0.731	0.072	0.018	0.15	0.6	0.041	0.982	0.85	0.998	0.973	0.063	0.059	0.008	0.052	0.002	0.202	0.208
std	MetaDecoder[CheckM]	cami2_toy_gi	0.141	0.035	0.009	0.089	0.152	0.146	0.008	0.064	0.129	0.122	0.15	0.143	0.01	0.011	0.144	0.035	0.13	0.123	0.117	0.061	0.007	0.102	0.145	0.037	0.007	0.102	0.001	0.013	0.008	0.01	0.004	0.014	0.002	0.023	0.019
min	MetaDecoder[CheckM]	cami2_toy_gi	0.37	0.011	0.962	0.701	0.328	0.278	0.964	0.724	0.491	0.427	0.327	0.277	0.051	0.044	0.371	0.011	0.492	0.429	0.54	0.022	0.011	0.053	0.375	0.012	0.97	0.643	0.997	0.948	0.051	0.044	0.003	0.034	0	0.144	0.163
25% percentile	MetaDecoder[CheckM]	cami2_toy_gi	0.479	0.014	0.97	0.866	0.469	0.394	0.98	0.779	0.628	0.511	0.463	0.389	0.059	0.055	0.485	0.016	0.633	0.515	0.647	0.031	0.012	0.066	0.492	0.017	0.975	0.784	0.998	0.964	0.059	0.054	0.006	0.042	0.001	0.194	0.203
50% percentile	MetaDecoder[CheckM]	cami2_toy_gi	0.653	0.025	0.977	0.908	0.604	0.532	0.985	0.854	0.745	0.654	0.602	0.53	0.061	0.059	0.655	0.03	0.748	0.656	0.787	0.057	0.014	0.122	0.661	0.031	0.986	0.878	0.999	0.974	0.06	0.058	0.007	0.052	0.002	0.208	0.209
75% percentile	MetaDecoder[CheckM]	cami2_toy_gi	0.696	0.047	0.982	0.93	0.666	0.601	0.986	0.87	0.791	0.694	0.662	0.597	0.068	0.063	0.709	0.048	0.793	0.702	0.822	0.09	0.025	0.216	0.712	0.051	0.988	0.934	0.999	0.984	0.068	0.063	0.012	0.059	0.004	0.215	0.223
max	MetaDecoder[CheckM]	cami2_toy_gi	0.736	0.126	0.988	0.957	0.769	0.685	0.99	0.929	0.853	0.757	0.755	0.677	0.083	0.083	0.747	0.128	0.861	0.762	0.846	0.225	0.03	0.357	0.753	0.134	0.989	0.947	0.999	0.99	0.077	0.08	0.014	0.077	0.006	0.225	0.226
mean	MetaDecoder[CheckM]	cami2_toy_oral	0.299	0.02	0.973	0.882	0.246	0.215	0.978	0.78	0.375	0.325	0.243	0.213	0.031	0.029	0.302	0.021	0.379	0.327	0.446	0.04	0.021	0.114	0.305	0.022	0.979	0.886	0.998	0.976	0.031	0.029	0.006	0.049	0.001	0.157	0.159
std	MetaDecoder[CheckM]	cami2_toy_oral	0.142	0.026	0.013	0.06	0.129	0.113	0.009	0.117	0.155	0.136	0.128	0.112	0.01	0.009	0.142	0.027	0.155	0.137	0.158	0.049	0.008	0.064	0.144	0.028	0.008	0.064	0.001	0.02	0.01	0.009	0.002	0.015	0.001	0.048	0.05
min	MetaDecoder[CheckM]	cami2_toy_oral	0.139	0.002	0.949	0.78	0.109	0.095	0.958	0.538	0.192	0.159	0.106	0.093	0.018	0.016	0.143	0.002	0.196	0.161	0.249	0.004	0.014	0.041	0.145	0.002	0.958	0.75	0.996	0.93	0.018	0.016	0.004	0.033	0.001	0.09	0.09
25% percentile	MetaDecoder[CheckM]	cami2_toy_oral	0.211	0.003	0.969	0.861	0.145	0.122	0.976	0.723	0.248	0.208	0.143	0.121	0.025	0.023	0.215	0.004	0.252	0.209	0.352	0.008	0.016	0.073	0.216	0.004	0.977	0.847	0.998	0.975	0.025	0.023	0.004	0.038	0.001	0.113	0.114
50% percentile	MetaDecoder[CheckM]	cami2_toy_oral	0.277	0.008	0.979	0.896	0.222	0.197	0.982	0.809	0.36	0.322	0.22	0.196	0.032	0.029	0.28	0.008	0.362	0.323	0.435	0.016	0.019	0.088	0.282	0.008	0.981	0.912	0.999	0.981	0.032	0.029	0.005	0.046	0.001	0.161	0.161
75% percentile	MetaDecoder[CheckM]	cami2_toy_oral	0.347	0.027	0.982	0.906	0.307	0.27	0.984	0.857	0.463	0.399	0.304	0.268	0.037	0.033	0.35	0.028	0.467	0.401	0.516	0.054	0.023	0.153	0.353	0.029	0.984	0.927	0.999	0.99	0.036	0.033	0.006	0.061	0.002	0.195	0.197
max	MetaDecoder[CheckM]	cami2_toy_oral	0.584	0.078	0.985	0.967	0.509	0.449	0.985	0.933	0.667	0.581	0.505	0.445	0.051	0.047	0.588	0.081	0.671	0.585	0.737	0.148	0.042	0.25	0.593	0.084	0.986	0.959	0.999	0.997	0.051	0.047	0.01	0.077	0.003	0.229	0.233
mean	MetaDecoder[CheckM]	cami2_toy_skin	0.441	0.029	0.979	0.806	0.407	0.318	0.981	0.838	0.53	0.421	0.404	0.311	0.048	0.044	0.444	0.031	0.534	0.428	0.574	0.057	0.018	0.139	0.448	0.033	0.982	0.861	0.998	0.952	0.048	0.043	0.006	0.05	0.001	0.161	0.164
std	MetaDecoder[CheckM]	cami2_toy_skin	0.263	0.031	0.017	0.187	0.265	0.207	0.013	0.075	0.252	0.201	0.265	0.203	0.018	0.02	0.263	0.035	0.252	0.204	0.236	0.062	0.014	0.111	0.264	0.038	0.014	0.111	0.001	0.05	0.017	0.019	0.003	0.012	0.001	0.035	0.035
min	MetaDecoder[CheckM]	cami2_toy_skin	0.197	0.001	0.939	0.363	0.133	0.115	0.951	0.745	0.233	0.203	0.132	0.114	0.024	0.021	0.198	0.001	0.234	0.204	0.33	0.003	0.004	0.031	0.198	0.001	0.949	0.585	0.996	0.825	0.024	0.021	0.003	0.024	0	0.108	0.108
25% percentile	MetaDecoder[CheckM]	cami2_toy_skin	0.228	0.007	0.974	0.739	0.204	0.166	0.976	0.771	0.335	0.275	0.201	0.164	0.033	0.028	0.231	0.007	0.338	0.277	0.374	0.015	0.009	0.069	0.232	0.008	0.977	0.827	0.998	0.941	0.033	0.028	0.004	0.047	0	0.141	0.142
50% percentile	MetaDecoder[CheckM]	cami2_toy_skin	0.316	0.01	0.983	0.889	0.299	0.202	0.984	0.837	0.446	0.316	0.292	0.197	0.047	0.036	0.324	0.011	0.454	0.322	0.484	0.022	0.016	0.111	0.329	0.011	0.984	0.889	0.999	0.963	0.047	0.036	0.006	0.051	0.001	0.159	0.161
75% percentile	MetaDecoder[CheckM]	cami2_toy_skin	0.7	0.048	0.99	0.904	0.657	0.47	0.991	0.88	0.783	0.588	0.655	0.46	0.064	0.059	0.703	0.049	0.784	0.596	0.815	0.093	0.023	0.173	0.707	0.051	0.991	0.931	0.999	0.984	0.063	0.058	0.007	0.058	0.002	0.178	0.181
max	MetaDecoder[CheckM]	cami2_toy_skin	0.848	0.093	0.995	0.983	0.837	0.676	0.996	0.967	0.901	0.725	0.831	0.668	0.074	0.081	0.854	0.105	0.905	0.735	0.915	0.186	0.051	0.415	0.86	0.116	0.996	0.969	1	0.996	0.071	0.078	0.013	0.065	0.004	0.234	0.236
mean	MetaDecoder[CheckM]	cami2_toy_urogen	0.584	0.024	0.982	0.848	0.524	0.427	0.985	0.875	0.661	0.55	0.521	0.422	0.067	0.062	0.588	0.025	0.664	0.554	0.719	0.048	0.014	0.119	0.592	0.026	0.986	0.881	0.998	0.964	0.067	0.062	0.007	0.049	0.001	0.196	0.199
std	MetaDecoder[CheckM]	cami2_toy_urogen	0.204	0.027	0.011	0.161	0.201	0.18	0.006	0.048	0.173	0.158	0.202	0.178	0.014	0.017	0.203	0.027	0.172	0.16	0.159	0.048	0.005	0.083	0.206	0.028	0.005	0.083	0.001	0.041	0.014	0.015	0.002	0.01	0.001	0.026	0.027
min	MetaDecoder[CheckM]	cami2_toy_urogen	0.301	0.005	0.957	0.487	0.284	0.231	0.971	0.764	0.439	0.367	0.282	0.23	0.049	0.042	0.303	0.005	0.441	0.368	0.464	0.009	0.008	0.043	0.303	0.006	0.98	0.735	0.996	0.864	0.049	0.042	0.004	0.04	0	0.138	0.138
25% percentile	MetaDecoder[CheckM]	cami2_toy_urogen	0.456	0.013	0.981	0.779	0.344	0.285	0.984	0.863	0.506	0.43	0.341	0.283	0.065	0.056	0.461	0.014	0.51	0.433	0.627	0.027	0.009	0.059	0.465	0.014	0.983	0.849	0.998	0.969	0.064	0.056	0.005	0.041	0.001	0.187	0.192
50% percentile	MetaDecoder[CheckM]	cami2_toy_urogen	0.514	0.015	0.984	0.923	0.501	0.338	0.987	0.884	0.66	0.481	0.496	0.333	0.068	0.061	0.518	0.018	0.665	0.485	0.681	0.035	0.013	0.078	0.518	0.018	0.987	0.922	0.998	0.978	0.068	0.061	0.006	0.044	0.001	0.196	0.199
75% percentile	MetaDecoder[CheckM]	cami2_toy_urogen	0.739	0.023	0.988	0.931	0.689	0.567	0.99	0.899	0.807	0.684	0.683	0.566	0.07	0.067	0.744	0.024	0.811	0.685	0.849	0.047	0.017	0.151	0.748	0.024	0.991	0.941	0.999	0.983	0.069	0.066	0.007	0.057	0.001	0.21	0.212
max	MetaDecoder[CheckM]	cami2_toy_urogen	0.941	0.095	0.992	0.993	0.832	0.703	0.991	0.935	0.904	0.783	0.832	0.703	0.096	0.096	0.941	0.095	0.904	0.783	0.966	0.173	0.02	0.265	0.948	0.1	0.992	0.957	0.999	0.998	0.094	0.09	0.011	0.07	0.002	0.229	0.234
mean	SemiBin	cami1_toy_high	0.395	0.027	0.886	0.73	0.336	0.224	0.879	0.826	0.454	0.334	0.308	0.21	0.019	0.015	0.405	0.029	0.484	0.351	0.559	0.055	0.094	0.196	0.437	0.033	0.906	0.804	0.998	0.995	0.02	0.016	0.013	0.017	0.038	0.156	0.156
std	SemiBin	cami1_toy_high	0.024	0.009	0.012	0.024	0.061	0.036	0.015	0.018	0.053	0.037	0.05	0.03	0.001	0.001	0.027	0.01	0.063	0.043	0.023	0.018	0.016	0.022	0.033	0.012	0.016	0.022	0	0.001	0.001	0.001	0	0.001	0.004	0.003	0.005
min	SemiBin	cami1_toy_high	0.365	0.018	0.873	0.706	0.257	0.178	0.86	0.801	0.38	0.284	0.241	0.171	0.018	0.014	0.372	0.019	0.4	0.294	0.529	0.038	0.074	0.167	0.397	0.022	0.885	0.776	0.998	0.994	0.018	0.014	0.013	0.016	0.033	0.151	0.147
25% percentile	SemiBin	cami1_toy_high	0.382	0.02	0.874	0.708	0.298	0.201	0.869	0.819	0.426	0.314	0.28	0.193	0.019	0.015	0.393	0.021	0.446	0.325	0.547	0.04	0.081	0.182	0.422	0.024	0.897	0.793	0.998	0.994	0.02	0.016	0.013	0.016	0.037	0.156	0.156
50% percentile	SemiBin	cami1_toy_high	0.39	0.024	0.889	0.724	0.337	0.225	0.878	0.826	0.458	0.338	0.31	0.213	0.019	0.015	0.397	0.026	0.487	0.354	0.556	0.051	0.097	0.201	0.423	0.03	0.903	0.799	0.998	0.995	0.02	0.016	0.013	0.017	0.039	0.157	0.156
75% percentile	SemiBin	cami1_toy_high	0.413	0.033	0.891	0.751	0.382	0.249	0.891	0.84	0.492	0.358	0.343	0.229	0.019	0.015	0.423	0.035	0.53	0.382	0.574	0.068	0.103	0.207	0.461	0.041	0.919	0.818	0.998	0.995	0.02	0.016	0.014	0.017	0.042	0.159	0.159
max	SemiBin	cami1_toy_high	0.425	0.038	0.9	0.759	0.409	0.268	0.897	0.846	0.514	0.377	0.367	0.247	0.02	0.016	0.441	0.043	0.555	0.402	0.589	0.081	0.115	0.224	0.48	0.049	0.926	0.833	0.998	0.996	0.02	0.016	0.014	0.018	0.042	0.16	0.161
mean	SemiBin	cami2_toy_airways	0.329	0.038	0.731	0.605	0.268	0.198	0.697	0.525	0.325	0.247	0.224	0.172	0.028	0.024	0.351	0.042	0.366	0.27	0.464	0.069	0.241	0.41	0.435	0.061	0.759	0.59	0.988	0.972	0.029	0.025	0.038	0.048	0.087	0.124	0.125
std	SemiBin	cami2_toy_airways	0.149	0.069	0.038	0.093	0.154	0.124	0.045	0.034	0.107	0.084	0.114	0.093	0.008	0.007	0.153	0.071	0.125	0.097	0.121	0.104	0.037	0.069	0.2	0.103	0.037	0.069	0.004	0.012	0.008	0.007	0.007	0.01	0.015	0.016	0.027
min	SemiBin	cami2_toy_airways	0.208	0.007	0.702	0.413	0.157	0.123	0.591	0.483	0.233	0.184	0.139	0.11	0.02	0.017	0.226	0.008	0.26	0.202	0.351	0.016	0.16	0.329	0.265	0.012	0.699	0.446	0.978	0.953	0.02	0.017	0.028	0.03	0.073	0.104	0.096
25% percentile	SemiBin	cami2_toy_airways	0.232	0.01	0.71	0.572	0.19	0.133	0.686	0.496	0.268	0.195	0.167	0.121	0.023	0.019	0.251	0.011	0.296	0.21	0.377	0.022	0.227	0.376	0.309	0.017	0.739	0.548	0.987	0.965	0.024	0.02	0.035	0.043	0.078	0.109	0.105
50% percentile	SemiBin	cami2_toy_airways	0.276	0.012	0.715	0.63	0.202	0.146	0.708	0.52	0.283	0.21	0.177	0.131	0.025	0.021	0.299	0.013	0.315	0.229	0.428	0.025	0.245	0.388	0.364	0.019	0.755	0.612	0.988	0.975	0.025	0.022	0.037	0.047	0.084	0.124	0.117
75% percentile	SemiBin	cami2_toy_airways	0.367	0.016	0.725	0.657	0.269	0.197	0.719	0.547	0.353	0.272	0.235	0.182	0.033	0.027	0.376	0.02	0.39	0.289	0.515	0.039	0.261	0.452	0.449	0.027	0.773	0.624	0.989	0.98	0.036	0.029	0.041	0.053	0.086	0.13	0.139
max	SemiBin	cami2_toy_airways	0.7	0.228	0.821	0.708	0.662	0.525	0.748	0.579	0.588	0.455	0.516	0.416	0.045	0.04	0.726	0.234	0.672	0.513	0.74	0.347	0.301	0.554	0.928	0.34	0.84	0.671	0.995	0.989	0.041	0.039	0.051	0.068	0.118	0.151	0.184
mean	SemiBin	cami2_toy_gi	0.74	0.16	0.796	0.636	0.737	0.645	0.836	0.709	0.713	0.619	0.632	0.561	0.05	0.049	0.779	0.158	0.779	0.67	0.806	0.253	0.157	0.266	0.874	0.214	0.843	0.734	0.99	0.931	0.044	0.047	0.031	0.048	0.051	0.109	0.148
std	SemiBin	cami2_toy_gi	0.158	0.087	0.127	0.183	0.152	0.163	0.106	0.112	0.159	0.159	0.186	0.187	0.004	0.006	0.138	0.079	0.128	0.137	0.113	0.113	0.103	0.146	0.128	0.098	0.103	0.146	0.006	0.086	0.006	0.006	0.006	0.008	0.028	0.05	0.041
min	SemiBin	cami2_toy_gi	0.492	0.029	0.545	0.345	0.437	0.358	0.636	0.482	0.472	0.373	0.375	0.304	0.044	0.042	0.522	0.032	0.577	0.468	0.617	0.061	0.048	0.025	0.562	0.041	0.631	0.505	0.978	0.694	0.035	0.038	0.024	0.039	0.014	0.041	0.081
25% percentile	SemiBin	cami2_toy_gi	0.635	0.096	0.706	0.509	0.669	0.534	0.77	0.634	0.579	0.479	0.484	0.399	0.047	0.043	0.702	0.101	0.691	0.565	0.725	0.171	0.086	0.161	0.852	0.167	0.777	0.632	0.988	0.943	0.041	0.045	0.026	0.043	0.035	0.069	0.132
50% percentile	SemiBin	cami2_toy_gi	0.813	0.155	0.833	0.636	0.78	0.696	0.877	0.747	0.787	0.686	0.703	0.635	0.048	0.048	0.833	0.149	0.833	0.72	0.864	0.246	0.121	0.272	0.908	0.207	0.879	0.728	0.993	0.965	0.042	0.047	0.028	0.047	0.043	0.11	0.162
75% percentile	SemiBin	cami2_toy_gi	0.846	0.215	0.883	0.765	0.838	0.753	0.897	0.777	0.799	0.722	0.733	0.666	0.052	0.053	0.887	0.2	0.857	0.766	0.873	0.327	0.223	0.368	0.963	0.281	0.914	0.839	0.994	0.971	0.048	0.049	0.035	0.053	0.071	0.138	0.174
max	SemiBin	cami2_toy_gi	0.905	0.309	0.931	0.928	0.921	0.846	0.952	0.845	0.912	0.829	0.876	0.814	0.057	0.061	0.918	0.286	0.936	0.845	0.931	0.433	0.369	0.495	0.98	0.346	0.952	0.975	0.995	0.977	0.056	0.058	0.041	0.064	0.098	0.205	0.201
mean	SemiBin	cami2_toy_oral	0.41	0.046	0.702	0.518	0.375	0.306	0.69	0.532	0.408	0.336	0.305	0.258	0.028	0.027	0.439	0.052	0.467	0.373	0.533	0.091	0.262	0.474	0.554	0.081	0.738	0.526	0.991	0.981	0.029	0.028	0.031	0.037	0.091	0.139	0.144
std	SemiBin	cami2_toy_oral	0.174	0.042	0.063	0.111	0.176	0.161	0.056	0.083	0.142	0.13	0.146	0.134	0.007	0.008	0.181	0.041	0.154	0.142	0.144	0.068	0.039	0.091	0.228	0.065	0.039	0.091	0.003	0.005	0.006	0.007	0.004	0.004	0.014	0.022	0.031
min	SemiBin	cami2_toy_oral	0.21	0.008	0.588	0.399	0.175	0.134	0.62	0.407	0.231	0.182	0.142	0.115	0.017	0.015	0.214	0.01	0.274	0.206	0.327	0.02	0.213	0.281	0.306	0.014	0.67	0.413	0.987	0.971	0.019	0.017	0.025	0.03	0.065	0.102	0.091
25% percentile	SemiBin	cami2_toy_oral	0.27	0.012	0.676	0.436	0.227	0.178	0.645	0.462	0.288	0.227	0.188	0.157	0.025	0.023	0.284	0.017	0.331	0.249	0.41	0.033	0.231	0.442	0.359	0.028	0.716	0.455	0.989	0.98	0.027	0.025	0.029	0.035	0.088	0.122	0.12
50% percentile	SemiBin	cami2_toy_oral	0.395	0.032	0.701	0.524	0.354	0.273	0.691	0.556	0.413	0.335	0.293	0.238	0.029	0.027	0.43	0.042	0.47	0.368	0.55	0.077	0.25	0.479	0.516	0.059	0.75	0.521	0.993	0.982	0.031	0.03	0.03	0.037	0.092	0.145	0.156
75% percentile	SemiBin	cami2_toy_oral	0.502	0.063	0.757	0.566	0.481	0.399	0.715	0.579	0.471	0.384	0.369	0.313	0.031	0.03	0.54	0.068	0.553	0.442	0.604	0.12	0.284	0.545	0.731	0.13	0.769	0.558	0.993	0.984	0.032	0.032	0.032	0.038	0.098	0.153	0.168
max	SemiBin	cami2_toy_oral	0.726	0.127	0.77	0.769	0.688	0.623	0.787	0.676	0.689	0.611	0.613	0.558	0.042	0.041	0.768	0.126	0.734	0.648	0.778	0.209	0.33	0.587	0.922	0.208	0.787	0.719	0.994	0.988	0.039	0.039	0.04	0.042	0.115	0.168	0.172
mean	SemiBin	cami2_toy_skin	0.588	0.094	0.735	0.593	0.579	0.432	0.719	0.539	0.57	0.431	0.493	0.379	0.041	0.038	0.629	0.105	0.63	0.469	0.678	0.164	0.241	0.414	0.756	0.147	0.759	0.586	0.989	0.948	0.038	0.039	0.032	0.047	0.074	0.117	0.136
std	SemiBin	cami2_toy_skin	0.234	0.097	0.121	0.235	0.239	0.206	0.15	0.148	0.229	0.19	0.251	0.214	0.013	0.016	0.223	0.104	0.211	0.179	0.18	0.139	0.115	0.191	0.214	0.133	0.115	0.191	0.007	0.087	0.01	0.013	0.009	0.016	0.038	0.038	0.033
min	SemiBin	cami2_toy_skin	0.257	0.006	0.572	0.108	0.197	0.155	0.523	0.34	0.24	0.18	0.15	0.12	0.023	0.02	0.302	0.007	0.296	0.217	0.408	0.013	0.044	0.026	0.407	0.013	0.63	0.255	0.974	0.704	0.022	0.021	0.019	0.026	0.009	0.029	0.064
25% percentile	SemiBin	cami2_toy_skin	0.442	0.034	0.652	0.491	0.441	0.305	0.607	0.456	0.4	0.291	0.318	0.227	0.031	0.026	0.494	0.042	0.485	0.332	0.567	0.077	0.169	0.36	0.648	0.052	0.683	0.483	0.985	0.96	0.031	0.028	0.026	0.036	0.049	0.112	0.131
50% percentile	SemiBin	cami2_toy_skin	0.536	0.07	0.691	0.612	0.545	0.358	0.682	0.53	0.514	0.378	0.421	0.289	0.04	0.032	0.579	0.074	0.598	0.433	0.639	0.135	0.281	0.406	0.771	0.111	0.719	0.594	0.99	0.979	0.036	0.036	0.032	0.043	0.087	0.117	0.144
75% percentile	SemiBin	cami2_toy_skin	0.776	0.109	0.804	0.643	0.783	0.583	0.826	0.594	0.759	0.544	0.701	0.517	0.049	0.054	0.825	0.13	0.804	0.579	0.822	0.213	0.317	0.517	0.953	0.182	0.831	0.64	0.994	0.986	0.047	0.051	0.039	0.057	0.099	0.135	0.153
max	SemiBin	cami2_toy_skin	0.94	0.329	0.94	0.967	0.934	0.743	0.956	0.847	0.925	0.761	0.896	0.72	0.06	0.062	0.942	0.359	0.945	0.779	0.949	0.481	0.37	0.745	0.983	0.451	0.956	0.974	0.996	0.989	0.052	0.059	0.045	0.079	0.119	0.169	0.176
mean	SemiBin	cami2_toy_urogen	0.741	0.081	0.866	0.729	0.689	0.57	0.881	0.742	0.72	0.606	0.623	0.532	0.057	0.055	0.763	0.09	0.765	0.631	0.817	0.156	0.105	0.321	0.825	0.112	0.895	0.679	0.992	0.963	0.051	0.054	0.026	0.048	0.034	0.127	0.156
std	SemiBin	cami2_toy_urogen	0.16	0.049	0.083	0.201	0.18	0.2	0.073	0.116	0.154	0.162	0.191	0.199	0.01	0.012	0.155	0.052	0.136	0.156	0.108	0.084	0.067	0.161	0.152	0.063	0.067	0.161	0.004	0.029	0.014	0.012	0.01	0.009	0.021	0.055	0.04
min	SemiBin	cami2_toy_urogen	0.536	0.005	0.753	0.502	0.473	0.36	0.788	0.556	0.54	0.431	0.395	0.319	0.043	0.039	0.585	0.013	0.609	0.45	0.677	0.024	0.005	0.039	0.629	0.013	0.803	0.389	0.988	0.909	0.035	0.039	0.003	0.039	0	0.029	0.071
25% percentile	SemiBin	cami2_toy_urogen	0.577	0.043	0.804	0.519	0.519	0.378	0.812	0.668	0.565	0.453	0.44	0.352	0.052	0.049	0.599	0.053	0.637	0.493	0.725	0.097	0.053	0.293	0.682	0.07	0.831	0.612	0.989	0.938	0.043	0.047	0.024	0.041	0.023	0.1	0.142
50% percentile	SemiBin	cami2_toy_urogen	0.761	0.091	0.883	0.701	0.763	0.542	0.9	0.735	0.739	0.543	0.677	0.479	0.057	0.058	0.795	0.099	0.787	0.581	0.807	0.177	0.087	0.301	0.928	0.122	0.913	0.699	0.992	0.973	0.045	0.05	0.029	0.047	0.036	0.132	0.154
75% percentile	SemiBin	cami2_toy_urogen	0.853	0.118	0.923	0.9	0.838	0.751	0.926	0.839	0.831	0.706	0.759	0.678	0.061	0.059	0.908	0.123	0.883	0.743	0.89	0.205	0.169	0.388	0.95	0.151	0.947	0.707	0.993	0.983	0.063	0.058	0.031	0.055	0.047	0.161	0.183
max	SemiBin	cami2_toy_urogen	0.945	0.145	0.993	0.994	0.914	0.868	0.994	0.901	0.908	0.862	0.86	0.827	0.075	0.076	0.946	0.171	0.935	0.884	0.97	0.276	0.197	0.611	0.98	0.195	0.995	0.961	0.999	0.997	0.074	0.076	0.036	0.063	0.065	0.203	0.208
mean	SemiBin[CheckM]	cami1_toy_high	0.256	0.009	0.97	0.939	0.218	0.166	0.982	0.907	0.354	0.279	0.216	0.165	0.02	0.016	0.258	0.009	0.357	0.28	0.409	0.018	0.019	0.06	0.261	0.009	0.981	0.94	0.999	0.997	0.02	0.016	0.004	0.02	0.002	0.156	0.157
std	SemiBin[CheckM]	cami1_toy_high	0.01	0.003	0.009	0.004	0.023	0.016	0.003	0.008	0.03	0.023	0.022	0.016	0.001	0.001	0.01	0.003	0.031	0.023	0.012	0.005	0.004	0.009	0.009	0.003	0.004	0.009	0	0	0.001	0.001	0.001	0	0.001	0.01	0.01
min	SemiBin[CheckM]	cami1_toy_high	0.244	0.006	0.962	0.936	0.187	0.143	0.978	0.897	0.312	0.247	0.186	0.143	0.018	0.014	0.246	0.006	0.314	0.248	0.393	0.013	0.012	0.045	0.249	0.007	0.977	0.932	0.999	0.997	0.018	0.014	0.002	0.02	0.001	0.141	0.142
25% percentile	SemiBin[CheckM]	cami1_toy_high	0.251	0.007	0.966	0.937	0.209	0.16	0.981	0.901	0.344	0.271	0.208	0.159	0.019	0.015	0.253	0.007	0.345	0.273	0.402	0.014	0.02	0.055	0.257	0.007	0.979	0.934	0.999	0.997	0.019	0.015	0.004	0.02	0.001	0.154	0.154
50% percentile	SemiBin[CheckM]	cami1_toy_high	0.258	0.008	0.966	0.937	0.214	0.164	0.983	0.912	0.348	0.276	0.212	0.163	0.02	0.016	0.26	0.009	0.351	0.278	0.411	0.017	0.02	0.064	0.264	0.009	0.98	0.936	0.999	0.997	0.02	0.016	0.004	0.02	0.002	0.155	0.156
75% percentile	SemiBin[CheckM]	cami1_toy_high	0.258	0.01	0.97	0.941	0.236	0.178	0.984	0.912	0.378	0.295	0.234	0.176	0.021	0.016	0.26	0.011	0.381	0.297	0.411	0.022	0.021	0.066	0.264	0.011	0.98	0.945	0.999	0.997	0.021	0.016	0.004	0.02	0.002	0.164	0.165
max	SemiBin[CheckM]	cami1_toy_high	0.271	0.012	0.985	0.945	0.245	0.185	0.987	0.914	0.388	0.305	0.242	0.184	0.021	0.016	0.272	0.013	0.392	0.307	0.426	0.025	0.023	0.068	0.274	0.013	0.988	0.955	1	0.997	0.021	0.016	0.005	0.021	0.002	0.167	0.168
mean	SemiBin[CheckM]	cami2_toy_airways	0.18	0.02	0.974	0.919	0.131	0.107	0.978	0.778	0.221	0.18	0.129	0.106	0.026	0.022	0.182	0.021	0.223	0.181	0.297	0.036	0.021	0.104	0.184	0.021	0.979	0.896	0.997	0.979	0.026	0.022	0.007	0.08	0.001	0.1	0.1
std	SemiBin[CheckM]	cami2_toy_airways	0.103	0.051	0.007	0.023	0.084	0.07	0.006	0.051	0.114	0.094	0.084	0.069	0.011	0.009	0.103	0.053	0.115	0.094	0.128	0.089	0.005	0.048	0.105	0.054	0.005	0.048	0.001	0.009	0.011	0.009	0.002	0.018	0	0.043	0.043
min	SemiBin[CheckM]	cami2_toy_airways	0.098	0.001	0.961	0.895	0.073	0.063	0.968	0.673	0.134	0.116	0.072	0.062	0.016	0.014	0.1	0.001	0.136	0.117	0.182	0.003	0.016	0.051	0.101	0.001	0.966	0.794	0.994	0.959	0.016	0.014	0.005	0.053	0.001	0.064	0.064
25% percentile	SemiBin[CheckM]	cami2_toy_airways	0.125	0.003	0.97	0.905	0.085	0.07	0.976	0.756	0.154	0.127	0.084	0.069	0.02	0.017	0.127	0.003	0.157	0.128	0.225	0.006	0.018	0.068	0.129	0.003	0.978	0.872	0.997	0.976	0.02	0.017	0.007	0.069	0.001	0.074	0.074
50% percentile	SemiBin[CheckM]	cami2_toy_airways	0.152	0.004	0.977	0.916	0.108	0.084	0.978	0.784	0.191	0.15	0.106	0.083	0.022	0.02	0.154	0.004	0.194	0.152	0.266	0.008	0.02	0.096	0.155	0.004	0.98	0.904	0.997	0.978	0.022	0.02	0.007	0.078	0.001	0.088	0.089
75% percentile	SemiBin[CheckM]	cami2_toy_airways	0.194	0.006	0.98	0.92	0.127	0.109	0.98	0.809	0.222	0.188	0.125	0.108	0.03	0.025	0.196	0.006	0.224	0.189	0.327	0.012	0.022	0.128	0.198	0.006	0.982	0.932	0.998	0.983	0.03	0.025	0.008	0.087	0.001	0.107	0.107
max	SemiBin[CheckM]	cami2_toy_airways	0.453	0.166	0.981	0.976	0.359	0.294	0.986	0.851	0.522	0.426	0.356	0.291	0.053	0.045	0.456	0.17	0.525	0.429	0.623	0.288	0.034	0.206	0.46	0.175	0.984	0.949	0.998	0.992	0.052	0.044	0.01	0.109	0.002	0.208	0.21
mean	SemiBin[CheckM]	cami2_toy_gi	0.55	0.071	0.982	0.895	0.532	0.482	0.987	0.869	0.665	0.592	0.529	0.48	0.062	0.058	0.553	0.073	0.667	0.594	0.688	0.128	0.013	0.098	0.557	0.077	0.987	0.902	0.999	0.968	0.062	0.058	0.006	0.052	0.001	0.196	0.199
std	SemiBin[CheckM]	cami2_toy_gi	0.204	0.072	0.011	0.104	0.212	0.21	0.007	0.04	0.195	0.185	0.213	0.209	0.009	0.011	0.204	0.072	0.193	0.185	0.182	0.11	0.008	0.053	0.205	0.078	0.008	0.053	0.001	0.04	0.009	0.01	0.003	0.017	0.001	0.031	0.032
min	SemiBin[CheckM]	cami2_toy_gi	0.2	0.01	0.97	0.625	0.186	0.164	0.979	0.811	0.307	0.272	0.182	0.162	0.046	0.042	0.204	0.01	0.313	0.275	0.338	0.021	0.001	0.014	0.205	0.011	0.978	0.799	0.996	0.86	0.046	0.042	0.001	0.029	0	0.14	0.143
25% percentile	SemiBin[CheckM]	cami2_toy_gi	0.373	0.041	0.974	0.903	0.348	0.291	0.984	0.843	0.512	0.441	0.346	0.29	0.06	0.054	0.377	0.042	0.514	0.442	0.545	0.08	0.007	0.063	0.379	0.042	0.981	0.869	0.998	0.97	0.059	0.053	0.005	0.043	0.001	0.185	0.186
50% percentile	SemiBin[CheckM]	cami2_toy_gi	0.619	0.052	0.979	0.914	0.607	0.545	0.985	0.866	0.747	0.659	0.604	0.541	0.063	0.059	0.623	0.055	0.75	0.662	0.762	0.103	0.014	0.093	0.63	0.058	0.986	0.907	0.999	0.983	0.062	0.059	0.006	0.051	0.001	0.21	0.213
75% percentile	SemiBin[CheckM]	cami2_toy_gi	0.671	0.064	0.99	0.939	0.643	0.597	0.991	0.894	0.777	0.715	0.641	0.594	0.067	0.062	0.674	0.067	0.778	0.717	0.8	0.124	0.019	0.131	0.682	0.073	0.993	0.937	0.999	0.986	0.067	0.061	0.007	0.058	0.001	0.216	0.219
max	SemiBin[CheckM]	cami2_toy_gi	0.805	0.258	0.998	0.997	0.828	0.788	0.999	0.942	0.902	0.839	0.826	0.786	0.077	0.077	0.806	0.261	0.903	0.84	0.89	0.407	0.022	0.201	0.81	0.281	0.999	0.986	1	0.999	0.076	0.076	0.012	0.09	0.002	0.228	0.229
mean	SemiBin[CheckM]	cami2_toy_oral	0.233	0.017	0.982	0.927	0.194	0.177	0.982	0.793	0.309	0.277	0.192	0.175	0.029	0.027	0.235	0.018	0.312	0.279	0.366	0.034	0.016	0.1	0.237	0.019	0.984	0.9	0.999	0.986	0.029	0.027	0.005	0.057	0.001	0.138	0.139
std	SemiBin[CheckM]	cami2_toy_oral	0.122	0.021	0.007	0.03	0.11	0.103	0.005	0.087	0.144	0.132	0.109	0.101	0.011	0.01	0.123	0.022	0.145	0.134	0.152	0.042	0.005	0.033	0.125	0.023	0.005	0.033	0.001	0.006	0.011	0.01	0.002	0.02	0.001	0.055	0.056
min	SemiBin[CheckM]	cami2_toy_oral	0.094	0.001	0.973	0.863	0.075	0.068	0.976	0.616	0.138	0.124	0.074	0.067	0.016	0.015	0.095	0.002	0.14	0.125	0.174	0.003	0.009	0.049	0.095	0.002	0.978	0.841	0.997	0.975	0.016	0.015	0.002	0.036	0	0.067	0.067
25% percentile	SemiBin[CheckM]	cami2_toy_oral	0.136	0.002	0.975	0.922	0.102	0.093	0.978	0.764	0.184	0.163	0.102	0.092	0.022	0.021	0.137	0.003	0.186	0.164	0.24	0.005	0.013	0.077	0.137	0.003	0.979	0.887	0.999	0.984	0.022	0.021	0.004	0.039	0.001	0.088	0.088
50% percentile	SemiBin[CheckM]	cami2_toy_oral	0.235	0.007	0.984	0.93	0.188	0.169	0.983	0.799	0.313	0.279	0.186	0.167	0.03	0.028	0.237	0.008	0.316	0.281	0.382	0.015	0.015	0.107	0.238	0.008	0.985	0.893	0.999	0.986	0.03	0.027	0.005	0.053	0.001	0.144	0.145
75% percentile	SemiBin[CheckM]	cami2_toy_oral	0.265	0.023	0.987	0.946	0.226	0.206	0.986	0.863	0.362	0.321	0.222	0.202	0.034	0.032	0.269	0.024	0.367	0.326	0.422	0.047	0.021	0.113	0.271	0.025	0.987	0.923	0.999	0.989	0.034	0.032	0.006	0.074	0.001	0.165	0.167
max	SemiBin[CheckM]	cami2_toy_oral	0.485	0.056	0.991	0.968	0.416	0.394	0.99	0.891	0.58	0.537	0.412	0.387	0.051	0.049	0.488	0.059	0.583	0.544	0.652	0.11	0.022	0.159	0.495	0.063	0.991	0.951	0.999	0.995	0.051	0.048	0.008	0.093	0.002	0.231	0.233
mean	SemiBin[CheckM]	cami2_toy_skin	0.386	0.039	0.976	0.885	0.355	0.3	0.978	0.791	0.475	0.392	0.352	0.293	0.048	0.044	0.389	0.041	0.478	0.398	0.517	0.076	0.02	0.146	0.392	0.043	0.98	0.854	0.998	0.971	0.048	0.043	0.008	0.062	0.002	0.158	0.161
std	SemiBin[CheckM]	cami2_toy_skin	0.254	0.036	0.013	0.172	0.254	0.218	0.01	0.109	0.261	0.217	0.254	0.213	0.022	0.022	0.254	0.037	0.261	0.22	0.246	0.067	0.01	0.223	0.255	0.039	0.01	0.223	0.002	0.044	0.022	0.021	0.004	0.026	0.002	0.057	0.058
min	SemiBin[CheckM]	cami2_toy_skin	0.112	0.001	0.947	0.403	0.07	0.064	0.965	0.638	0.127	0.115	0.068	0.063	0.021	0.019	0.115	0.002	0.13	0.118	0.205	0.003	0.005	0.015	0.115	0.002	0.962	0.23	0.993	0.848	0.021	0.019	0.002	0.025	0	0.061	0.061
25% percentile	SemiBin[CheckM]	cami2_toy_skin	0.19	0.011	0.969	0.91	0.171	0.143	0.971	0.725	0.285	0.244	0.167	0.142	0.032	0.028	0.193	0.011	0.29	0.246	0.322	0.022	0.015	0.053	0.195	0.012	0.975	0.881	0.997	0.972	0.032	0.028	0.005	0.053	0.001	0.125	0.126
50% percentile	SemiBin[CheckM]	cami2_toy_skin	0.295	0.028	0.98	0.929	0.265	0.207	0.977	0.781	0.407	0.321	0.261	0.203	0.045	0.037	0.299	0.029	0.412	0.325	0.455	0.056	0.019	0.083	0.304	0.03	0.981	0.917	0.998	0.988	0.045	0.037	0.008	0.062	0.001	0.154	0.156
75% percentile	SemiBin[CheckM]	cami2_toy_skin	0.518	0.067	0.983	0.96	0.499	0.409	0.985	0.88	0.659	0.537	0.497	0.391	0.066	0.064	0.521	0.068	0.661	0.546	0.68	0.127	0.025	0.119	0.526	0.068	0.985	0.947	0.999	0.992	0.065	0.063	0.01	0.077	0.002	0.185	0.19
max	SemiBin[CheckM]	cami2_toy_skin	0.818	0.098	0.994	0.984	0.796	0.669	0.995	0.95	0.883	0.747	0.794	0.654	0.081	0.079	0.819	0.106	0.884	0.755	0.899	0.189	0.038	0.77	0.822	0.112	0.995	0.985	0.999	0.995	0.08	0.075	0.018	0.111	0.005	0.244	0.247
mean	SemiBin[CheckM]	cami2_toy_urogen	0.579	0.033	0.977	0.921	0.524	0.463	0.983	0.826	0.658	0.562	0.521	0.454	0.067	0.063	0.582	0.036	0.66	0.569	0.712	0.067	0.016	0.154	0.588	0.038	0.984	0.846	0.998	0.977	0.067	0.062	0.006	0.057	0.002	0.197	0.2
std	SemiBin[CheckM]	cami2_toy_urogen	0.209	0.037	0.028	0.08	0.214	0.212	0.014	0.11	0.189	0.188	0.214	0.212	0.013	0.015	0.208	0.038	0.188	0.188	0.171	0.067	0.017	0.186	0.209	0.039	0.017	0.186	0.002	0.017	0.013	0.015	0.005	0.01	0.002	0.029	0.03
min	SemiBin[CheckM]	cami2_toy_urogen	0.269	0.005	0.91	0.721	0.239	0.193	0.957	0.596	0.383	0.312	0.237	0.189	0.046	0.04	0.271	0.01	0.385	0.317	0.425	0.021	0.003	0.023	0.273	0.011	0.946	0.389	0.993	0.947	0.046	0.04	0.001	0.038	0	0.136	0.139
25% percentile	SemiBin[CheckM]	cami2_toy_urogen	0.427	0.01	0.977	0.916	0.312	0.264	0.982	0.776	0.47	0.407	0.308	0.262	0.067	0.059	0.43	0.012	0.472	0.409	0.599	0.024	0.005	0.061	0.431	0.013	0.983	0.833	0.998	0.975	0.066	0.057	0.003	0.052	0	0.185	0.186
50% percentile	SemiBin[CheckM]	cami2_toy_urogen	0.576	0.016	0.99	0.96	0.533	0.4	0.987	0.868	0.675	0.539	0.521	0.382	0.069	0.065	0.576	0.017	0.685	0.539	0.73	0.033	0.012	0.072	0.578	0.017	0.988	0.928	0.999	0.985	0.068	0.062	0.005	0.059	0	0.203	0.207
75% percentile	SemiBin[CheckM]	cami2_toy_urogen	0.707	0.033	0.993	0.966	0.674	0.614	0.994	0.908	0.798	0.67	0.671	0.588	0.073	0.071	0.711	0.037	0.8	0.686	0.825	0.071	0.017	0.167	0.719	0.044	0.995	0.939	0.999	0.988	0.073	0.07	0.007	0.062	0.001	0.207	0.21
max	SemiBin[CheckM]	cami2_toy_urogen	0.945	0.117	0.995	0.978	0.838	0.773	0.997	0.94	0.908	0.818	0.837	0.773	0.088	0.088	0.946	0.121	0.909	0.818	0.97	0.214	0.054	0.611	0.95	0.125	0.997	0.977	0.999	0.991	0.088	0.087	0.016	0.07	0.007	0.236	0.237
mean	VAMB	cami1_toy_high	0.254	0.007	0.915	0.941	0.235	0.155	0.944	0.894	0.347	0.247	0.213	0.144	0.018	0.014	0.271	0.008	0.375	0.263	0.418	0.016	0.083	0.133	0.277	0.008	0.917	0.867	0.998	0.998	0.019	0.014	0.012	0.023	0.017	0.144	0.137
std	VAMB	cami1_toy_high	0.011	0.003	0.003	0.01	0.033	0.02	0.005	0.005	0.038	0.026	0.028	0.018	0.001	0.001	0.013	0.004	0.043	0.03	0.015	0.007	0.006	0.015	0.013	0.004	0.006	0.015	0	0	0.001	0.001	0.001	0.002	0.002	0.008	0.009
min	VAMB	cami1_toy_high	0.238	0.004	0.911	0.929	0.193	0.128	0.939	0.888	0.297	0.212	0.176	0.12	0.017	0.012	0.253	0.005	0.32	0.224	0.397	0.01	0.079	0.113	0.258	0.005	0.907	0.851	0.998	0.997	0.017	0.013	0.011	0.021	0.015	0.131	0.124
25% percentile	VAMB	cami1_toy_high	0.247	0.005	0.914	0.935	0.214	0.142	0.94	0.892	0.324	0.231	0.196	0.133	0.018	0.013	0.261	0.005	0.349	0.245	0.407	0.01	0.08	0.127	0.268	0.005	0.916	0.855	0.998	0.998	0.019	0.014	0.012	0.022	0.016	0.141	0.134
50% percentile	VAMB	cami1_toy_high	0.259	0.006	0.916	0.939	0.233	0.154	0.946	0.895	0.348	0.249	0.213	0.145	0.019	0.014	0.275	0.007	0.374	0.263	0.424	0.014	0.08	0.131	0.282	0.007	0.92	0.869	0.998	0.998	0.019	0.014	0.012	0.022	0.016	0.146	0.139
75% percentile	VAMB	cami1_toy_high	0.262	0.01	0.917	0.952	0.258	0.169	0.948	0.898	0.376	0.266	0.235	0.156	0.019	0.014	0.281	0.011	0.406	0.284	0.43	0.021	0.084	0.145	0.286	0.011	0.92	0.873	0.998	0.998	0.02	0.015	0.012	0.024	0.018	0.151	0.144
max	VAMB	cami1_toy_high	0.263	0.012	0.918	0.952	0.276	0.18	0.949	0.899	0.39	0.277	0.246	0.164	0.019	0.014	0.284	0.013	0.427	0.299	0.433	0.026	0.093	0.149	0.29	0.014	0.921	0.887	0.998	0.998	0.02	0.015	0.013	0.025	0.019	0.152	0.145
mean	VAMB	cami2_toy_airways	0.253	0.028	0.694	0.916	0.242	0.185	0.878	0.746	0.293	0.232	0.183	0.142	0.028	0.024	0.32	0.033	0.36	0.282	0.433	0.057	0.232	0.21	0.336	0.035	0.768	0.79	0.977	0.989	0.03	0.026	0.037	0.064	0.048	0.133	0.119
std	VAMB	cami2_toy_airways	0.11	0.048	0.104	0.053	0.149	0.118	0.044	0.079	0.108	0.088	0.093	0.072	0.009	0.008	0.149	0.056	0.143	0.122	0.117	0.091	0.077	0.104	0.159	0.062	0.077	0.104	0.012	0.003	0.008	0.008	0.01	0.015	0.019	0.021	0.033
min	VAMB	cami2_toy_airways	0.173	0.004	0.582	0.805	0.141	0.115	0.822	0.582	0.184	0.149	0.103	0.085	0.019	0.017	0.202	0.005	0.244	0.198	0.325	0.011	0.101	0.064	0.211	0.006	0.674	0.568	0.952	0.983	0.021	0.018	0.023	0.042	0.022	0.106	0.078
25% percentile	VAMB	cami2_toy_airways	0.196	0.006	0.619	0.878	0.169	0.124	0.835	0.726	0.237	0.187	0.138	0.107	0.022	0.019	0.229	0.009	0.286	0.216	0.359	0.017	0.18	0.151	0.233	0.009	0.726	0.741	0.972	0.987	0.024	0.021	0.032	0.06	0.036	0.114	0.102
50% percentile	VAMB	cami2_toy_airways	0.214	0.01	0.639	0.942	0.181	0.135	0.887	0.747	0.262	0.204	0.152	0.117	0.025	0.021	0.27	0.01	0.299	0.229	0.393	0.021	0.26	0.202	0.287	0.011	0.74	0.798	0.98	0.989	0.027	0.023	0.037	0.063	0.045	0.127	0.11
75% percentile	VAMB	cami2_toy_airways	0.254	0.014	0.789	0.953	0.249	0.195	0.911	0.77	0.3	0.237	0.181	0.141	0.033	0.027	0.351	0.017	0.387	0.309	0.464	0.033	0.274	0.259	0.368	0.017	0.82	0.849	0.985	0.991	0.036	0.03	0.042	0.07	0.059	0.153	0.125
max	VAMB	cami2_toy_airways	0.542	0.16	0.872	0.962	0.639	0.504	0.947	0.902	0.558	0.455	0.422	0.331	0.05	0.043	0.701	0.187	0.719	0.595	0.715	0.301	0.326	0.432	0.742	0.204	0.899	0.936	0.991	0.994	0.046	0.044	0.055	0.097	0.088	0.16	0.2
mean	VAMB	cami2_toy_gi	0.608	0.08	0.632	0.884	0.776	0.7	0.865	0.766	0.67	0.603	0.555	0.506	0.064	0.062	0.823	0.132	0.81	0.723	0.766	0.203	0.27	0.42	0.833	0.136	0.73	0.58	0.967	0.977	0.047	0.049	0.041	0.066	0.055	0.119	0.213
std	VAMB	cami2_toy_gi	0.118	0.055	0.171	0.061	0.143	0.153	0.047	0.064	0.1	0.11	0.121	0.129	0.011	0.012	0.126	0.073	0.093	0.105	0.082	0.099	0.093	0.213	0.125	0.076	0.093	0.213	0.023	0.02	0.008	0.007	0.007	0.01	0.017	0.049	0.01
min	VAMB	cami2_toy_gi	0.39	0.013	0.315	0.759	0.457	0.395	0.77	0.652	0.498	0.421	0.368	0.311	0.052	0.048	0.55	0.044	0.608	0.529	0.612	0.083	0.142	0.123	0.558	0.044	0.539	0.177	0.92	0.931	0.032	0.039	0.028	0.052	0.028	0.058	0.194
25% percentile	VAMB	cami2_toy_gi	0.53	0.034	0.506	0.864	0.714	0.619	0.858	0.715	0.616	0.523	0.474	0.405	0.058	0.054	0.759	0.081	0.789	0.674	0.719	0.118	0.206	0.272	0.776	0.083	0.683	0.432	0.96	0.975	0.043	0.045	0.037	0.06	0.045	0.085	0.209
50% percentile	VAMB	cami2_toy_gi	0.627	0.082	0.665	0.893	0.807	0.724	0.874	0.784	0.675	0.617	0.566	0.523	0.062	0.06	0.86	0.11	0.834	0.737	0.78	0.191	0.249	0.377	0.866	0.112	0.751	0.623	0.976	0.985	0.045	0.049	0.04	0.065	0.052	0.109	0.214
75% percentile	VAMB	cami2_toy_gi	0.709	0.097	0.761	0.916	0.886	0.824	0.892	0.802	0.736	0.684	0.636	0.597	0.066	0.061	0.918	0.199	0.864	0.805	0.835	0.284	0.317	0.568	0.927	0.204	0.794	0.728	0.984	0.988	0.051	0.05	0.045	0.075	0.064	0.147	0.218
max	VAMB	cami2_toy_gi	0.746	0.178	0.847	0.977	0.913	0.864	0.92	0.856	0.802	0.751	0.71	0.675	0.09	0.09	0.947	0.24	0.917	0.855	0.858	0.347	0.461	0.823	0.962	0.243	0.858	0.877	0.991	0.996	0.06	0.061	0.052	0.08	0.088	0.215	0.227
mean	VAMB	cami2_toy_oral	0.37	0.042	0.701	0.836	0.391	0.328	0.894	0.742	0.428	0.363	0.297	0.253	0.032	0.029	0.467	0.055	0.515	0.432	0.56	0.099	0.218	0.273	0.474	0.057	0.782	0.727	0.985	0.985	0.031	0.029	0.028	0.051	0.043	0.157	0.164
std	VAMB	cami2_toy_oral	0.158	0.037	0.061	0.118	0.208	0.184	0.024	0.046	0.157	0.141	0.146	0.131	0.01	0.009	0.212	0.048	0.186	0.169	0.152	0.079	0.046	0.113	0.213	0.049	0.046	0.113	0.009	0.018	0.006	0.007	0.007	0.01	0.012	0.028	0.045
min	VAMB	cami2_toy_oral	0.178	0.007	0.568	0.517	0.171	0.142	0.859	0.664	0.239	0.201	0.138	0.117	0.018	0.017	0.241	0.01	0.287	0.237	0.367	0.019	0.14	0.151	0.248	0.01	0.702	0.45	0.964	0.934	0.02	0.018	0.02	0.042	0.022	0.119	0.105
25% percentile	VAMB	cami2_toy_oral	0.248	0.013	0.67	0.825	0.226	0.185	0.882	0.718	0.282	0.239	0.17	0.145	0.026	0.024	0.301	0.019	0.36	0.293	0.437	0.037	0.19	0.219	0.309	0.02	0.754	0.716	0.981	0.99	0.029	0.026	0.024	0.046	0.036	0.133	0.123
50% percentile	VAMB	cami2_toy_oral	0.348	0.034	0.722	0.884	0.348	0.281	0.891	0.737	0.422	0.344	0.274	0.221	0.032	0.029	0.426	0.041	0.502	0.413	0.557	0.079	0.212	0.245	0.433	0.042	0.788	0.755	0.988	0.991	0.033	0.031	0.026	0.049	0.04	0.161	0.162
75% percentile	VAMB	cami2_toy_oral	0.481	0.063	0.729	0.894	0.501	0.43	0.905	0.783	0.547	0.467	0.397	0.347	0.037	0.034	0.581	0.078	0.64	0.538	0.673	0.142	0.246	0.284	0.596	0.081	0.81	0.781	0.991	0.993	0.035	0.034	0.028	0.053	0.052	0.179	0.201
max	VAMB	cami2_toy_oral	0.642	0.124	0.785	0.907	0.787	0.694	0.941	0.801	0.681	0.618	0.564	0.505	0.051	0.048	0.868	0.163	0.822	0.742	0.796	0.268	0.298	0.55	0.874	0.166	0.86	0.849	0.992	0.994	0.039	0.038	0.044	0.077	0.062	0.193	0.232
mean	VAMB	cami2_toy_skin	0.42	0.052	0.493	0.698	0.598	0.468	0.84	0.732	0.499	0.421	0.374	0.31	0.052	0.047	0.652	0.073	0.672	0.552	0.618	0.124	0.37	0.404	0.668	0.078	0.63	0.596	0.941	0.938	0.042	0.042	0.05	0.066	0.073	0.139	0.186
std	VAMB	cami2_toy_skin	0.156	0.047	0.172	0.188	0.244	0.212	0.043	0.107	0.163	0.162	0.159	0.15	0.024	0.023	0.233	0.062	0.176	0.176	0.126	0.095	0.112	0.224	0.23	0.067	0.112	0.224	0.056	0.073	0.01	0.014	0.019	0.024	0.018	0.039	0.054
min	VAMB	cami2_toy_skin	0.158	0.003	0.167	0.371	0.248	0.2	0.786	0.573	0.177	0.135	0.099	0.077	0.024	0.02	0.37	0.009	0.38	0.297	0.39	0.018	0.237	0.16	0.382	0.009	0.413	0.152	0.809	0.798	0.026	0.023	0.025	0.04	0.046	0.091	0.081
25% percentile	VAMB	cami2_toy_skin	0.313	0.01	0.43	0.606	0.407	0.3	0.807	0.655	0.397	0.318	0.262	0.207	0.034	0.03	0.459	0.034	0.543	0.412	0.542	0.061	0.274	0.238	0.487	0.034	0.579	0.508	0.941	0.899	0.036	0.031	0.036	0.053	0.057	0.099	0.161
50% percentile	VAMB	cami2_toy_skin	0.408	0.047	0.501	0.721	0.568	0.406	0.831	0.708	0.51	0.402	0.366	0.272	0.047	0.04	0.61	0.058	0.675	0.528	0.62	0.108	0.371	0.357	0.635	0.063	0.629	0.643	0.958	0.98	0.041	0.04	0.045	0.057	0.075	0.153	0.177
75% percentile	VAMB	cami2_toy_skin	0.546	0.068	0.651	0.841	0.848	0.672	0.881	0.835	0.63	0.536	0.507	0.433	0.065	0.062	0.889	0.086	0.846	0.714	0.716	0.154	0.421	0.492	0.899	0.089	0.726	0.762	0.979	0.982	0.048	0.046	0.064	0.075	0.084	0.161	0.239
max	VAMB	cami2_toy_skin	0.661	0.138	0.664	0.973	0.876	0.75	0.896	0.872	0.724	0.669	0.607	0.55	0.099	0.09	0.939	0.204	0.862	0.781	0.802	0.307	0.587	0.848	0.946	0.223	0.763	0.84	0.985	0.989	0.06	0.07	0.079	0.116	0.099	0.198	0.25
mean	VAMB	cami2_toy_urogen	0.568	0.037	0.743	0.717	0.666	0.536	0.878	0.769	0.617	0.498	0.489	0.375	0.067	0.061	0.74	0.052	0.731	0.608	0.724	0.094	0.223	0.313	0.75	0.054	0.777	0.687	0.96	0.938	0.055	0.054	0.047	0.072	0.048	0.144	0.197
std	VAMB	cami2_toy_urogen	0.175	0.026	0.195	0.217	0.209	0.217	0.109	0.098	0.149	0.118	0.168	0.12	0.019	0.018	0.188	0.031	0.127	0.143	0.139	0.054	0.186	0.155	0.184	0.032	0.186	0.155	0.069	0.07	0.011	0.012	0.04	0.029	0.042	0.053	0.034
min	VAMB	cami2_toy_urogen	0.299	0.004	0.253	0.281	0.399	0.302	0.602	0.617	0.393	0.396	0.292	0.268	0.048	0.04	0.503	0.005	0.561	0.433	0.466	0.009	0.078	0.177	0.507	0.005	0.306	0.383	0.778	0.771	0.041	0.04	0.018	0.053	0.012	0.04	0.134
25% percentile	VAMB	cami2_toy_urogen	0.462	0.019	0.761	0.705	0.465	0.373	0.89	0.71	0.524	0.401	0.371	0.292	0.057	0.05	0.589	0.037	0.617	0.472	0.645	0.07	0.115	0.217	0.596	0.038	0.775	0.689	0.974	0.919	0.047	0.043	0.026	0.058	0.027	0.115	0.177
50% percentile	VAMB	cami2_toy_urogen	0.502	0.03	0.783	0.756	0.759	0.521	0.908	0.78	0.56	0.452	0.405	0.312	0.059	0.059	0.78	0.049	0.74	0.633	0.697	0.087	0.199	0.264	0.799	0.051	0.801	0.736	0.981	0.967	0.051	0.055	0.03	0.066	0.034	0.142	0.201
75% percentile	VAMB	cami2_toy_urogen	0.707	0.056	0.851	0.822	0.833	0.671	0.927	0.819	0.717	0.559	0.593	0.428	0.073	0.064	0.89	0.074	0.835	0.75	0.829	0.134	0.225	0.311	0.904	0.078	0.885	0.783	0.99	0.98	0.063	0.059	0.049	0.072	0.061	0.189	0.216
max	VAMB	cami2_toy_urogen	0.834	0.09	0.888	0.961	0.959	0.959	0.963	0.916	0.872	0.733	0.797	0.637	0.099	0.095	0.977	0.107	0.898	0.778	0.906	0.189	0.694	0.617	0.978	0.109	0.922	0.823	0.994	0.991	0.074	0.077	0.146	0.147	0.15	0.208	0.245
mean	VAMB[CheckM]	cami1_toy_high	0.164	0.003	0.997	0.985	0.14	0.101	0.995	0.978	0.245	0.183	0.14	0.101	0.016	0.012	0.164	0.003	0.246	0.183	0.282	0.006	0.004	0.021	0.164	0.003	0.996	0.979	1	0.999	0.016	0.012	0.002	0.012	0	0.109	0.109
std	VAMB[CheckM]	cami1_toy_high	0.011	0.001	0.001	0.005	0.01	0.007	0.001	0.008	0.016	0.012	0.01	0.007	0.001	0.001	0.011	0.001	0.016	0.012	0.016	0.002	0.002	0.005	0.011	0.001	0.002	0.005	0	0	0.001	0.001	0	0.004	0	0.006	0.006
min	VAMB[CheckM]	cami1_toy_high	0.153	0.002	0.995	0.975	0.124	0.09	0.993	0.971	0.22	0.164	0.124	0.089	0.015	0.011	0.153	0.003	0.221	0.164	0.265	0.005	0.002	0.014	0.153	0.003	0.994	0.973	1	0.998	0.015	0.011	0.002	0.005	0	0.099	0.099
25% percentile	VAMB[CheckM]	cami1_toy_high	0.159	0.003	0.996	0.985	0.139	0.1	0.994	0.973	0.243	0.181	0.138	0.099	0.016	0.012	0.16	0.003	0.243	0.181	0.276	0.005	0.003	0.019	0.16	0.003	0.996	0.976	1	0.999	0.016	0.012	0.002	0.011	0	0.109	0.109
50% percentile	VAMB[CheckM]	cami1_toy_high	0.162	0.003	0.997	0.986	0.141	0.102	0.995	0.974	0.246	0.184	0.14	0.102	0.017	0.013	0.162	0.003	0.247	0.185	0.279	0.005	0.004	0.02	0.162	0.003	0.996	0.98	1	0.999	0.017	0.013	0.002	0.012	0	0.11	0.11
75% percentile	VAMB[CheckM]	cami1_toy_high	0.163	0.004	0.998	0.988	0.145	0.105	0.995	0.983	0.253	0.19	0.145	0.105	0.017	0.013	0.164	0.004	0.254	0.19	0.281	0.008	0.004	0.024	0.164	0.004	0.997	0.981	1	0.999	0.017	0.013	0.002	0.015	0	0.112	0.112
max	VAMB[CheckM]	cami1_toy_high	0.182	0.004	0.998	0.989	0.153	0.109	0.996	0.99	0.263	0.196	0.152	0.109	0.017	0.013	0.183	0.004	0.264	0.196	0.309	0.008	0.006	0.027	0.183	0.004	0.998	0.986	1	0.999	0.017	0.013	0.003	0.016	0.001	0.116	0.117
mean	VAMB[CheckM]	cami2_toy_airways	0.148	0.016	0.99	0.971	0.113	0.095	0.994	0.895	0.197	0.168	0.113	0.095	0.025	0.022	0.149	0.016	0.198	0.168	0.252	0.029	0.007	0.038	0.149	0.016	0.993	0.962	0.999	0.99	0.025	0.022	0.004	0.049	0	0.09	0.09
std	VAMB[CheckM]	cami2_toy_airways	0.082	0.036	0.007	0.029	0.068	0.053	0.005	0.081	0.097	0.079	0.068	0.053	0.01	0.008	0.082	0.037	0.098	0.08	0.107	0.065	0.005	0.044	0.082	0.037	0.005	0.044	0.001	0.01	0.01	0.008	0.004	0.033	0.001	0.039	0.039
min	VAMB[CheckM]	cami2_toy_airways	0.084	0.001	0.98	0.916	0.05	0.045	0.986	0.737	0.095	0.085	0.05	0.045	0.015	0.014	0.085	0.001	0.096	0.085	0.157	0.002	0	0.002	0.085	0.001	0.984	0.849	0.997	0.968	0.015	0.014	0	0.001	0	0.046	0.046
25% percentile	VAMB[CheckM]	cami2_toy_airways	0.114	0.003	0.987	0.96	0.086	0.075	0.991	0.857	0.159	0.138	0.086	0.075	0.019	0.017	0.114	0.003	0.159	0.138	0.205	0.006	0.004	0.008	0.114	0.003	0.989	0.954	0.999	0.985	0.019	0.017	0.002	0.039	0	0.074	0.074
50% percentile	VAMB[CheckM]	cami2_toy_airways	0.126	0.004	0.99	0.984	0.099	0.08	0.994	0.911	0.179	0.148	0.099	0.08	0.022	0.019	0.127	0.004	0.181	0.148	0.225	0.009	0.006	0.029	0.127	0.005	0.994	0.971	0.999	0.995	0.022	0.019	0.003	0.047	0	0.083	0.084
75% percentile	VAMB[CheckM]	cami2_toy_airways	0.14	0.005	0.994	0.989	0.106	0.093	0.997	0.938	0.192	0.169	0.106	0.093	0.027	0.025	0.141	0.005	0.192	0.169	0.247	0.01	0.011	0.046	0.141	0.005	0.996	0.992	0.999	0.996	0.027	0.025	0.005	0.061	0.001	0.09	0.09
max	VAMB[CheckM]	cami2_toy_airways	0.375	0.118	1	0.999	0.298	0.24	1	0.999	0.457	0.38	0.297	0.24	0.051	0.043	0.377	0.12	0.458	0.381	0.546	0.213	0.016	0.151	0.378	0.121	1	0.998	1	1	0.051	0.043	0.012	0.119	0.002	0.194	0.195
mean	VAMB[CheckM]	cami2_toy_gi	0.42	0.044	0.995	0.98	0.396	0.364	0.997	0.94	0.553	0.513	0.395	0.363	0.066	0.062	0.421	0.045	0.554	0.514	0.581	0.084	0.004	0.026	0.421	0.045	0.996	0.974	0.999	0.995	0.066	0.062	0.002	0.042	0	0.217	0.218
std	VAMB[CheckM]	cami2_toy_gi	0.131	0.04	0.005	0.028	0.135	0.134	0.003	0.042	0.143	0.144	0.135	0.134	0.017	0.017	0.131	0.04	0.143	0.144	0.136	0.071	0.004	0.023	0.131	0.04	0.004	0.023	0.001	0.006	0.017	0.017	0.002	0.027	0	0.035	0.035
min	VAMB[CheckM]	cami2_toy_gi	0.171	0.013	0.989	0.923	0.159	0.15	0.992	0.873	0.272	0.257	0.157	0.149	0.044	0.042	0.172	0.013	0.274	0.258	0.294	0.025	0	0	0.172	0.013	0.991	0.931	0.998	0.983	0.044	0.042	0	0	0	0.132	0.133
25% percentile	VAMB[CheckM]	cami2_toy_gi	0.352	0.016	0.991	0.975	0.31	0.288	0.994	0.907	0.472	0.435	0.31	0.288	0.059	0.053	0.354	0.017	0.473	0.436	0.522	0.033	0	0.007	0.355	0.017	0.993	0.957	0.999	0.994	0.058	0.053	0	0.031	0	0.209	0.209
50% percentile	VAMB[CheckM]	cami2_toy_gi	0.409	0.02	0.996	0.994	0.386	0.337	0.997	0.945	0.553	0.495	0.384	0.335	0.064	0.06	0.411	0.021	0.555	0.495	0.581	0.04	0.003	0.018	0.412	0.021	0.997	0.982	1	0.999	0.064	0.06	0.002	0.042	0	0.221	0.222
75% percentile	VAMB[CheckM]	cami2_toy_gi	0.52	0.061	1	0.999	0.467	0.439	1	0.966	0.637	0.604	0.467	0.438	0.068	0.062	0.52	0.064	0.637	0.605	0.684	0.12	0.007	0.043	0.52	0.064	1	0.993	1	1	0.067	0.062	0.003	0.052	0	0.242	0.242
max	VAMB[CheckM]	cami2_toy_gi	0.629	0.114	1	1	0.596	0.576	1	1	0.747	0.716	0.596	0.576	0.103	0.102	0.629	0.115	0.747	0.716	0.772	0.206	0.009	0.069	0.629	0.115	1	1	1	1	0.102	0.101	0.006	0.087	0	0.252	0.252
mean	VAMB[CheckM]	cami2_toy_oral	0.246	0.024	0.992	0.979	0.197	0.174	0.994	0.863	0.317	0.281	0.196	0.173	0.03	0.027	0.247	0.025	0.318	0.281	0.383	0.047	0.007	0.042	0.247	0.025	0.993	0.958	0.999	0.995	0.03	0.027	0.003	0.048	0	0.14	0.141
std	VAMB[CheckM]	cami2_toy_oral	0.119	0.026	0.007	0.03	0.106	0.093	0.004	0.063	0.141	0.127	0.106	0.093	0.01	0.009	0.119	0.026	0.14	0.127	0.146	0.049	0.005	0.046	0.119	0.026	0.005	0.046	0.001	0.008	0.01	0.009	0.002	0.016	0	0.053	0.054
min	VAMB[CheckM]	cami2_toy_oral	0.12	0.002	0.979	0.902	0.088	0.08	0.986	0.769	0.16	0.145	0.087	0.08	0.016	0.015	0.122	0.002	0.162	0.146	0.217	0.004	0.002	0.007	0.122	0.002	0.984	0.851	0.998	0.974	0.015	0.015	0.001	0.025	0	0.077	0.077
25% percentile	VAMB[CheckM]	cami2_toy_oral	0.149	0.006	0.99	0.972	0.113	0.1	0.991	0.817	0.199	0.176	0.111	0.099	0.023	0.021	0.151	0.006	0.201	0.177	0.261	0.012	0.004	0.013	0.151	0.006	0.989	0.938	0.999	0.994	0.023	0.021	0.002	0.038	0	0.093	0.094
50% percentile	VAMB[CheckM]	cami2_toy_oral	0.221	0.011	0.996	0.992	0.169	0.146	0.995	0.875	0.288	0.249	0.168	0.146	0.03	0.027	0.222	0.012	0.289	0.249	0.363	0.023	0.005	0.02	0.222	0.012	0.995	0.98	1	0.998	0.03	0.027	0.003	0.046	0	0.133	0.134
75% percentile	VAMB[CheckM]	cami2_toy_oral	0.321	0.045	0.997	0.996	0.258	0.229	0.996	0.898	0.408	0.362	0.258	0.228	0.034	0.031	0.321	0.045	0.409	0.363	0.484	0.086	0.011	0.062	0.321	0.045	0.996	0.987	1	1	0.034	0.031	0.004	0.059	0	0.18	0.18
max	VAMB[CheckM]	cami2_toy_oral	0.474	0.072	0.998	0.998	0.414	0.362	0.998	0.973	0.583	0.526	0.412	0.36	0.051	0.046	0.476	0.072	0.585	0.528	0.644	0.135	0.016	0.149	0.476	0.072	0.998	0.993	1	1	0.051	0.046	0.008	0.075	0.001	0.231	0.232
mean	VAMB[CheckM]	cami2_toy_skin	0.263	0.028	0.995	0.972	0.246	0.212	0.994	0.897	0.378	0.328	0.246	0.211	0.049	0.043	0.263	0.029	0.379	0.329	0.401	0.055	0.005	0.059	0.264	0.029	0.995	0.941	0.999	0.991	0.049	0.043	0.003	0.05	0	0.161	0.161
std	VAMB[CheckM]	cami2_toy_skin	0.134	0.028	0.003	0.064	0.132	0.129	0.004	0.089	0.168	0.169	0.133	0.129	0.025	0.024	0.133	0.028	0.168	0.169	0.162	0.052	0.004	0.14	0.134	0.028	0.004	0.14	0.001	0.025	0.025	0.024	0.003	0.045	0	0.067	0.067
min	VAMB[CheckM]	cami2_toy_skin	0.071	0.002	0.991	0.793	0.048	0.036	0.987	0.763	0.091	0.068	0.047	0.036	0.018	0.014	0.072	0.002	0.091	0.069	0.134	0.004	0	0	0.072	0.002	0.988	0.545	0.998	0.919	0.018	0.014	0	0	0	0.043	0.043
25% percentile	VAMB[CheckM]	cami2_toy_skin	0.19	0.006	0.992	0.99	0.173	0.146	0.992	0.824	0.292	0.247	0.172	0.145	0.031	0.027	0.191	0.006	0.294	0.248	0.32	0.012	0.002	0.003	0.191	0.006	0.993	0.973	0.999	0.998	0.031	0.027	0.001	0.013	0	0.131	0.132
50% percentile	VAMB[CheckM]	cami2_toy_skin	0.228	0.013	0.994	0.992	0.216	0.165	0.994	0.891	0.354	0.281	0.216	0.165	0.042	0.035	0.229	0.015	0.355	0.281	0.371	0.029	0.006	0.01	0.229	0.015	0.994	0.99	0.999	0.999	0.042	0.035	0.002	0.05	0	0.144	0.144
75% percentile	VAMB[CheckM]	cami2_toy_skin	0.343	0.058	0.997	0.999	0.34	0.3	0.998	0.98	0.505	0.456	0.339	0.299	0.068	0.064	0.343	0.058	0.506	0.456	0.51	0.11	0.007	0.027	0.343	0.058	0.998	0.997	1	1	0.068	0.064	0.005	0.068	0	0.225	0.226
max	VAMB[CheckM]	cami2_toy_skin	0.533	0.068	1	1	0.498	0.468	1	1	0.664	0.634	0.498	0.468	0.091	0.081	0.533	0.068	0.664	0.634	0.695	0.127	0.012	0.455	0.534	0.068	1	1	1	1	0.091	0.08	0.009	0.127	0.001	0.244	0.244
mean	VAMB[CheckM]	cami2_toy_urogen	0.42	0.021	0.994	0.987	0.374	0.288	0.995	0.903	0.518	0.419	0.373	0.287	0.065	0.057	0.421	0.022	0.519	0.42	0.564	0.042	0.005	0.035	0.422	0.022	0.995	0.965	0.999	0.996	0.065	0.057	0.003	0.038	0	0.186	0.187
std	VAMB[CheckM]	cami2_toy_urogen	0.209	0.021	0.006	0.014	0.197	0.147	0.005	0.12	0.196	0.16	0.197	0.147	0.016	0.015	0.209	0.021	0.196	0.16	0.211	0.04	0.005	0.042	0.21	0.021	0.005	0.042	0.001	0.003	0.016	0.015	0.003	0.034	0	0.041	0.041
min	VAMB[CheckM]	cami2_toy_urogen	0.095	0.003	0.981	0.955	0.125	0.125	0.987	0.628	0.222	0.222	0.125	0.125	0.044	0.035	0.095	0.003	0.222	0.222	0.173	0.006	0	0	0.095	0.003	0.986	0.88	0.998	0.993	0.044	0.035	0	0	0	0.114	0.114
25% percentile	VAMB[CheckM]	cami2_toy_urogen	0.321	0.007	0.992	0.988	0.254	0.206	0.992	0.868	0.404	0.33	0.254	0.206	0.062	0.051	0.321	0.007	0.404	0.332	0.486	0.015	0.002	0.004	0.323	0.008	0.992	0.949	0.999	0.995	0.062	0.051	0.001	0.001	0	0.159	0.16
50% percentile	VAMB[CheckM]	cami2_toy_urogen	0.346	0.013	0.995	0.989	0.295	0.226	0.997	0.934	0.451	0.352	0.292	0.224	0.064	0.056	0.347	0.014	0.455	0.352	0.515	0.027	0.003	0.013	0.347	0.014	0.997	0.987	1	0.996	0.064	0.056	0.001	0.039	0	0.183	0.183
75% percentile	VAMB[CheckM]	cami2_toy_urogen	0.555	0.022	0.999	0.992	0.514	0.361	0.998	0.999	0.679	0.516	0.514	0.36	0.069	0.063	0.556	0.023	0.679	0.517	0.714	0.045	0.008	0.051	0.557	0.023	0.998	0.996	1	0.999	0.069	0.063	0.004	0.072	0.001	0.21	0.211
max	VAMB[CheckM]	cami2_toy_urogen	0.752	0.065	1	1	0.772	0.609	1	1	0.868	0.736	0.771	0.608	0.101	0.086	0.753	0.065	0.869	0.737	0.856	0.122	0.014	0.12	0.757	0.065	1	1	1	1	0.101	0.086	0.008	0.081	0.001	0.254	0.254

## Sheet: Supplementary table 7
Supplementary table 7: AMBER statistics per bin of binning methods for the 54 samples in the 6 CAMI data sets.
BINID	Tool	genome_id	length_gs	precision_bp	precision_seq	recall_bp	recall_seq	seq_counts_gs	seq_length_mean	total_length	total_seq_counts	tp_length	tp_seq_counts	sample_id	data_set	strain	species	genus	family	order	class	phylum	kingdom
binny_I16R02.000079.000002_C74_P98_Archaea	binny	1.41287e+06	2742153	1	1	0.666416	0.315789	380	15228.5	1827415	120	1827415	120	sample_1	cami1_toy_high	uncultured archaeon A07HR60 strain	uncultured archaeon A07HR60	Archaea genus	Archaea family	Archaea order	Archaea class	Archaea phylum	Archaea
binny_I09R01.000104_C88_P95_Archaea	binny	667138	1664864	0.993636	0.984375	0.808918	0.522388	603	4235.51	1355363	320	1346738	315	sample_1	cami1_toy_high	Thermoplasmatales archaeon I-plasma strain	Thermoplasmatales archaeon I-plasma	Thermoplasmatales genus	Thermoplasmatales family	Thermoplasmatales	Thermoplasmata	Candidatus Thermoplasmatota	Archaea
binny_H|S1|C643660_C94_P97_Archaea	binny	633148	1316591	1	1	1	1	1	1316591	1316591	1	1316591	1	sample_1	cami1_toy_high	Thermosphaera aggregans DSM 11486	Thermosphaera aggregans	Thermosphaera	Desulfurococcaceae	Desulfurococcales	Thermoprotei	Crenarchaeota	Archaea
binny_I18R01.001107_C95_P96_Archaea	binny	1.13251e+06	2694737	0.993284	0.181818	1	1	2	246632	2712956	11	2694737	2	sample_1	cami1_toy_high	Sulfolobus islandicus M.16.46	Sulfolobus islandicus	Sulfolobus	Sulfolobaceae	Sulfolobales	Thermoprotei	Crenarchaeota	Archaea
binny_I06R01.000613_C94_P95_Archaea	binny	930945	2489497	0.957741	0.877238	0.94506	0.758011	905	3141.35	2456535	782	2352725	686	sample_1	cami1_toy_high	Sulfolobus islandicus REY15A	Sulfolobus islandicus	Sulfolobus	Sulfolobaceae	Sulfolobales	Thermoprotei	Crenarchaeota	Archaea
binny_I07R01.000597_C91_P98_Archaea	binny	911121	1712465	1	1	0.985611	0.741935	31	73383.7	1687824	23	1687824	23	sample_1	cami1_toy_high	Methanobrevibacter smithii TS146D	Methanobrevibacter smithii	Methanobrevibacter	Methanobacteriaceae	Methanobacteriales	Methanobacteria	Euryarchaeota	Archaea
binny_I01R01.000235_C93_P96_Archaea	binny	911125	1964248	0.963003	0.927374	0.931214	0.677551	245	10611.2	1899408	179	1829135	166	sample_1	cami1_toy_high	Methanobrevibacter smithii TS147C	Methanobrevibacter smithii	Methanobrevibacter	Methanobacteriaceae	Methanobacteriales	Methanobacteria	Euryarchaeota	Archaea
binny_I09R03.000127_C98_P94_Actinobacteria[class]	binny	548479	2146427	0.532662	0.0740741	1	1	2	149245	4029620	27	2146427	2	sample_1	cami1_toy_high	Mobiluncus curtisii ATCC 43063	Mobiluncus curtisii	Mobiluncus	Actinomycetaceae	Actinomycetales	Actinomycetia	Actinobacteria	Bacteria
binny_I01R01.000021_C93_P96_Actinobacteria[class]	binny	1.26306e+06	2029658	1	1	0.966964	0.706422	218	12744.2	1962606	154	1962606	154	sample_1	cami1_toy_high	Bifidobacterium longum CAG:69 strain	Bifidobacterium longum CAG:69	Bifidobacterium	Bifidobacteriaceae	Bifidobacteriales	Actinomycetia	Actinobacteria	Bacteria
binny_I19R02.000157_C73_P90_Actinobacteria[class]	binny	698952	1621429	0.87642	0.812112	0.577177	0.333333	1569	1658.09	1067812	644	935852	523	sample_1	cami1_toy_high	Gardnerella vaginalis 0288E	Gardnerella vaginalis	Gardnerella	Bifidobacteriaceae	Bifidobacteriales	Actinomycetia	Actinobacteria	Bacteria
binny_I01R01.000118_C98_P99_Actinobacteria[class]	binny	1.16191e+06	2293236	0.991056	0.8	1	1	8	231393	2313932	10	2293236	8	sample_1	cami1_toy_high	Corynebacterium pseudotuberculosis Cp162	Corynebacterium pseudotuberculosis	Corynebacterium	Corynebacteriaceae	Corynebacteriales	Actinomycetia	Actinobacteria	Bacteria
binny_I03R01.000131_C93_P96_Actinobacteria[class]	binny	889513	2325198	0.966836	0.907186	0.94027	0.696552	435	6770.38	2261308	334	2186313	303	sample_1	cami1_toy_high	Corynebacterium pseudotuberculosis I19	Corynebacterium pseudotuberculosis	Corynebacterium	Corynebacteriaceae	Corynebacteriales	Actinomycetia	Actinobacteria	Bacteria
binny_I01R01.000115_C98_P99_Actinobacteria[class]	binny	1.20356e+06	2470788	0.99557	0.942857	0.998423	0.891892	37	70796.2	2477867	35	2466891	33	sample_1	cami1_toy_high	Corynebacterium sp. KPL1855 strain	Corynebacterium sp. KPL1855	Corynebacterium	Corynebacteriaceae	Corynebacteriales	Actinomycetia	Actinobacteria	Bacteria
binny_I07R01.000033_C93_P94_Actinobacteria[class]	binny	1.05163e+06	4719933	0.990776	0.951923	0.950177	0.761538	390	14508.1	4526521	312	4484770	297	sample_1	cami1_toy_high	Mycobacterium avium subsp. paratuberculosis JQ5	Mycobacterium avium	Mycobacterium	Mycobacteriaceae	Corynebacteriales	Actinomycetia	Actinobacteria	Bacteria
binny_I01R01.000550_C98_P98_Actinobacteria[class]	binny	1.00172e+06	5273143	0.99953	0.9375	1	1	15	329726	5275623	16	5273143	15	sample_1	cami1_toy_high	Mycobacteroides abscessus 3A-0930-R	Mycobacteroides abscessus	Mycobacteroides	Mycobacteriaceae	Corynebacteriales	Actinomycetia	Actinobacteria	Bacteria
binny_I01R01.000532_C98_P98_Actinobacteria[class]	binny	1.17563e+06	5045912	0.995659	0.92	0.996906	0.560976	41	202089	5052232	25	5030300	23	sample_1	cami1_toy_high	Mycobacteroides abscessus M139	Mycobacteroides abscessus	Mycobacteroides	Mycobacteriaceae	Corynebacteriales	Actinomycetia	Actinobacteria	Bacteria
binny_I01R01.000148_C98_P98_Actinobacteria[class]	binny	1.27313e+06	4381614	1	1	0.994291	0.798507	134	40715.9	4356599	107	4356599	107	sample_1	cami1_toy_high	Rhodococcus rhodnii LMG 5362	Rhodococcus rhodnii	Rhodococcus	Nocardiaceae	Corynebacteriales	Actinomycetia	Actinobacteria	Bacteria
binny_H|S1|C1574401_C98_P96_Actinobacteria[class]	binny	134676	9239846	1	1	1	1	1	9239846	9239846	1	9239846	1	sample_1	cami1_toy_high	Actinoplanes sp. SE50/110 strain	Actinoplanes sp. SE50/110	Actinoplanes	Micromonosporaceae	Micromonosporales	Actinomycetia	Actinobacteria	Bacteria
binny_I01R01.000178_C98_P98_Actinobacteria[class]	binny	1.16917e+06	5563993	1	1	0.99925	0.948276	58	101088	5559819	55	5559819	55	sample_1	cami1_toy_high	Salinispora arenicola CNY234	Salinispora arenicola	Salinispora	Micromonosporaceae	Micromonosporales	Actinomycetia	Actinobacteria	Bacteria
binny_I10R02.000000_C84_P94_Actinobacteria[class]	binny	653045	11061427	0.964772	0.910688	0.781598	0.523349	2377	6560.23	8961277	1366	8645592	1244	sample_1	cami1_toy_high	Streptomyces violaceusniger Tu 4113	Streptomyces violaceusniger	Streptomyces	Streptomycetaceae	Streptomycetales	Actinomycetia	Actinobacteria	Bacteria
binny_I01R01.000052_C96_P97_Actinobacteria[class]	binny	1.09767e+06	5081087	1	1	0.982449	0.79661	354	17701.8	4991909	282	4991909	282	sample_1	cami1_toy_high	Patulibacter medicamentivorans strain	Patulibacter medicamentivorans	Patulibacter	Patulibacteraceae	Solirubrobacterales	Thermoleophilia	Actinobacteria	Bacteria
binny_I13R02.000385_C94_P94_Bacteroidia	binny	1.26273e+06	1754415	0.980456	0.871094	0.978409	0.888446	251	6838.88	1750752	256	1716536	223	sample_1	cami1_toy_high	Bacteroides sp. CAG:1060 strain	Bacteroides sp. CAG:1060	Bacteroides	Bacteroidaceae	Bacteroidales	Bacteroidia	Bacteroidetes	Bacteria
binny_I07R01.000040_C91_P95_Bacteroidia	binny	1.26274e+06	3380796	0.973193	0.945946	0.969301	0.765625	320	13001.1	3367278	259	3277010	245	sample_1	cami1_toy_high	Bacteroides sp. CAG:443 strain	Bacteroides sp. CAG:443	Bacteroides	Bacteroidaceae	Bacteroidales	Bacteroidia	Bacteroidetes	Bacteria
binny_I19R02.000260_C79_P92_Bacteroidia	binny	1.2627e+06	2609061	0.93227	0.8716	0.743724	0.48931	1637	2264.85	2081393	919	1940420	801	sample_1	cami1_toy_high	Alistipes sp. CAG:53 strain	Alistipes sp. CAG:53	Alistipes	Rikenellaceae	Bacteroidales	Bacteroidia	Bacteroidetes	Bacteria
binny_I17R03.000001_C72_P91_Spirochaetes	binny	485918	8853816	0.96539	0.954873	0.659817	0.336434	5912	2905.1	6051333	2083	5841899	1989	sample_1	cami1_toy_high	Chitinophaga pinensis DSM 2588	Chitinophaga pinensis	Chitinophaga	Chitinophagaceae	Chitinophagales	Chitinophagia	Bacteroidetes	Bacteria
binny_I01R01.000284_C98_P96_Sphingobacteriia	binny	1.12261e+06	5915389	0.999495	0.996979	0.988701	0.846154	390	17678.3	5851505	331	5848550	330	sample_1	cami1_toy_high	Niabella aurantiaca DSM 17617	Niabella aurantiaca	Niabella	Chitinophagaceae	Chitinophagales	Chitinophagia	Bacteroidetes	Bacteria
binny_I19R03.000045_C76_P90_Sphingobacteriia	binny	929562	4821577	0.940007	0.913126	0.585011	0.303325	6376	1416.76	3000696	2118	2820676	1934	sample_1	cami1_toy_high	Emticicia oligotrophica DSM 17448	Emticicia oligotrophica	Emticicia	Cytophagaceae	Cytophagales	Cytophagia	Bacteroidetes	Bacteria
binny_I19R02.000121_C89_P87_Flavobacteriia	binny	1.2036e+06	2676865	0.97393	0.948376	0.802488	0.531002	2145	1836.51	2205654	1201	2148152	1139	sample_1	cami1_toy_high	Capnocytophaga sp. oral taxon 336 str. F0502	Capnocytophaga sp. oral taxon 336	Capnocytophaga	Flavobacteriaceae	Flavobacteriales	Flavobacteriia	Bacteroidetes	Bacteria
binny_I07R01.000005_C88_P94_Flavobacteriia	binny	95618.1	4143898	0.99911	0.997126	0.924872	0.532209	652	11023	3835990	348	3832576	347	sample_1	cami1_toy_high	Flavobacterium sp. B17 strain	Flavobacterium sp. B17	Flavobacterium	Flavobacteriaceae	Flavobacteriales	Flavobacteriia	Bacteroidetes	Bacteria
binny_I07R01.000026_C88_P92_Flavobacteriia	binny	1.16764e+06	2955274	0.977715	0.955294	0.893511	0.58083	699	6354.72	2700755	425	2640570	406	sample_1	cami1_toy_high	Gillisia marina strain	Gillisia marina	Gillisia	Flavobacteriaceae	Flavobacteriales	Flavobacteriia	Bacteroidetes	Bacteria
binny_I03R01.000132_C98_P95_Flavobacteriia	binny	929704	4295503	0.996064	0.863636	0.994954	0.703704	54	97516.3	4290717	44	4273828	38	sample_1	cami1_toy_high	Myroides odoratus DSM 2801	Myroides odoratus	Myroides	Flavobacteriaceae	Flavobacteriales	Flavobacteriia	Bacteroidetes	Bacteria
binny_I01R01.000144_C95_P95_Sphingobacteriia	binny	1.04238e+06	3369901	0.974052	0.954128	0.941946	0.701124	445	9965.83	3258825	327	3174264	312	sample_1	cami1_toy_high	Ochrovirga pacifica strain	Ochrovirga pacifica	Ochrovirga	Flavobacteriaceae	Flavobacteriales	Flavobacteriia	Bacteroidetes	Bacteria
binny_I01R01.000368_C98_P98_Flavobacteriia	binny	913239	2128948	1	1	0.995823	0.783784	37	73105.3	2120055	29	2120055	29	sample_1	cami1_toy_high	Riemerella anatipestifer RA-YM	Riemerella anatipestifer	Riemerella	Weeksellaceae	Flavobacteriales	Flavobacteriia	Bacteroidetes	Bacteria
binny_I01R01.000438_C94_P98_Bacteria	binny	939857	979108	0.994303	0.882353	0.997696	0.9375	16	57791.1	982449	17	976852	15	sample_1	cami1_toy_high	Marinimicrobia bacterium SCGC AAA298-D23 strain	Marinimicrobia bacterium SCGC AAA298-D23	Candidatus Marinimicrobia genus	Candidatus Marinimicrobia family	Candidatus Marinimicrobia order	Candidatus Marinimicrobia class	Candidatus Marinimicrobia	Bacteria
binny_I13R03.001927_C99_P97_Bacteria	binny	1.26022e+06	1050302	0.988194	0.125	0.99286	0.666667	3	65953.8	1055261	16	1042803	2	sample_1	cami1_toy_high	Chlamydia trachomatis IU888	Chlamydia trachomatis	Chlamydia	Chlamydiaceae	Chlamydiales	Chlamydiia	Chlamydiae	Bacteria
binny_I01R01.000687_C95_P96_Bacteria	binny	485913	13660354	1	1	0.499476	0.491228	57	243679	6823023	28	6823023	28	sample_1	cami1_toy_high	Ktedonobacter racemifer DSM 44963	Ktedonobacter racemifer	Ktedonobacter	Ktedonobacteraceae	Ktedonobacterales	Ktedonobacteria	Chloroflexi	Bacteria
binny_I01R01.000313_C98_P97_Oscillatoriales	binny	98439.1	5437563	1	1	0.994003	0.64539	141	59395.1	5404952	91	5404952	91	sample_1	cami1_toy_high	Fischerella thermalis PCC 7521	Fischerella thermalis	Fischerella	Hapalosiphonaceae	Nostocales	Cyanobacteria class	Cyanobacteria	Bacteria
binny_I01R01.000039_C98_P99_Oscillatoriales	binny	927677	4771672	0.999323	0.99359	0.990134	0.828877	187	30306.4	4727795	156	4724595	155	sample_1	cami1_toy_high	Synechocystis sp. PCC 7509 strain	Synechocystis sp. PCC 7509	Synechocystis	Merismopediaceae	Synechococcales	Cyanobacteria class	Cyanobacteria	Bacteria
binny_I01R01.000147_C97_P96_Chroococcales	binny	195250	5057543	0.998746	0.993311	0.992052	0.908257	327	16801.5	5023647	299	5017347	297	sample_1	cami1_toy_high	Synechococcus sp. PCC 7336 strain	Synechococcus sp. PCC 7336	Synechococcus	Synechococcaceae	Synechococcales	Cyanobacteria class	Cyanobacteria	Bacteria
binny_I19R01.000009_C80_P92_Spirochaetes	binny	1.11107e+06	2118341	0.986282	0.980319	0.724478	0.409875	2552	1458.33	1556036	1067	1534691	1046	sample_1	cami1_toy_high	Thermus sp. CCB_US3_UF1 strain	Thermus sp. CCB_US3_UF1	Thermus	Thermaceae	Thermales	Deinococci	Deinococcus-Thermus	Bacteria
binny_I07R03.000040_C89_P92_Erysipelotrichi	binny	280355	5366741	0.980988	0.887324	0.989307	0.868966	145	38114.4	5412247	142	5309352	126	sample_1	cami1_toy_high	Bacillus anthracis str. A1055	Bacillus anthracis	Bacillus	Bacillaceae	Bacillales	Bacilli	Firmicutes	Bacteria
binny_I01R01.000314_C98_P97_Bacilli	binny	536229	3833368	0.999204	0.952381	0.99825	0.869565	23	182367	3829707	21	3826660	20	sample_1	cami1_toy_high	Bacillus pumilus ATCC 7061	Bacillus pumilus	Bacillus	Bacillaceae	Bacillales	Bacilli	Firmicutes	Bacteria
binny_I01R01.000481_C97_P96_Bacilli	binny	1.13244e+06	3978621	1	1	0.795325	0.333333	36	263692	3164298	12	3164298	12	sample_1	cami1_toy_high	Bacillus sp. 37MA strain	Bacillus sp. 37MA	Bacillus	Bacillaceae	Bacillales	Bacilli	Firmicutes	Bacteria
binny_I01R01.000220_C98_P98_Bacilli	binny	903507	4186668	1	1	0.937862	0.632653	98	63330.9	3926515	62	3926515	62	sample_1	cami1_toy_high	Bacillus subtilis gtP20b	Bacillus subtilis	Bacillus	Bacillaceae	Bacillales	Bacilli	Firmicutes	Bacteria
binny_I15R03.000054.000002_C82_P95_Proteobacteria	binny	1.23048e+06	4403374	0.971514	0.953153	0.664625	0.389257	1359	5427.75	3012404	555	2926594	529	sample_1	cami1_toy_high	Bacillus subtilis S1-4	Bacillus subtilis	Bacillus	Bacillaceae	Bacillales	Bacilli	Firmicutes	Bacteria
binny_I17R01.000086_C78_P91_Proteobacteria	binny	1.34502e+06	2955564	0.995534	0.992582	0.775985	0.456967	1464	3418.04	2303760	674	2293472	669	sample_1	cami1_toy_high	Exiguobacterium chiriqhucha RW-2	Exiguobacterium chiriqhucha	Exiguobacterium	Bacillales family	Bacillales	Bacilli	Firmicutes	Bacteria
binny_I15R03.000061.000002_C81_P98_Bacilli	binny	888027	1892772	0.997804	0.992754	0.726195	0.443366	309	9982.22	1377547	138	1374522	137	sample_1	cami1_toy_high	Lactobacillus delbrueckii subsp. lactis DSM 20072	Lactobacillus delbrueckii	Lactobacillus	Lactobacillaceae	Lactobacillales	Bacilli	Firmicutes	Bacteria
binny_H|S1|C984538_C95_P99_Bacilli	binny	880633	2135435	1	1	0.833655	0.25	4	1780217	1780217	1	1780217	1	sample_1	cami1_toy_high	Lactobacillus helveticus R0052	Lactobacillus helveticus	Lactobacillus	Lactobacillaceae	Lactobacillales	Bacilli	Firmicutes	Bacteria
binny_I07R03.000124_C97_P92_Bacilli	binny	712938	2100410	0.981291	0.333333	1	1	4	178371	2140455	12	2100410	4	sample_1	cami1_toy_high	Lactobacillus fermentum CECT 5716	Limosilactobacillus fermentum	Limosilactobacillus	Lactobacillaceae	Lactobacillales	Bacilli	Firmicutes	Bacteria
binny_I04R01.000538_C97_P97_Bacilli	binny	548485	2067889	0.984684	0.411765	1	1	7	123533	2100053	17	2067889	7	sample_1	cami1_toy_high	Lactobacillus reuteri MM4-1A	Limosilactobacillus reuteri	Limosilactobacillus	Lactobacillaceae	Lactobacillales	Bacilli	Firmicutes	Bacteria
binny_I07R02.000063_C97_P93_Bacilli	binny	1.0466e+06	2652266	0.850926	0.747664	0.985661	0.625	128	28712.4	3072222	107	2614235	80	sample_1	cami1_toy_high	Lactobacillus suebicus DSM 5007 = KCTC 3549	Paucilactobacillus suebicus	Paucilactobacillus	Lactobacillaceae	Lactobacillales	Bacilli	Firmicutes	Bacteria
binny_H|S1|C1111578_C97_P99_Bacilli	binny	1.04663e+06	2138804	1	1	1	1	1	2138804	2138804	1	2138804	1	sample_1	cami1_toy_high	Streptococcus salivarius 57.I	Streptococcus salivarius	Streptococcus	Streptococcaceae	Lactobacillales	Bacilli	Firmicutes	Bacteria
binny_H|S1|C877708_C96_P99_Bacilli	binny	1.15643e+06	2023561	1	1	1	1	1	2023561	2023561	1	2023561	1	sample_1	cami1_toy_high	Streptococcus sp. strain	Streptococcus sp.	Streptococcus	Streptococcaceae	Lactobacillales	Bacilli	Firmicutes	Bacteria
binny_I01R01.000149_C97_P96_Bacteria	binny	1.26279e+06	1557440	0.989482	0.96875	0.97399	0.563636	110	23954	1533055	64	1516931	62	sample_1	cami1_toy_high	Clostridium sp. CAG:269 strain	Clostridium sp. CAG:269	Clostridium	Clostridiaceae	Eubacteriales	Clostridia	Firmicutes	Bacteria
binny_I02R01.000227_C95_P96_Bacteria	binny	1.26282e+06	1234159	0.977074	0.886364	0.882732	0.549296	71	25340.8	1114994	44	1089432	39	sample_1	cami1_toy_high	Clostridium sp. CAG:567 strain	Clostridium sp. CAG:567	Clostridium	Clostridiaceae	Eubacteriales	Clostridia	Firmicutes	Bacteria
binny_I01R01.000088_C96_P96_Clostridia	binny	1.26288e+06	2445374	0.975329	0.890909	0.986935	0.748092	131	22495.2	2474473	110	2413426	98	sample_1	cami1_toy_high	Eubacterium sp. CAG:156 strain	Eubacterium sp. CAG:156	Eubacterium	Eubacteriaceae	Eubacteriales	Clostridia	Firmicutes	Bacteria
binny_I07R01.000324_C97_P95_Clostridia	binny	658085	3334805	1	1	0.985861	0.766234	77	55722.9	3287653	59	3287653	59	sample_1	cami1_toy_high	Lachnospiraceae bacterium 5_1_57FAA strain	Lachnospiraceae bacterium 5_1_57FAA	Lachnospiraceae genus	Lachnospiraceae	Eubacteriales	Clostridia	Firmicutes	Bacteria
binny_I03R01.000151_C93_P96_Clostridia	binny	500632	3842213	0.998516	0.987952	0.580271	0.362832	452	13450.8	2232840	166	2229526	164	sample_1	cami1_toy_high	Tyzzerella nexilis DSM 1787	Tyzzerella nexilis	Tyzzerella	Lachnospiraceae	Eubacteriales	Clostridia	Firmicutes	Bacteria
binny_I15R02.000054_C88_P95_Actinobacteria[class]	binny	203119	3802333	0.894527	0.949612	0.733768	0.443038	1106	6044.58	3119003	516	2790032	490	sample_1	cami1_toy_high	Acetivibrio thermocellus ATCC 27405	Acetivibrio thermocellus	Acetivibrio	Oscillospiraceae	Eubacteriales	Clostridia	Firmicutes	Bacteria
binny_I15R01.000065.000016_C96_P98_Clostridia	binny	1.09419e+06	3462107	0.991751	0.871795	0.884837	0.34	100	79202.1	3088881	39	3063400	34	sample_1	cami1_toy_high	Acetivibrio thermocellus YS	Acetivibrio thermocellus	Acetivibrio	Oscillospiraceae	Eubacteriales	Clostridia	Firmicutes	Bacteria
binny_I09R02.000159_C88_P97_Clostridia	binny	411483	3078657	1	1	0.748672	0.478261	115	41907.4	2304905	55	2304905	55	sample_1	cami1_toy_high	Faecalibacterium prausnitzii A2-165	Faecalibacterium prausnitzii	Faecalibacterium	Oscillospiraceae	Eubacteriales	Clostridia	Firmicutes	Bacteria
binny_I19R02.000165_C82_P91_Firmicutes	binny	1.26296e+06	1815671	0.947349	0.913554	0.735096	0.442606	1934	1503.6	1408870	937	1334692	856	sample_1	cami1_toy_high	Ruminococcus sp. CAG:382 strain	Ruminococcus sp. CAG:382	Ruminococcus	Oscillospiraceae	Eubacteriales	Clostridia	Firmicutes	Bacteria
binny_I07R01.000122_C85_P96_Spirochaetes	binny	1.15142e+06	4176935	1	1	0.927139	0.463768	69	121019	3872601	32	3872601	32	sample_1	cami1_toy_high	Clostridioides difficile P48	Clostridioides difficile	Clostridioides	Peptostreptococcaceae	Eubacteriales	Clostridia	Firmicutes	Bacteria
binny_I12R02.000070_C90_P93_Clostridia	binny	1.15143e+06	4011199	0.988995	0.96334	0.933948	0.794958	595	7714.74	3787938	491	3746252	473	sample_1	cami1_toy_high	Clostridioides difficile P53	Clostridioides difficile	Clostridioides	Peptostreptococcaceae	Eubacteriales	Clostridia	Firmicutes	Bacteria
binny_I01R01.000009_C92_P95_Clostridia	binny	1.0352e+06	1981135	0.979053	0.95122	0.884007	0.585	200	14543.2	1788808	123	1751338	117	sample_1	cami1_toy_high	Peptostreptococcus anaerobius VPI 4330 = DSM 2949	Peptostreptococcus anaerobius	Peptostreptococcus	Peptostreptococcaceae	Eubacteriales	Clostridia	Firmicutes	Bacteria
binny_I01R01.000189_C96_P97_Deltaproteobacteria	binny	585503	2038552	0.996034	0.95122	0.991637	0.696429	56	49501.3	2029552	41	2021503	39	sample_1	cami1_toy_high	Selenomonas noxia ATCC 43541	Selenomonas noxia	Selenomonas	Selenomonadaceae	Selenomonadales	Negativicutes	Firmicutes	Bacteria
binny_I21R03.000182_C78_P90_Spirochaetes	binny	945713	3377585	0.94434	0.903528	0.600778	0.36189	4529	1184.55	2148780	1814	2029179	1639	sample_1	cami1_toy_high	Ignavibacterium album JCM 16511	Ignavibacterium album	Ignavibacterium	Ignavibacteriaceae	Ignavibacteriales	Ignavibacteria	Ignavibacteriae	Bacteria
binny_I17R01.000082_C73_P95_Planctomycetes	binny	993516	7231896	0.980562	0.972808	0.663939	0.327174	5358	2717.38	4896720	1802	4801536	1753	sample_1	cami1_toy_high	Rhodopirellula baltica SWK14	Rhodopirellula baltica	Rhodopirellula	Pirellulaceae	Pirellulales	Planctomycetia	Planctomycetes	Bacteria
binny_H|S1|C1346425_C98_P97_Alphaproteobacteria	binny	335659	7231820	1	1	1	1	1	7231820	7231820	1	7231820	1	sample_1	cami1_toy_high	Bradyrhizobium cosmicum strain	Bradyrhizobium cosmicum	Bradyrhizobium	Bradyrhizobiaceae	Hyphomicrobiales	Alphaproteobacteria	Proteobacteria	Bacteria
binny_I15R02.000048_C77_P89_Spirochaetes	binny	1.23048e+06	7560014	0.901775	0.885151	0.588953	0.333042	2291	5727.93	4937478	862	4452493	763	sample_1	cami1_toy_high	Bradyrhizobium sp. DFCI-1 strain	Bradyrhizobium sp. DFCI-1	Bradyrhizobium	Bradyrhizobiaceae	Hyphomicrobiales	Alphaproteobacteria	Proteobacteria	Bacteria
binny_I11R02.000366_C85_P95_Proteobacteria	binny	316057	4873834	0.922859	0.837963	0.783081	0.552672	655	9573.24	4135638	432	3816609	362	sample_1	cami1_toy_high	Rhodopseudomonas palustris BisB5	Rhodopseudomonas palustris	Rhodopseudomonas	Bradyrhizobiaceae	Hyphomicrobiales	Alphaproteobacteria	Proteobacteria	Bacteria
binny_I01R01.000458_C98_P99_Alphaproteobacteria	binny	316058	5331434	1	1	1	1	13	410110	5331434	13	5331434	13	sample_1	cami1_toy_high	Rhodopseudomonas palustris HaA2	Rhodopseudomonas palustris	Rhodopseudomonas	Bradyrhizobiaceae	Hyphomicrobiales	Alphaproteobacteria	Proteobacteria	Bacteria
binny_H|S1|C966659_C94_P98_Bacteria	binny	1.32834e+06	3286058	1	1	0.636177	0.25	4	2090515	2090515	1	2090515	1	sample_1	cami1_toy_high	Brucella abortus 68-3396P	Brucella abortus	Brucella	Brucellaceae	Hyphomicrobiales	Alphaproteobacteria	Proteobacteria	Bacteria
binny_I02R01.000027_C97_P96_Alphaproteobacteria	binny	1.28718e+06	7761219	0.966574	0.914773	0.957896	0.451613	713	21851	7691538	352	7434441	322	sample_1	cami1_toy_high	Mesorhizobium sp. L48C026A00 strain	Mesorhizobium sp. L48C026A00	Mesorhizobium	Phyllobacteriaceae	Hyphomicrobiales	Alphaproteobacteria	Proteobacteria	Bacteria
binny_I08R01.000172_C82_P95_Proteobacteria	binny	424182	5463054	0.992987	0.878788	0.719159	0.637363	91	59947.8	3956554	66	3928806	58	sample_1	cami1_toy_high	Rhizobium sp. IRBG74 strain	Rhizobium sp. IRBG74	Rhizobium	Rhizobiaceae	Hyphomicrobiales	Alphaproteobacteria	Proteobacteria	Bacteria
binny_I17R02.000000_C73_P88_Spirochaetes	binny	1.33709e+06	3830510	0.887054	0.803184	0.607871	0.351044	1581	3798.74	2624932	691	2328457	555	sample_1	cami1_toy_high	Limimaricola cinnabarinus LL-001	Limimaricola cinnabarinus	Limimaricola	Rhodobacteraceae	Rhodobacterales	Alphaproteobacteria	Proteobacteria	Bacteria
binny_H|S1|C1109612_C98_P98_Alphaproteobacteria	binny	391616	5478240	1	1	0.94926	0.333333	3	5200276	5200276	1	5200276	1	sample_1	cami1_toy_high	Octadecabacter arcticus 238	Octadecabacter arcticus	Octadecabacter	Roseobacteraceae	Rhodobacterales	Alphaproteobacteria	Proteobacteria	Bacteria
binny_I01R01.000062_C99_P98_Alphaproteobacteria	binny	1.05421e+06	5187141	1	1	0.992126	0.844262	244	24982	5146298	206	5146298	206	sample_1	cami1_toy_high	Acetobacteraceae bacterium AT-5844 strain	Acetobacteraceae bacterium AT-5844	Acetobacteraceae genus	Acetobacteraceae	Rhodospirillales	Alphaproteobacteria	Proteobacteria	Bacteria
binny_I01R01.000010_C94_P96_Spirochaetes	binny	1.26271e+06	1793965	1	1	0.970778	0.68323	161	15832.2	1741542	110	1741542	110	sample_1	cami1_toy_high	Azospirillum sp. CAG:239 strain	Azospirillum sp. CAG:239	Azospirillum	Azospirillaceae	Rhodospirillales	Alphaproteobacteria	Proteobacteria	Bacteria
binny_I18R01.000009_C73_P94_Bacteroidetes	binny	269796	4288170	0.975718	0.962322	0.67016	0.354198	2668	2999.26	2945275	982	2873759	945	sample_1	cami1_toy_high	Rhodospirillum rubrum ATCC 11170	Rhodospirillum rubrum	Rhodospirillum	Rhodospirillaceae	Rhodospirillales	Alphaproteobacteria	Proteobacteria	Bacteria
binny_I11R01.000132_C88_P94_Alphaproteobacteria	binny	1.41284e+06	1110548	0.917781	0.818985	0.870233	0.574303	646	2324.53	1053013	453	966435	371	sample_1	cami1_toy_high	Anaplasma marginale str. Gypsy Plains	Anaplasma marginale	Anaplasma	Anaplasmataceae	Rickettsiales	Alphaproteobacteria	Proteobacteria	Bacteria
binny_I01R01.000074_C92_P95_Gammaproteobacteria	binny	1.20078e+06	8406234	0.962517	0.99794	0.8491	0.38361	2526	7637.17	7415694	971	7137730	969	sample_1	cami1_toy_high	Cupriavidus basilensis B-8	Cupriavidus basilensis	Cupriavidus	Burkholderiaceae	Burkholderiales	Betaproteobacteria	Proteobacteria	Bacteria
binny_H|S1|C1681115_C98_P97_Gammaproteobacteria	binny	543728	6754936	1	1	0.832921	0.5	2	5626330	5626330	1	5626330	1	sample_1	cami1_toy_high	Variovorax paradoxus S110	Variovorax paradoxus	Variovorax	Comamonadaceae	Burkholderiales	Betaproteobacteria	Proteobacteria	Bacteria
binny_I07R01.000248_C87_P98_Proteobacteria	binny	1.2631e+06	2495871	0.997453	0.994898	0.979262	0.79918	244	12501.8	2450352	196	2444111	195	sample_1	cami1_toy_high	Parasutterella excrementihominis CAG:233 strain	Parasutterella excrementihominis CAG:233	Parasutterella	Sutterellaceae	Burkholderiales	Betaproteobacteria	Proteobacteria	Bacteria
binny_I01R01.000075_C98_P98_Betaproteobacteria	binny	933266	2515629	1	1	0.983345	0.675676	148	24737.3	2473732	100	2473732	100	sample_1	cami1_toy_high	Neisseria sicca 4320	Neisseria sicca	Neisseria	Neisseriaceae	Neisseriales	Betaproteobacteria	Proteobacteria	Bacteria
binny_I19R01.000116_C85_P88_Spirochaetes	binny	641147	2228057	0.971905	0.951784	0.765584	0.474291	2081	1692.45	1755073	1037	1705765	987	sample_1	cami1_toy_high	Simonsiella muelleri ATCC 29453	Simonsiella muelleri	Simonsiella	Neisseriaceae	Neisseriales	Betaproteobacteria	Proteobacteria	Bacteria
binny_H|S1|C1566887_C98_P98_Gammaproteobacteria	binny	666681	3059835	1	1	1	1	1	3059835	3059835	1	3059835	1	sample_1	cami1_toy_high	Methylotenera versatilis 301	Methylotenera versatilis	Methylotenera	Methylophilaceae	Nitrosomonadales	Betaproteobacteria	Proteobacteria	Bacteria
binny_I01R01.000243_C98_P98_Deltaproteobacteria	binny	1.12339e+06	3198485	0.972589	0.724138	0.996394	0.7	30	112992	3276769	29	3186950	21	sample_1	cami1_toy_high	Thiobacillus thioparus DSM 505	Thiobacillus thioparus	Thiobacillus	Thiobacillaceae	Nitrosomonadales	Betaproteobacteria	Proteobacteria	Bacteria
binny_I03R02.000168_C98_P95_Gammaproteobacteria	binny	1.12337e+06	4188975	0.970391	0.816327	0.957709	0.738007	271	16874.4	4134230	245	4011818	200	sample_1	cami1_toy_high	Thauera linaloolentis 47Lol = DSM 12138	Thauera linaloolentis	Thauera	Zoogloeaceae	Rhodocyclales	Betaproteobacteria	Proteobacteria	Bacteria
binny_I21R03.000044_C72_P92_Actinobacteria[class]	binny	96561.1	3613994	0.937745	0.908551	0.53332	0.300235	5096	1220.53	2055373	1684	1927415	1530	sample_1	cami1_toy_high	Desulfococcus oleovorans Hxd3	Desulfococcus oleovorans	Desulfococcus	Desulfobacteraceae	Desulfobacterales	Deltaproteobacteria	Proteobacteria	Bacteria
binny_I07R01.000031_C83_P94_Deltaproteobacteria	binny	589865	3056629	0.989315	0.98152	0.770892	0.446312	1071	4890.72	2381779	487	2356330	478	sample_1	cami1_toy_high	Desulfurivibrio alkaliphilus AHT 2	Desulfurivibrio alkaliphilus	Desulfurivibrio	Desulfobulbaceae	Desulfobacterales	Deltaproteobacteria	Proteobacteria	Bacteria
binny_I01R01.000472_C98_P98_Deltaproteobacteria	binny	545275	2843780	1	1	0.987854	0.735294	34	112370	2809240	25	2809240	25	sample_1	cami1_toy_high	Thioalkalivibrio sp. ALE20 strain	Thioalkalivibrio sp. ALE20	Thioalkalivibrio	Ectothiorhodospiraceae	Chromatiales	Gammaproteobacteria	Proteobacteria	Bacteria
binny_I01R01.000114_C98_P97_Gammaproteobacteria	binny	1.15876e+06	2932612	0.961708	0.882353	0.997168	0.9375	16	178867	3040742	17	2924306	15	sample_1	cami1_toy_high	Thioalkalivibrio sp. ALJ9 strain	Thioalkalivibrio sp. ALJ9	Thioalkalivibrio	Ectothiorhodospiraceae	Chromatiales	Gammaproteobacteria	Proteobacteria	Bacteria
binny_I01R01.000156_C98_P96_Gammaproteobacteria	binny	766155	4675544	0.99814	0.964706	0.994708	0.836735	98	54817.3	4659468	85	4650803	82	sample_1	cami1_toy_high	Shigella flexneri 1485-80	Shigella flexneri	Shigella	Enterobacteriaceae	Enterobacterales	Gammaproteobacteria	Proteobacteria	Bacteria
binny_I01R01.000160_C98_P97_Gammaproteobacteria	binny	349966	4872542	1	1	0.992949	0.564103	117	73305.9	4838188	66	4838188	66	sample_1	cami1_toy_high	Yersinia frederiksenii ATCC 33641	Yersinia frederiksenii	Yersinia	Yersiniaceae	Enterobacterales	Gammaproteobacteria	Proteobacteria	Bacteria
binny_I06R01.000983_C94_P95_Gammaproteobacteria	binny	1.28609e+06	4211141	0.962915	0.740899	0.975123	0.903394	383	9131.76	4264530	467	4106379	346	sample_1	cami1_toy_high	Yersinia pseudotuberculosis B-6864	Yersinia pseudotuberculosis	Yersinia	Yersiniaceae	Enterobacterales	Gammaproteobacteria	Proteobacteria	Bacteria
binny_I07R01.000136_C89_P92_Gammaproteobacteria	binny	1.38306e+06	3648680	0.979559	0.912	0.969536	0.780822	292	14445.4	3611347	250	3537528	228	sample_1	cami1_toy_high	Legionella pneumophila str. 121004	Legionella pneumophila	Legionella	Legionellaceae	Legionellales	Gammaproteobacteria	Proteobacteria	Bacteria
binny_I21R03.000010_C79_P88_Gammaproteobacteria	binny	1.11647e+06	3930890	0.871649	0.774397	0.638522	0.384175	3842	1510.78	2879554	1906	2509959	1476	sample_1	cami1_toy_high	Methyloglobulus morosus KoM1	Methyloglobulus morosus	Methyloglobulus	Methylococcaceae	Methylococcales	Gammaproteobacteria	Proteobacteria	Bacteria
binny_I17R03.000017_C73_P94_Spirochaetes	binny	590061	4932322	0.956849	0.916031	0.70162	0.466019	1545	4601.37	3616679	786	3460617	720	sample_1	cami1_toy_high	Halomonas sp. KM-1 strain	Halomonas sp. KM-1	Halomonas	Halomonadaceae	Oceanospirillales	Gammaproteobacteria	Proteobacteria	Bacteria
binny_I01R01.000019_C96_P98_Gammaproteobacteria	binny	888728	1913342	0.998758	0.98	0.982976	0.753846	65	37662.1	1883107	50	1880769	49	sample_1	cami1_toy_high	Haemophilus aegyptius ATCC 11116	Haemophilus aegyptius	Haemophilus	Pasteurellaceae	Pasteurellales	Gammaproteobacteria	Proteobacteria	Bacteria
binny_I01R01.000578_C99_P99_Gammaproteobacteria	binny	1.07848e+06	2078473	0.996351	0.94	0.99084	0.903846	52	41339.5	2066977	50	2059434	47	sample_1	cami1_toy_high	Haemophilus sputorum HK 2154	Haemophilus sputorum	Haemophilus	Pasteurellaceae	Pasteurellales	Gammaproteobacteria	Proteobacteria	Bacteria
binny_I01R01.000219_C99_P98_Gammaproteobacteria	binny	1.21766e+06	3536663	0.996085	0.785714	1	1	11	253612	3550564	14	3536663	11	sample_1	cami1_toy_high	Acinetobacter johnsonii ANC 3681	Acinetobacter johnsonii	Acinetobacter	Moraxellaceae	Pseudomonadales	Gammaproteobacteria	Proteobacteria	Bacteria
binny_I01R01.000287_C95_P98_Gammaproteobacteria	binny	1.40251e+06	6929475	0.999458	0.941176	0.977708	0.64	25	398746	6778679	17	6775002	16	sample_1	cami1_toy_high	Pseudomonas aeruginosa BWHPSA006	Pseudomonas aeruginosa	Pseudomonas	Pseudomonadaceae	Pseudomonadales	Gammaproteobacteria	Proteobacteria	Bacteria
binny_I13R01.005859_C93_P97_Gammaproteobacteria	binny	1.2367e+06	1015828	0.967123	0.315789	0.994173	0.666667	9	54960	1044240	19	1009909	6	sample_1	cami1_toy_high	Candidatus Photodesmus katoptron Akat1	Candidatus Photodesmus katoptron	Candidatus Photodesmus	Vibrionaceae	Vibrionales	Gammaproteobacteria	Proteobacteria	Bacteria
binny_I01R01.000131_C95_P98_Gammaproteobacteria	binny	991968	4005318	0.996753	0.983193	0.91855	0.466135	502	15508.7	3691068	238	3679083	234	sample_1	cami1_toy_high	Vibrio cholerae HC-50A2	Vibrio cholerae	Vibrio	Vibrionaceae	Vibrionales	Gammaproteobacteria	Proteobacteria	Bacteria
binny_I02R01.000044_C96_P95_Gammaproteobacteria	binny	991945	3926035	0.980851	0.959677	0.938963	0.736082	485	10103.1	3758370	372	3686401	357	sample_1	cami1_toy_high	Vibrio cholerae HE39	Vibrio cholerae	Vibrio	Vibrionaceae	Vibrionales	Gammaproteobacteria	Proteobacteria	Bacteria
binny_H|S1|C1476746_C98_P98_Gammaproteobacteria	binny	342109	4940207	1	1	1	1	1	4940207	4940207	1	4940207	1	sample_1	cami1_toy_high	Xanthomonas oryzae pv. oryzae MAFF 311018	Xanthomonas oryzae	Xanthomonas	Xanthomonadaceae	Xanthomonadales	Gammaproteobacteria	Proteobacteria	Bacteria
binny_I01R02.000003_C96_P96_Gammaproteobacteria	binny	1.18566e+06	5060294	0.983842	0.801724	0.895093	0.6	155	39688.2	4603826	116	4529436	93	sample_1	cami1_toy_high	Xanthomonas axonopodis pv. manihotis str. UA306	Xanthomonas phaseoli	Xanthomonas	Xanthomonadaceae	Xanthomonadales	Gammaproteobacteria	Proteobacteria	Bacteria
binny_I17R01.000020_C76_P92_Spirochaetes	binny	498738	1322879	0.9846	0.970588	0.545896	0.319767	516	4314.41	733449	170	722154	165	sample_1	cami1_toy_high	Borreliella burgdorferi 29805	Borreliella burgdorferi	Borreliella	Borreliaceae	Spirochaetales	Spirochaetia	Spirochaetes	Bacteria
binny_I01R01.000126_C95_P96_Thermotogae	binny	1.21908e+06	2166991	0.992779	0.952381	0.99327	0.892857	112	20648.2	2168063	105	2152407	100	sample_1	cami1_toy_high	Pseudothermotoga elfii DSM 9442 = NBRC 107921	Pseudothermotoga elfii	Pseudothermotoga	Thermotogaceae	Thermotogales	Thermotogae	Thermotogae	Bacteria
binny_I01R01.000796_C96_P98_Thermotogae	binny	1.15795e+06	1834919	1	1	0.999357	0.923077	13	152812	1833739	12	1833739	12	sample_1	cami1_toy_high	Thermotoga sp. EMP strain	Thermotoga sp. EMP	Thermotoga	Thermotogaceae	Thermotogales	Thermotogae	Thermotogae	Bacteria
binny_I01R01.000355_C96_P98_Verrucomicrobiae	binny	1.13406e+06	2751831	1	1	0.973833	0.538012	171	29128.5	2679823	92	2679823	92	sample_1	cami1_toy_high	Verrucomicrobium sp. 3C strain	Verrucomicrobium sp. 3C	Verrucomicrobium	Verrucomicrobiaceae	Verrucomicrobiales	Verrucomicrobiae	Verrucomicrobia	Bacteria
binny_I10R01.000142_C88_P95_Archaea	binny	667138	1664863	0.981613	0.958678	0.864403	0.563107	618	4038.75	1466068	363	1439112	348	sample_2	cami1_toy_high	Thermoplasmatales archaeon I-plasma strain	Thermoplasmatales archaeon I-plasma	Thermoplasmatales genus	Thermoplasmatales family	Thermoplasmatales	Thermoplasmata	Candidatus Thermoplasmatota	Archaea
binny_H|S2|C1795264_C94_P97_Archaea	binny	633148	1316581	1	1	1	1	1	1316581	1316581	1	1316581	1	sample_2	cami1_toy_high	Thermosphaera aggregans DSM 11486	Thermosphaera aggregans	Thermosphaera	Desulfurococcaceae	Desulfurococcales	Thermoprotei	Crenarchaeota	Archaea
binny_I16R01.000068.000001_C95_P96_Archaea	binny	1.13251e+06	2694700	0.994613	0.333333	1	1	2	451549	2709294	6	2694700	2	sample_2	cami1_toy_high	Sulfolobus islandicus M.16.46	Sulfolobus islandicus	Sulfolobus	Sulfolobaceae	Sulfolobales	Thermoprotei	Crenarchaeota	Archaea
binny_I18R02.000080.000002_C81_P96_Archaea	binny	930945	2481185	0.994125	0.99093	0.72333	0.407649	1072	4093.7	1805322	441	1794715	437	sample_2	cami1_toy_high	Sulfolobus islandicus REY15A	Sulfolobus islandicus	Sulfolobus	Sulfolobaceae	Sulfolobales	Thermoprotei	Crenarchaeota	Archaea
binny_I10R03.000153_C91_P98_Archaea	binny	911121	1712530	0.987075	0.83871	0.998126	0.83871	31	55861.4	1731703	31	1709321	26	sample_2	cami1_toy_high	Methanobrevibacter smithii TS146D	Methanobrevibacter smithii	Methanobrevibacter	Methanobacteriaceae	Methanobacteriales	Methanobacteria	Euryarchaeota	Archaea
binny_I01R01.000133_C94_P97_Archaea	binny	911125	1961738	0.964045	0.941704	0.898779	0.621302	338	8201.48	1828929	223	1763169	210	sample_2	cami1_toy_high	Methanobrevibacter smithii TS147C	Methanobrevibacter smithii	Methanobrevibacter	Methanobacteriaceae	Methanobacteriales	Methanobacteria	Euryarchaeota	Archaea
binny_H|S2|C649877_C97_P98_Actinobacteria[class]	binny	548479	2146401	1	1	1	1	1	2146401	2146401	1	2146401	1	sample_2	cami1_toy_high	Mobiluncus curtisii ATCC 43063	Mobiluncus curtisii	Mobiluncus	Actinomycetaceae	Actinomycetales	Actinomycetia	Actinobacteria	Bacteria
binny_I01R01.000127_C94_P96_Actinobacteria[class]	binny	1.26306e+06	2029662	1	1	0.96695	0.706422	218	12744	1962581	154	1962581	154	sample_2	cami1_toy_high	Bifidobacterium longum CAG:69 strain	Bifidobacterium longum CAG:69	Bifidobacterium	Bifidobacteriaceae	Bifidobacteriales	Actinomycetia	Actinobacteria	Bacteria
binny_I20R02.000398_C73_P88_Actinobacteria[class]	binny	698952	1622867	0.773023	0.655977	0.51447	0.28427	1583	1574.44	1080068	686	834917	450	sample_2	cami1_toy_high	Gardnerella vaginalis 0288E	Gardnerella vaginalis	Gardnerella	Bifidobacteriaceae	Bifidobacteriales	Actinomycetia	Actinobacteria	Bacteria
binny_I04R02.000215_C98_P99_Actinobacteria[class]	binny	1.16191e+06	2293431	0.959162	0.166667	1	1	2	199257	2391079	12	2293431	2	sample_2	cami1_toy_high	Corynebacterium pseudotuberculosis Cp162	Corynebacterium pseudotuberculosis	Corynebacterium	Corynebacteriaceae	Corynebacteriales	Actinomycetia	Actinobacteria	Bacteria
binny_I04R01.000367_C95_P97_Actinobacteria[class]	binny	889513	2328124	0.975081	0.904943	0.975377	0.80678	295	8854.87	2328831	263	2270798	238	sample_2	cami1_toy_high	Corynebacterium pseudotuberculosis I19	Corynebacterium pseudotuberculosis	Corynebacterium	Corynebacteriaceae	Corynebacteriales	Actinomycetia	Actinobacteria	Bacteria
binny_I01R01.000308_C98_P98_Actinobacteria[class]	binny	1.20356e+06	2470832	0.985521	0.75	0.998427	0.891892	37	56890.7	2503189	44	2466946	33	sample_2	cami1_toy_high	Corynebacterium sp. KPL1855 strain	Corynebacterium sp. KPL1855	Corynebacterium	Corynebacteriaceae	Corynebacteriales	Actinomycetia	Actinobacteria	Bacteria
binny_I08R01.000093_C94_P93_Actinobacteria[class]	binny	1.05163e+06	4720196	0.977848	0.906433	0.972034	0.782828	396	13719.7	4692132	342	4588191	310	sample_2	cami1_toy_high	Mycobacterium avium subsp. paratuberculosis JQ5	Mycobacterium avium	Mycobacterium	Mycobacteriaceae	Corynebacteriales	Actinomycetia	Actinobacteria	Bacteria
binny_I01R01.000848_C98_P98_Actinobacteria[class]	binny	1.00172e+06	5273161	0.998999	0.866667	1	1	13	351896	5278445	15	5273161	13	sample_2	cami1_toy_high	Mycobacteroides abscessus 3A-0930-R	Mycobacteroides abscessus	Mycobacteroides	Mycobacteriaceae	Corynebacteriales	Actinomycetia	Actinobacteria	Bacteria
binny_I01R01.000277_C98_P98_Actinobacteria[class]	binny	1.17563e+06	5045964	0.993998	0.84	0.990441	0.512195	41	201116	5027905	25	4997730	21	sample_2	cami1_toy_high	Mycobacteroides abscessus M139	Mycobacteroides abscessus	Mycobacteroides	Mycobacteriaceae	Corynebacteriales	Actinomycetia	Actinobacteria	Bacteria
binny_I01R01.000231_C98_P98_Actinobacteria[class]	binny	1.27313e+06	4381333	1	1	0.993659	0.791045	134	41071.2	4353550	106	4353550	106	sample_2	cami1_toy_high	Rhodococcus rhodnii LMG 5362	Rhodococcus rhodnii	Rhodococcus	Nocardiaceae	Corynebacteriales	Actinomycetia	Actinobacteria	Bacteria
binny_H|S2|C1553894_C98_P96_Actinobacteria[class]	binny	134676	9239850	1	1	1	1	1	9239850	9239850	1	9239850	1	sample_2	cami1_toy_high	Actinoplanes sp. SE50/110 strain	Actinoplanes sp. SE50/110	Actinoplanes	Micromonosporaceae	Micromonosporales	Actinomycetia	Actinobacteria	Bacteria
binny_I01R01.000029_C96_P98_Actinobacteria[class]	binny	1.16917e+06	5563715	1	1	0.906322	0.586207	58	148309	5042517	34	5042517	34	sample_2	cami1_toy_high	Salinispora arenicola CNY234	Salinispora arenicola	Salinispora	Micromonosporaceae	Micromonosporales	Actinomycetia	Actinobacteria	Bacteria
binny_I16R03.000010_C77_P89_Spirochaetes	binny	749927	10153390	0.877383	0.766622	0.753515	0.461569	2498	5797.84	8719947	1504	7650731	1153	sample_2	cami1_toy_high	Amycolatopsis mediterranei U32	Amycolatopsis mediterranei	Amycolatopsis	Pseudonocardiaceae	Pseudonocardiales	Actinomycetia	Actinobacteria	Bacteria
binny_I18R02.000035_C72_P88_Chloroflexi[class]	binny	1.12261e+06	8918413	0.90564	0.787786	0.733845	0.502924	2052	5516.52	7226640	1310	6544731	1032	sample_2	cami1_toy_high	Nonomuraea coxensis DSM 45129	Nonomuraea coxensis	Nonomuraea	Streptosporangiaceae	Streptosporangiales	Actinomycetia	Actinobacteria	Bacteria
binny_I01R01.000106_C92_P97_Actinobacteria[class]	binny	1.09767e+06	5083762	0.998642	0.99262	0.916545	0.759887	354	17217.1	4665832	271	4659497	269	sample_2	cami1_toy_high	Patulibacter medicamentivorans strain	Patulibacter medicamentivorans	Patulibacter	Patulibacteraceae	Solirubrobacterales	Thermoleophilia	Actinobacteria	Bacteria
binny_I13R01.000556_C94_P94_Bacteroidia	binny	1.26273e+06	1754270	0.97814	0.88189	0.979045	0.89243	251	6912.96	1755892	254	1717509	224	sample_2	cami1_toy_high	Bacteroides sp. CAG:1060 strain	Bacteroides sp. CAG:1060	Bacteroides	Bacteroidaceae	Bacteroidales	Bacteroidia	Bacteroidetes	Bacteria
binny_I08R01.000102_C91_P97_Bacteroidia	binny	1.26274e+06	3385617	0.992095	0.958333	0.981825	0.813131	198	19943.9	3350572	168	3324085	161	sample_2	cami1_toy_high	Bacteroides sp. CAG:443 strain	Bacteroides sp. CAG:443	Bacteroides	Bacteroidaceae	Bacteroidales	Bacteroidia	Bacteroidetes	Bacteria
binny_I13R02.000191_C84_P94_Bacteroidia	binny	1.2627e+06	2629135	0.944218	0.872636	0.795455	0.516418	1340	2793.08	2214911	793	2091358	692	sample_2	cami1_toy_high	Alistipes sp. CAG:53 strain	Alistipes sp. CAG:53	Alistipes	Rikenellaceae	Bacteroidales	Bacteroidia	Bacteroidetes	Bacteria
binny_I18R01.000005_C76_P94_Proteobacteria	binny	485918	8878314	0.956731	0.94587	0.677797	0.360036	5630	2935.07	6289854	2143	6017699	2027	sample_2	cami1_toy_high	Chitinophaga pinensis DSM 2588	Chitinophaga pinensis	Chitinophaga	Chitinophagaceae	Chitinophagales	Chitinophagia	Bacteroidetes	Bacteria
binny_I01R01.000109_C98_P95_Sphingobacteriia	binny	1.12261e+06	5920009	1	1	0.992352	0.884211	190	34968.7	5874735	168	5874735	168	sample_2	cami1_toy_high	Niabella aurantiaca DSM 17617	Niabella aurantiaca	Niabella	Chitinophagaceae	Chitinophagales	Chitinophagia	Bacteroidetes	Bacteria
binny_I20R03.000062_C73_P90_Flavobacteriia	binny	929562	4896864	0.92201	0.882195	0.634785	0.350594	5639	1504.41	3371392	2241	3108457	1977	sample_2	cami1_toy_high	Emticicia oligotrophica DSM 17448	Emticicia oligotrophica	Emticicia	Cytophagaceae	Cytophagales	Cytophagia	Bacteroidetes	Bacteria
binny_I10R01.000031_C85_P93_Flavobacteriia	binny	1.2036e+06	2724474	0.98145	0.970814	0.775465	0.453047	1395	3306.71	2152665	651	2112734	632	sample_2	cami1_toy_high	Capnocytophaga sp. oral taxon 336 str. F0502	Capnocytophaga sp. oral taxon 336	Capnocytophaga	Flavobacteriaceae	Flavobacteriales	Flavobacteriia	Bacteroidetes	Bacteria
binny_I08R01.000001_C88_P94_Flavobacteriia	binny	95618.1	4143536	0.999107	0.997126	0.924937	0.533026	651	11022.8	3835934	348	3832510	347	sample_2	cami1_toy_high	Flavobacterium sp. B17 strain	Flavobacterium sp. B17	Flavobacterium	Flavobacteriaceae	Flavobacteriales	Flavobacteriia	Bacteroidetes	Bacteria
binny_I08R01.000117_C92_P93_Sphingobacteriia	binny	1.16764e+06	2957894	0.978378	0.956311	0.889944	0.60061	656	6530.43	2690536	412	2632360	394	sample_2	cami1_toy_high	Gillisia marina strain	Gillisia marina	Gillisia	Flavobacteriaceae	Flavobacteriales	Flavobacteriia	Bacteroidetes	Bacteria
binny_I01R02.000155_C98_P95_Flavobacteriia	binny	929704	4295503	0.994056	0.840909	0.994788	0.685185	54	97697	4298666	44	4273116	37	sample_2	cami1_toy_high	Myroides odoratus DSM 2801	Myroides odoratus	Myroides	Flavobacteriaceae	Flavobacteriales	Flavobacteriia	Bacteroidetes	Bacteria
binny_I08R01.000045_C82_P94_Sphingobacteriia	binny	1.04238e+06	3342803	0.974177	0.973025	0.790389	0.474178	1065	5225.72	2712149	519	2642114	505	sample_2	cami1_toy_high	Ochrovirga pacifica strain	Ochrovirga pacifica	Ochrovirga	Flavobacteriaceae	Flavobacteriales	Flavobacteriia	Bacteroidetes	Bacteria
binny_I01R01.000435_C98_P98_Flavobacteriia	binny	913239	2128930	0.998316	0.975	0.993597	0.78	50	52971.7	2118867	40	2115298	39	sample_2	cami1_toy_high	Riemerella anatipestifer RA-YM	Riemerella anatipestifer	Riemerella	Weeksellaceae	Flavobacteriales	Flavobacteriia	Bacteroidetes	Bacteria
binny_I01R01.000185_C94_P98_Bacteria	binny	939857	979104	0.991057	0.833333	0.997702	0.9375	16	54759.4	985669	18	976854	15	sample_2	cami1_toy_high	Marinimicrobia bacterium SCGC AAA298-D23 strain	Marinimicrobia bacterium SCGC AAA298-D23	Candidatus Marinimicrobia genus	Candidatus Marinimicrobia family	Candidatus Marinimicrobia order	Candidatus Marinimicrobia class	Candidatus Marinimicrobia	Bacteria
binny_I13R02.001324_C99_P97_Bacteria	binny	1.26022e+06	1050295	0.957004	0.0588235	0.992864	0.666667	3	32048.6	1089651	34	1042800	2	sample_2	cami1_toy_high	Chlamydia trachomatis IU888	Chlamydia trachomatis	Chlamydia	Chlamydiaceae	Chlamydiales	Chlamydiia	Chlamydiae	Bacteria
binny_I10R02.000222_C85_P92_Chloroflexi[class]	binny	485913	13658666	1	1	0.581353	0.471014	138	122162	7940504	65	7940504	65	sample_2	cami1_toy_high	Ktedonobacter racemifer DSM 44963	Ktedonobacter racemifer	Ktedonobacter	Ktedonobacteraceae	Ktedonobacterales	Ktedonobacteria	Chloroflexi	Bacteria
binny_I01R01.000228_C98_P97_Oscillatoriales	binny	98439.1	5437561	1	1	0.993999	0.64539	141	59394.8	5404930	91	5404930	91	sample_2	cami1_toy_high	Fischerella thermalis PCC 7521	Fischerella thermalis	Fischerella	Hapalosiphonaceae	Nostocales	Cyanobacteria class	Cyanobacteria	Bacteria
binny_I01R01.000214_C98_P99_Oscillatoriales	binny	927677	4771622	0.999473	0.993631	0.990597	0.834225	187	30122.6	4729246	157	4726755	156	sample_2	cami1_toy_high	Synechocystis sp. PCC 7509 strain	Synechocystis sp. PCC 7509	Synechocystis	Merismopediaceae	Synechococcales	Cyanobacteria class	Cyanobacteria	Bacteria
binny_I01R01.000103_C96_P97_Chroococcales	binny	195250	5059770	0.999311	0.995968	0.992192	0.888489	278	20257	5023724	248	5020265	247	sample_2	cami1_toy_high	Synechococcus sp. PCC 7336 strain	Synechococcus sp. PCC 7336	Synechococcus	Synechococcaceae	Synechococcales	Cyanobacteria class	Cyanobacteria	Bacteria
binny_I20R01.000531_C74_P91_Deinococcus-Thermus	binny	1.11107e+06	2089114	0.985791	0.983185	0.680168	0.361061	2753	1425.75	1441431	1011	1420949	994	sample_2	cami1_toy_high	Thermus sp. CCB_US3_UF1 strain	Thermus sp. CCB_US3_UF1	Thermus	Thermaceae	Thermales	Deinococci	Deinococcus-Thermus	Bacteria
binny_I18R01.000040_C73_P93_Proteobacteria	binny	1.19829e+06	3902682	0.952453	0.938479	0.657807	0.356415	2354	3014.95	2695369	894	2567211	839	sample_2	cami1_toy_high	Bacillus amyloliquefaciens DC-12	Bacillus amyloliquefaciens	Bacillus	Bacillaceae	Bacillales	Bacilli	Firmicutes	Bacteria
binny_I08R01.000265_C91_P92_Erysipelotrichi	binny	280355	5366975	0.988941	0.840909	0.993097	0.867188	128	40829.8	5389529	132	5329927	111	sample_2	cami1_toy_high	Bacillus anthracis str. A1055	Bacillus anthracis	Bacillus	Bacillaceae	Bacillales	Bacilli	Firmicutes	Bacteria
binny_I01R01.000857_C98_P98_Proteobacteria	binny	536229	3833163	1	1	0.998238	0.875	24	182210	3826408	21	3826408	21	sample_2	cami1_toy_high	Bacillus pumilus ATCC 7061	Bacillus pumilus	Bacillus	Bacillaceae	Bacillales	Bacilli	Firmicutes	Bacteria
binny_I01R01.001039_C97_P96_Bacilli	binny	1.13244e+06	3978499	1	1	0.795343	0.333333	36	263689	3164272	12	3164272	12	sample_2	cami1_toy_high	Bacillus sp. 37MA strain	Bacillus sp. 37MA	Bacillus	Bacillaceae	Bacillales	Bacilli	Firmicutes	Bacteria
binny_I01R01.000667_C98_P96_Bacilli	binny	903507	4187591	0.993652	0.981132	0.907841	0.577778	90	72187.8	3825954	53	3801665	52	sample_2	cami1_toy_high	Bacillus subtilis gtP20b	Bacillus subtilis	Bacillus	Bacillaceae	Bacillales	Bacilli	Firmicutes	Bacteria
binny_I08R01.000158_C88_P92_Spirochaetes	binny	1.23048e+06	4427429	0.977134	0.945824	0.783207	0.567751	738	8010.7	3548741	443	3467594	419	sample_2	cami1_toy_high	Bacillus subtilis S1-4	Bacillus subtilis	Bacillus	Bacillaceae	Bacillales	Bacilli	Firmicutes	Bacteria
binny_I08R01.000010_C86_P94_Firmicutes	binny	888027	1885090	0.922225	0.850993	0.807764	0.511952	502	5467.3	1651124	302	1522708	257	sample_2	cami1_toy_high	Lactobacillus delbrueckii subsp. lactis DSM 20072	Lactobacillus delbrueckii	Lactobacillus	Lactobacillaceae	Lactobacillales	Bacilli	Firmicutes	Bacteria
binny_H|S2|C354044_C95_P99_Bacilli	binny	880633	2135468	1	1	0.833645	0.25	4	1780223	1780223	1	1780223	1	sample_2	cami1_toy_high	Lactobacillus helveticus R0052	Lactobacillus helveticus	Lactobacillus	Lactobacillaceae	Lactobacillales	Bacilli	Firmicutes	Bacteria
binny_I15R01.000223_C97_P92_Bacilli	binny	712938	2100382	0.99168	0.130435	1	1	3	92087.1	2118004	23	2100382	3	sample_2	cami1_toy_high	Lactobacillus fermentum CECT 5716	Limosilactobacillus fermentum	Limosilactobacillus	Lactobacillaceae	Lactobacillales	Bacilli	Firmicutes	Bacteria
binny_I07R02.005082_C97_P97_Bacilli	binny	548485	2067886	0.988174	0.35	1	1	7	104632	2092633	20	2067886	7	sample_2	cami1_toy_high	Lactobacillus reuteri MM4-1A	Limosilactobacillus reuteri	Limosilactobacillus	Lactobacillaceae	Lactobacillales	Bacilli	Firmicutes	Bacteria
binny_I02R02.000185_C97_P95_Bacilli	binny	1.0466e+06	2652350	0.866668	0.863158	0.985675	0.630769	130	31753.3	3016560	95	2614355	82	sample_2	cami1_toy_high	Lactobacillus suebicus DSM 5007 = KCTC 3549	Paucilactobacillus suebicus	Paucilactobacillus	Lactobacillaceae	Lactobacillales	Bacilli	Firmicutes	Bacteria
binny_I18R03.000017.000003_C73_P89_Bacilli	binny	1.15484e+06	1934473	0.819432	0.748052	0.625844	0.346154	832	3837.56	1477461	385	1210679	288	sample_2	cami1_toy_high	Streptococcus agalactiae MRI Z1-202	Streptococcus agalactiae	Streptococcus	Streptococcaceae	Lactobacillales	Bacilli	Firmicutes	Bacteria
binny_H|S2|C1480644_C97_P99_Bacilli	binny	1.04663e+06	2138797	1	1	1	1	1	2138797	2138797	1	2138797	1	sample_2	cami1_toy_high	Streptococcus salivarius 57.I	Streptococcus salivarius	Streptococcus	Streptococcaceae	Lactobacillales	Bacilli	Firmicutes	Bacteria
binny_H|S2|C1790152_C96_P99_Bacilli	binny	1.15643e+06	2023554	1	1	1	1	1	2023554	2023554	1	2023554	1	sample_2	cami1_toy_high	Streptococcus sp. strain	Streptococcus sp.	Streptococcus	Streptococcaceae	Lactobacillales	Bacilli	Firmicutes	Bacteria
binny_I01R01.000526_C97_P96_Bacteria	binny	1.26279e+06	1557169	1	1	0.973775	0.568807	109	24457	1516333	62	1516333	62	sample_2	cami1_toy_high	Clostridium sp. CAG:269 strain	Clostridium sp. CAG:269	Clostridium	Clostridiaceae	Eubacteriales	Clostridia	Firmicutes	Bacteria
binny_I01R01.000016_C95_P96_Bacteria	binny	1.26282e+06	1234481	1	1	0.885468	0.547945	73	27327.3	1093093	40	1093093	40	sample_2	cami1_toy_high	Clostridium sp. CAG:567 strain	Clostridium sp. CAG:567	Clostridium	Clostridiaceae	Eubacteriales	Clostridia	Firmicutes	Bacteria
binny_I01R01.000371_C96_P96_Clostridia	binny	1.26288e+06	2445432	0.95674	0.868421	0.982911	0.744361	133	22037.9	2512324	114	2403642	99	sample_2	cami1_toy_high	Eubacterium sp. CAG:156 strain	Eubacterium sp. CAG:156	Eubacterium	Eubacteriaceae	Eubacteriales	Clostridia	Firmicutes	Bacteria
binny_I08R02.000072_C97_P95_Clostridia	binny	658085	3334032	1	1	0.919898	0.607595	79	63895.2	3066971	48	3066971	48	sample_2	cami1_toy_high	Lachnospiraceae bacterium 5_1_57FAA strain	Lachnospiraceae bacterium 5_1_57FAA	Lachnospiraceae genus	Lachnospiraceae	Eubacteriales	Clostridia	Firmicutes	Bacteria
binny_I02R03.000024_C97_P95_Clostridia	binny	500632	3847444	0.880983	0.841924	0.942158	0.673077	364	14139.6	4114610	291	3624902	245	sample_2	cami1_toy_high	Tyzzerella nexilis DSM 1787	Tyzzerella nexilis	Tyzzerella	Lachnospiraceae	Eubacteriales	Clostridia	Firmicutes	Bacteria
binny_I16R02.000056_C87_P94_Firmicutes	binny	203119	3804625	0.882722	0.951267	0.71316	0.446886	1092	5991.8	3073793	513	2713306	488	sample_2	cami1_toy_high	Acetivibrio thermocellus ATCC 27405	Acetivibrio thermocellus	Acetivibrio	Oscillospiraceae	Eubacteriales	Clostridia	Firmicutes	Bacteria
binny_I16R01.000071.000044_C96_P97_Clostridia	binny	1.09419e+06	3461945	0.954606	0.679245	0.885497	0.36	100	60590.9	3211317	53	3065542	36	sample_2	cami1_toy_high	Acetivibrio thermocellus YS	Acetivibrio thermocellus	Acetivibrio	Oscillospiraceae	Eubacteriales	Clostridia	Firmicutes	Bacteria
binny_I01R02.000120_C96_P97_Clostridia	binny	411483	3078444	0.997658	0.974026	0.990298	0.652174	115	39684.9	3055736	77	3048578	75	sample_2	cami1_toy_high	Faecalibacterium prausnitzii A2-165	Faecalibacterium prausnitzii	Faecalibacterium	Oscillospiraceae	Eubacteriales	Clostridia	Firmicutes	Bacteria
binny_I13R01.000279_C85_P94_Clostridia	binny	1.26296e+06	1844469	0.963288	0.930095	0.809876	0.516787	1519	1837.35	1550722	844	1493792	785	sample_2	cami1_toy_high	Ruminococcus sp. CAG:382 strain	Ruminococcus sp. CAG:382	Ruminococcus	Oscillospiraceae	Eubacteriales	Clostridia	Firmicutes	Bacteria
binny_I08R01.000496_C85_P96_Spirochaetes	binny	1.15142e+06	4176749	1	1	0.928246	0.478261	69	117486	3877050	33	3877050	33	sample_2	cami1_toy_high	Clostridioides difficile P48	Clostridioides difficile	Clostridioides	Peptostreptococcaceae	Eubacteriales	Clostridia	Firmicutes	Bacteria
binny_I11R02.000052_C88_P92_Clostridia	binny	1.15143e+06	3996655	0.99039	0.986133	0.906062	0.676533	946	5633.83	3656355	649	3621217	640	sample_2	cami1_toy_high	Clostridioides difficile P53	Clostridioides difficile	Clostridioides	Peptostreptococcaceae	Eubacteriales	Clostridia	Firmicutes	Bacteria
binny_I01R01.000271_C94_P96_Clostridia	binny	1.0352e+06	1982317	0.984863	0.928571	0.919284	0.619048	147	18880.8	1850321	98	1822312	91	sample_2	cami1_toy_high	Peptostreptococcus anaerobius VPI 4330 = DSM 2949	Peptostreptococcus anaerobius	Peptostreptococcus	Peptostreptococcaceae	Eubacteriales	Clostridia	Firmicutes	Bacteria
binny_I01R01.000048_C96_P97_Deltaproteobacteria	binny	585503	2038534	0.996035	0.95122	0.991649	0.696429	56	49501.4	2029559	41	2021511	39	sample_2	cami1_toy_high	Selenomonas noxia ATCC 43541	Selenomonas noxia	Selenomonas	Selenomonadaceae	Selenomonadales	Negativicutes	Firmicutes	Bacteria
binny_I20R02.000310_C73_P91_Spirochaetes	binny	945713	3455502	0.972185	0.948972	0.613489	0.347948	3581	1660.75	2180566	1313	2119914	1246	sample_2	cami1_toy_high	Ignavibacterium album JCM 16511	Ignavibacterium album	Ignavibacterium	Ignavibacteriaceae	Ignavibacteriales	Ignavibacteria	Ignavibacteriae	Bacteria
binny_I10R01.000051_C89_P97_Bacteria	binny	993516	7295497	0.966413	0.953699	0.752415	0.413379	4335	3022.89	5680016	1879	5489243	1792	sample_2	cami1_toy_high	Rhodopirellula baltica SWK14	Rhodopirellula baltica	Rhodopirellula	Pirellulaceae	Pirellulales	Planctomycetia	Planctomycetes	Bacteria
binny_H|S2|C1547782_C98_P97_Alphaproteobacteria	binny	335659	7231836	1	1	1	1	1	7231836	7231836	1	7231836	1	sample_2	cami1_toy_high	Bradyrhizobium cosmicum strain	Bradyrhizobium cosmicum	Bradyrhizobium	Bradyrhizobiaceae	Hyphomicrobiales	Alphaproteobacteria	Proteobacteria	Bacteria
binny_I04R01.000632_C98_P98_Alphaproteobacteria	binny	316058	5331480	0.992153	0.26087	1	1	6	233637	5373649	23	5331480	6	sample_2	cami1_toy_high	Rhodopseudomonas palustris HaA2	Rhodopseudomonas palustris	Rhodopseudomonas	Bradyrhizobiaceae	Hyphomicrobiales	Alphaproteobacteria	Proteobacteria	Bacteria
binny_H|S2|C227937_C94_P98_Bacteria	binny	1.32834e+06	3285990	1	1	0.636184	0.25	4	2090495	2090495	1	2090495	1	sample_2	cami1_toy_high	Brucella abortus 68-3396P	Brucella abortus	Brucella	Brucellaceae	Hyphomicrobiales	Alphaproteobacteria	Proteobacteria	Bacteria
binny_I18R03.000001_C73_P88_Gammaproteobacteria	binny	419610	5320026	0.846537	0.775475	0.530063	0.270156	3324	2876.65	3331159	1158	2819950	898	sample_2	cami1_toy_high	Methylorubrum extorquens PA1	Methylorubrum extorquens	Methylorubrum	Methylobacteriaceae	Hyphomicrobiales	Alphaproteobacteria	Proteobacteria	Bacteria
binny_I02R01.000037_C98_P96_Alphaproteobacteria	binny	1.28718e+06	7761938	0.976063	0.938596	0.954	0.450843	712	22182.7	7586492	342	7404892	321	sample_2	cami1_toy_high	Mesorhizobium sp. L48C026A00 strain	Mesorhizobium sp. L48C026A00	Mesorhizobium	Phyllobacteriaceae	Hyphomicrobiales	Alphaproteobacteria	Proteobacteria	Bacteria
binny_I11R01.000407_C96_P95_Actinobacteria[class]	binny	424182	5463456	0.980158	0.585366	0.840423	0.727273	66	57128.9	4684566	82	4591613	48	sample_2	cami1_toy_high	Rhizobium sp. IRBG74 strain	Rhizobium sp. IRBG74	Rhizobium	Rhizobiaceae	Hyphomicrobiales	Alphaproteobacteria	Proteobacteria	Bacteria
binny_I09R02.000023_C89_P92_Alphaproteobacteria	binny	1.33709e+06	3865489	0.967581	0.92511	0.782786	0.5	840	6888.17	3127230	454	3025849	420	sample_2	cami1_toy_high	Limimaricola cinnabarinus LL-001	Limimaricola cinnabarinus	Limimaricola	Rhodobacteraceae	Rhodobacterales	Alphaproteobacteria	Proteobacteria	Bacteria
binny_I20R02.000077_C74_P89_Deltaproteobacteria	binny	371731	3334471	0.873879	0.799861	0.610159	0.341442	3371	1617.92	2328193	1439	2034558	1151	sample_2	cami1_toy_high	Rhodobacter sp. SW2 strain	Rhodobacter sp. SW2	Rhodobacter	Rhodobacteraceae	Rhodobacterales	Alphaproteobacteria	Proteobacteria	Bacteria
binny_H|S2|C1025723_C98_P98_Alphaproteobacteria	binny	391616	5478243	1	1	0.94926	0.333333	3	5200277	5200277	1	5200277	1	sample_2	cami1_toy_high	Octadecabacter arcticus 238	Octadecabacter arcticus	Octadecabacter	Roseobacteraceae	Rhodobacterales	Alphaproteobacteria	Proteobacteria	Bacteria
binny_I01R01.000031_C98_P98_Alphaproteobacteria	binny	1.05421e+06	5187004	1	1	0.992133	0.844262	244	24981.5	5146197	206	5146197	206	sample_2	cami1_toy_high	Acetobacteraceae bacterium AT-5844 strain	Acetobacteraceae bacterium AT-5844	Acetobacteraceae genus	Acetobacteraceae	Rhodospirillales	Alphaproteobacteria	Proteobacteria	Bacteria
binny_I01R01.000283_C94_P96_Spirochaetes	binny	1.26271e+06	1793937	1	1	0.970776	0.68323	161	15831.9	1741511	110	1741511	110	sample_2	cami1_toy_high	Azospirillum sp. CAG:239 strain	Azospirillum sp. CAG:239	Azospirillum	Azospirillaceae	Rhodospirillales	Alphaproteobacteria	Proteobacteria	Bacteria
binny_I01R01.000178_C93_P96_Deltaproteobacteria	binny	269796	4386189	0.994999	0.982609	0.90871	0.644793	701	8708.28	4005809	460	3985776	452	sample_2	cami1_toy_high	Rhodospirillum rubrum ATCC 11170	Rhodospirillum rubrum	Rhodospirillum	Rhodospirillaceae	Rhodospirillales	Alphaproteobacteria	Proteobacteria	Bacteria
binny_I11R01.000000_C94_P93_Alphaproteobacteria	binny	1.41284e+06	1128748	0.973389	0.925581	0.909736	0.610429	326	4906.68	1054936	215	1026863	199	sample_2	cami1_toy_high	Anaplasma marginale str. Gypsy Plains	Anaplasma marginale	Anaplasma	Anaplasmataceae	Rickettsiales	Alphaproteobacteria	Proteobacteria	Bacteria
binny_I01R01.000020_C92_P95_Gammaproteobacteria	binny	1.20078e+06	8406158	0.962517	0.99794	0.849117	0.38361	2526	7637.26	7415780	971	7137814	969	sample_2	cami1_toy_high	Cupriavidus basilensis B-8	Cupriavidus basilensis	Cupriavidus	Burkholderiaceae	Burkholderiales	Betaproteobacteria	Proteobacteria	Bacteria
binny_H|S2|C238827_C98_P97_Gammaproteobacteria	binny	543728	6754951	1	1	0.832922	0.333333	3	5626347	5626347	1	5626347	1	sample_2	cami1_toy_high	Variovorax paradoxus S110	Variovorax paradoxus	Variovorax	Comamonadaceae	Burkholderiales	Betaproteobacteria	Proteobacteria	Bacteria
binny_I08R02.000059_C86_P98_Proteobacteria	binny	1.2631e+06	2495865	0.99744	0.994845	0.975185	0.787755	245	12578.2	2440177	194	2433931	193	sample_2	cami1_toy_high	Parasutterella excrementihominis CAG:233 strain	Parasutterella excrementihominis CAG:233	Parasutterella	Sutterellaceae	Burkholderiales	Betaproteobacteria	Proteobacteria	Bacteria
binny_I01R01.000176_C97_P98_Gammaproteobacteria	binny	933266	2515731	1	1	0.945129	0.581081	148	27647.6	2377691	86	2377691	86	sample_2	cami1_toy_high	Neisseria sicca 4320	Neisseria sicca	Neisseria	Neisseriaceae	Neisseriales	Betaproteobacteria	Proteobacteria	Bacteria
binny_I13R01.000338_C86_P92_Gammaproteobacteria	binny	641147	2235996	0.966625	0.939013	0.758852	0.479486	2023	1699.3	1755374	1033	1696789	970	sample_2	cami1_toy_high	Simonsiella muelleri ATCC 29453	Simonsiella muelleri	Simonsiella	Neisseriaceae	Neisseriales	Betaproteobacteria	Proteobacteria	Bacteria
binny_H|S2|C1044628_C98_P98_Gammaproteobacteria	binny	666681	3059844	1	1	1	1	1	3059844	3059844	1	3059844	1	sample_2	cami1_toy_high	Methylotenera versatilis 301	Methylotenera versatilis	Methylotenera	Methylophilaceae	Nitrosomonadales	Betaproteobacteria	Proteobacteria	Bacteria
binny_I01R01.000172_C96_P99_Deltaproteobacteria	binny	1.12339e+06	3198608	0.989862	0.766667	0.996297	0.69697	33	107313	3219402	30	3186765	23	sample_2	cami1_toy_high	Thiobacillus thioparus DSM 505	Thiobacillus thioparus	Thiobacillus	Thiobacillaceae	Nitrosomonadales	Betaproteobacteria	Proteobacteria	Bacteria
binny_I03R03.000046_C96_P96_Gammaproteobacteria	binny	1.12337e+06	4183901	0.989966	0.954861	0.909014	0.675676	407	13339.5	3841771	288	3803223	275	sample_2	cami1_toy_high	Thauera linaloolentis 47Lol = DSM 12138	Thauera linaloolentis	Thauera	Zoogloeaceae	Rhodocyclales	Betaproteobacteria	Proteobacteria	Bacteria
binny_I18R01.000023_C73_P97_Deltaproteobacteria	binny	96561.1	3822988	0.975295	0.968273	0.609833	0.309658	2661	2808.98	2390440	851	2331384	824	sample_2	cami1_toy_high	Desulfococcus oleovorans Hxd3	Desulfococcus oleovorans	Desulfococcus	Desulfobacteraceae	Desulfobacterales	Deltaproteobacteria	Proteobacteria	Bacteria
binny_I14R02.000259_C83_P92_Actinobacteria[class]	binny	589865	2980252	0.946747	0.905755	0.744644	0.463311	2344	1955.01	2344053	1199	2219226	1086	sample_2	cami1_toy_high	Desulfurivibrio alkaliphilus AHT 2	Desulfurivibrio alkaliphilus	Desulfurivibrio	Desulfobulbaceae	Desulfobacterales	Deltaproteobacteria	Proteobacteria	Bacteria
binny_I20R01.000445_C73_P90_Spirochaetes	binny	235279	1652245	0.970215	0.958838	0.659905	0.352157	2249	1360.53	1123796	826	1090324	792	sample_2	cami1_toy_high	Helicobacter hepaticus ATCC 51449	Helicobacter hepaticus	Helicobacter	Helicobacteraceae	Campylobacterales	Epsilonproteobacteria	Proteobacteria	Bacteria
binny_I17R03.000026_C73_P91_Betaproteobacteria	binny	1.12979e+06	5145798	0.91255	0.876984	0.612168	0.292199	2269	4566.1	3451969	756	3150093	663	sample_2	cami1_toy_high	Paraglaciecola polaris LMG 21857	Paraglaciecola polaris	Paraglaciecola	Alteromonadaceae	Alteromonadales	Gammaproteobacteria	Proteobacteria	Bacteria
binny_I01R01.000194_C98_P98_Deltaproteobacteria	binny	545275	2843890	1	1	0.98783	0.735294	34	112371	2809281	25	2809281	25	sample_2	cami1_toy_high	Thioalkalivibrio sp. ALE20 strain	Thioalkalivibrio sp. ALE20	Thioalkalivibrio	Ectothiorhodospiraceae	Chromatiales	Gammaproteobacteria	Proteobacteria	Bacteria
binny_I01R01.000221_C98_P98_Gammaproteobacteria	binny	1.15876e+06	2932774	0.999216	0.916667	1	1	11	244590	2935074	12	2932774	11	sample_2	cami1_toy_high	Thioalkalivibrio sp. ALJ9 strain	Thioalkalivibrio sp. ALJ9	Thioalkalivibrio	Ectothiorhodospiraceae	Chromatiales	Gammaproteobacteria	Proteobacteria	Bacteria
binny_I01R01.000071_C94_P96_Gammaproteobacteria	binny	766155	4675627	1	1	0.936503	0.636364	99	69503.8	4378741	63	4378741	63	sample_2	cami1_toy_high	Shigella flexneri 1485-80	Shigella flexneri	Shigella	Enterobacteriaceae	Enterobacterales	Gammaproteobacteria	Proteobacteria	Bacteria
binny_I01R01.000006_C98_P97_Gammaproteobacteria	binny	349966	4872548	1	1	0.992949	0.564103	117	73306	4838194	66	4838194	66	sample_2	cami1_toy_high	Yersinia frederiksenii ATCC 33641	Yersinia frederiksenii	Yersinia	Yersiniaceae	Enterobacterales	Gammaproteobacteria	Proteobacteria	Bacteria
binny_I08R01.000090_C90_P96_Gammaproteobacteria	binny	1.28609e+06	4206490	0.978843	0.944584	0.947275	0.78125	480	10254	4070829	397	3984702	375	sample_2	cami1_toy_high	Yersinia pseudotuberculosis B-6864	Yersinia pseudotuberculosis	Yersinia	Yersiniaceae	Enterobacterales	Gammaproteobacteria	Proteobacteria	Bacteria
binny_I08R01.000075_C90_P96_Gammaproteobacteria	binny	1.38306e+06	3652610	0.985553	0.931034	0.978145	0.818182	198	20834.2	3625154	174	3572782	162	sample_2	cami1_toy_high	Legionella pneumophila str. 121004	Legionella pneumophila	Legionella	Legionellaceae	Legionellales	Gammaproteobacteria	Proteobacteria	Bacteria
binny_I08R01.000027_C84_P92_Gammaproteobacteria	binny	907489	2203242	0.994426	0.990506	0.788289	0.445869	702	5526.99	1746528	316	1736792	313	sample_2	cami1_toy_high	Aggregatibacter actinomycetemcomitans serotype e str. SCC393	Aggregatibacter actinomycetemcomitans	Aggregatibacter	Pasteurellaceae	Pasteurellales	Gammaproteobacteria	Proteobacteria	Bacteria
binny_I01R01.000404_C98_P98_Gammaproteobacteria	binny	888728	1913573	0.998751	0.980769	0.992725	0.772727	66	36577.4	1902026	52	1899651	51	sample_2	cami1_toy_high	Haemophilus aegyptius ATCC 11116	Haemophilus aegyptius	Haemophilus	Pasteurellaceae	Pasteurellales	Gammaproteobacteria	Proteobacteria	Bacteria
binny_I01R01.000465_C99_P99_Gammaproteobacteria	binny	1.07848e+06	2078971	0.9967	0.952381	0.997994	0.930233	43	49563.6	2081670	42	2074800	40	sample_2	cami1_toy_high	Haemophilus sputorum HK 2154	Haemophilus sputorum	Haemophilus	Pasteurellaceae	Pasteurellales	Gammaproteobacteria	Proteobacteria	Bacteria
binny_I08R02.000030_C86_P94_Gammaproteobacteria	binny	1.22128e+06	3721151	0.950369	0.940426	0.667735	0.365591	1209	5562.77	2614503	470	2484742	442	sample_2	cami1_toy_high	Acinetobacter baumannii AB_TG2028	Acinetobacter baumannii	Acinetobacter	Moraxellaceae	Pseudomonadales	Gammaproteobacteria	Proteobacteria	Bacteria
binny_I20R03.000154.000003_C79_P97_Proteobacteria	binny	903920	4092163	0.702386	0.632653	0.501517	0.231343	134	59630.2	2921881	49	2052289	31	sample_2	cami1_toy_high	Acinetobacter baumannii Naval-113	Acinetobacter baumannii	Acinetobacter	Moraxellaceae	Pseudomonadales	Gammaproteobacteria	Proteobacteria	Bacteria
binny_I20R03.000154.000002_C79_P96_Proteobacteria	binny	1.22356e+06	3936794	0.693204	0.615385	0.487444	0.266667	60	106471	2768257	26	1918967	16	sample_2	cami1_toy_high	Acinetobacter baumannii ZWS1122	Acinetobacter baumannii	Acinetobacter	Moraxellaceae	Pseudomonadales	Gammaproteobacteria	Proteobacteria	Bacteria
binny_I01R01.000978_C99_P98_Gammaproteobacteria	binny	1.21766e+06	3536682	0.995334	0.733333	1	1	11	236884	3553262	15	3536682	11	sample_2	cami1_toy_high	Acinetobacter johnsonii ANC 3681	Acinetobacter johnsonii	Acinetobacter	Moraxellaceae	Pseudomonadales	Gammaproteobacteria	Proteobacteria	Bacteria
binny_I01R01.000531_C97_P97_Gammaproteobacteria	binny	1.40251e+06	6929209	0.983148	0.916667	0.987449	0.785714	28	289980	6959522	24	6842240	22	sample_2	cami1_toy_high	Pseudomonas aeruginosa BWHPSA006	Pseudomonas aeruginosa	Pseudomonas	Pseudomonadaceae	Pseudomonadales	Gammaproteobacteria	Proteobacteria	Bacteria
binny_I18R01.001668_C93_P98_Gammaproteobacteria	binny	1.2367e+06	1015823	0.901272	0.272727	0.976441	0.333333	9	100050	1100546	11	991891	3	sample_2	cami1_toy_high	Candidatus Photodesmus katoptron Akat1	Candidatus Photodesmus katoptron	Candidatus Photodesmus	Vibrionaceae	Vibrionales	Gammaproteobacteria	Proteobacteria	Bacteria
binny_I01R01.000003_C95_P97_Gammaproteobacteria	binny	991968	4007003	0.987599	0.967611	0.9232	0.475149	503	15164.8	3745714	247	3699264	239	sample_2	cami1_toy_high	Vibrio cholerae HC-50A2	Vibrio cholerae	Vibrio	Vibrionaceae	Vibrionales	Gammaproteobacteria	Proteobacteria	Bacteria
binny_I01R01.000112_C92_P95_Gammaproteobacteria	binny	991945	3917448	0.985201	0.976645	0.860174	0.606061	759	7261.79	3420304	471	3369688	460	sample_2	cami1_toy_high	Vibrio cholerae HE39	Vibrio cholerae	Vibrio	Vibrionaceae	Vibrionales	Gammaproteobacteria	Proteobacteria	Bacteria
binny_H|S2|C112946_C98_P98_Gammaproteobacteria	binny	342109	4940209	1	1	1	1	1	4940209	4940209	1	4940209	1	sample_2	cami1_toy_high	Xanthomonas oryzae pv. oryzae MAFF 311018	Xanthomonas oryzae	Xanthomonas	Xanthomonadaceae	Xanthomonadales	Gammaproteobacteria	Proteobacteria	Bacteria
binny_I01R01.000182_C98_P97_Gammaproteobacteria	binny	1.18566e+06	5060319	0.980018	0.777778	0.932338	0.673077	156	35660.2	4814124	135	4717929	105	sample_2	cami1_toy_high	Xanthomonas axonopodis pv. manihotis str. UA306	Xanthomonas phaseoli	Xanthomonas	Xanthomonadaceae	Xanthomonadales	Gammaproteobacteria	Proteobacteria	Bacteria
binny_I10R01.000018_C82_P96_Spirochaetes	binny	498738	1329731	0.966119	0.941935	0.623549	0.392473	372	5536.97	858231	155	829153	146	sample_2	cami1_toy_high	Borreliella burgdorferi 29805	Borreliella burgdorferi	Borreliella	Borreliaceae	Spirochaetales	Spirochaetia	Spirochaetes	Bacteria
binny_I01R01.000267_C96_P96_Thermotogae	binny	1.21908e+06	2168889	1	1	0.999749	0.981132	53	41698.9	2168345	52	2168345	52	sample_2	cami1_toy_high	Pseudothermotoga elfii DSM 9442 = NBRC 107921	Pseudothermotoga elfii	Pseudothermotoga	Thermotogaceae	Thermotogales	Thermotogae	Thermotogae	Bacteria
binny_I01R01.000313_C96_P98_Thermotogae	binny	1.15795e+06	1834865	1	1	0.999357	0.923077	13	152807	1833686	12	1833686	12	sample_2	cami1_toy_high	Thermotoga sp. EMP strain	Thermotoga sp. EMP	Thermotoga	Thermotogaceae	Thermotogales	Thermotogae	Thermotogae	Bacteria
binny_I01R01.000180_C96_P98_Verrucomicrobiae	binny	1.13406e+06	2750333	0.99881	0.990909	0.974373	0.586022	186	24391.3	2683043	110	2679851	109	sample_2	cami1_toy_high	Verrucomicrobium sp. 3C strain	Verrucomicrobium sp. 3C	Verrucomicrobium	Verrucomicrobiaceae	Verrucomicrobiales	Verrucomicrobiae	Verrucomicrobia	Bacteria
binny_I19R01.000315.000014_C81_P96_Archaea	binny	1.41287e+06	2744604	1	1	0.681419	0.336364	330	16848.9	1870225	111	1870225	111	sample_3	cami1_toy_high	uncultured archaeon A07HR60 strain	uncultured archaeon A07HR60	Archaea genus	Archaea family	Archaea order	Archaea class	Archaea phylum	Archaea
binny_I10R01.000456_C89_P96_Archaea	binny	667138	1662208	0.987515	0.977401	0.825325	0.532308	650	3924.31	1389206	354	1371862	346	sample_3	cami1_toy_high	Thermoplasmatales archaeon I-plasma strain	Thermoplasmatales archaeon I-plasma	Thermoplasmatales genus	Thermoplasmatales family	Thermoplasmatales	Thermoplasmata	Candidatus Thermoplasmatota	Archaea
binny_H|S3|C1405781_C94_P97_Archaea	binny	633148	1316592	1	1	1	1	1	1316592	1316592	1	1316592	1	sample_3	cami1_toy_high	Thermosphaera aggregans DSM 11486	Thermosphaera aggregans	Thermosphaera	Desulfurococcaceae	Desulfurococcales	Thermoprotei	Crenarchaeota	Archaea
binny_I15R01.000082.000001_C95_P96_Archaea	binny	1.13251e+06	2694686	1	1	1	1	5	538937	2694686	5	2694686	5	sample_3	cami1_toy_high	Sulfolobus islandicus M.16.46	Sulfolobus islandicus	Sulfolobus	Sulfolobaceae	Sulfolobales	Thermoprotei	Crenarchaeota	Archaea
binny_I06R01.000518_C91_P98_Archaea	binny	911121	1712526	1	1	0.996036	0.774194	31	71072.4	1705738	24	1705738	24	sample_3	cami1_toy_high	Methanobrevibacter smithii TS146D	Methanobrevibacter smithii	Methanobrevibacter	Methanobacteriaceae	Methanobacteriales	Methanobacteria	Euryarchaeota	Archaea
binny_I01R01.000260_C95_P95_Archaea	binny	911125	1968121	0.969746	0.862903	0.961412	0.681529	157	15735.5	1951206	124	1892175	107	sample_3	cami1_toy_high	Methanobrevibacter smithii TS147C	Methanobrevibacter smithii	Methanobrevibacter	Methanobacteriaceae	Methanobacteriales	Methanobacteria	Euryarchaeota	Archaea
binny_H|S3|C1141868_C97_P98_Actinobacteria[class]	binny	548479	2146473	1	1	1	1	1	2146473	2146473	1	2146473	1	sample_3	cami1_toy_high	Mobiluncus curtisii ATCC 43063	Mobiluncus curtisii	Mobiluncus	Actinomycetaceae	Actinomycetales	Actinomycetia	Actinobacteria	Bacteria
binny_I01R01.000113_C94_P96_Actinobacteria[class]	binny	1.26306e+06	2029613	1	1	0.966976	0.706422	218	12744.1	1962588	154	1962588	154	sample_3	cami1_toy_high	Bifidobacterium longum CAG:69 strain	Bifidobacterium longum CAG:69	Bifidobacterium	Bifidobacteriaceae	Bifidobacteriales	Actinomycetia	Actinobacteria	Bacteria
binny_I25R01.000047_C80_P89_Actinobacteria[class]	binny	1.12135e+06	1894859	0.566032	0.436725	0.660282	0.381503	1384	1828.26	2210372	1209	1251142	528	sample_3	cami1_toy_high	Corynebacterium capitovis DSM 44611	Corynebacterium capitovis	Corynebacterium	Corynebacteriaceae	Corynebacteriales	Actinomycetia	Actinobacteria	Bacteria
binny_I02R01.001160_C98_P99_Actinobacteria[class]	binny	1.16191e+06	2293377	0.985246	0.642857	1	1	9	166266	2327720	14	2293377	9	sample_3	cami1_toy_high	Corynebacterium pseudotuberculosis Cp162	Corynebacterium pseudotuberculosis	Corynebacterium	Corynebacteriaceae	Corynebacteriales	Actinomycetia	Actinobacteria	Bacteria
binny_I02R01.000201_C98_P98_Actinobacteria[class]	binny	889513	2334201	0.981464	0.896	0.984914	0.861538	130	18739.3	2342407	125	2298987	112	sample_3	cami1_toy_high	Corynebacterium pseudotuberculosis I19	Corynebacterium pseudotuberculosis	Corynebacterium	Corynebacteriaceae	Corynebacteriales	Actinomycetia	Actinobacteria	Bacteria
binny_I02R01.000486_C98_P98_Actinobacteria[class]	binny	1.20356e+06	2470797	0.974196	0.604651	0.973972	0.702703	37	57447.1	2470227	43	2406486	26	sample_3	cami1_toy_high	Corynebacterium sp. KPL1855 strain	Corynebacterium sp. KPL1855	Corynebacterium	Corynebacteriaceae	Corynebacteriales	Actinomycetia	Actinobacteria	Bacteria
binny_I21R01.000087_C84_P93_Actinobacteria[class]	binny	1.20357e+06	2409481	0.954534	0.970884	0.752149	0.514909	1878	1906.24	1898611	996	1812289	967	sample_3	cami1_toy_high	Corynebacterium sp. KPL1859 strain	Corynebacterium sp. KPL1859	Corynebacterium	Corynebacteriaceae	Corynebacteriales	Actinomycetia	Actinobacteria	Bacteria
binny_I06R01.000081_C95_P94_Actinobacteria[class]	binny	1.05163e+06	4723095	0.984401	0.930328	0.977989	0.761745	298	19230.9	4692331	244	4619136	227	sample_3	cami1_toy_high	Mycobacterium avium subsp. paratuberculosis JQ5	Mycobacterium avium	Mycobacterium	Mycobacteriaceae	Corynebacteriales	Actinomycetia	Actinobacteria	Bacteria
binny_I01R01.000721_C98_P98_Actinobacteria[class]	binny	1.00172e+06	5273144	0.999036	0.875	1	1	14	329890	5278234	16	5273144	14	sample_3	cami1_toy_high	Mycobacteroides abscessus 3A-0930-R	Mycobacteroides abscessus	Mycobacteroides	Mycobacteriaceae	Corynebacteriales	Actinomycetia	Actinobacteria	Bacteria
binny_I01R01.000284_C98_P98_Actinobacteria[class]	binny	1.17563e+06	5045998	0.992438	0.821429	0.996897	0.560976	41	181024	5068671	28	5030342	23	sample_3	cami1_toy_high	Mycobacteroides abscessus M139	Mycobacteroides abscessus	Mycobacteroides	Mycobacteriaceae	Corynebacteriales	Actinomycetia	Actinobacteria	Bacteria
binny_I01R01.000000_C98_P98_Actinobacteria[class]	binny	1.27313e+06	4381381	1	1	0.993655	0.791045	134	41071.5	4353580	106	4353580	106	sample_3	cami1_toy_high	Rhodococcus rhodnii LMG 5362	Rhodococcus rhodnii	Rhodococcus	Nocardiaceae	Corynebacteriales	Actinomycetia	Actinobacteria	Bacteria
binny_I18R01.000091_C77_P92_Actinobacteria[class]	binny	743718	3214876	0.903007	0.853571	0.665875	0.348058	2060	2822.19	2370640	840	2140704	717	sample_3	cami1_toy_high	Isoptericola variabilis 225	Isoptericola variabilis	Isoptericola	Promicromonosporaceae	Micrococcales	Actinomycetia	Actinobacteria	Bacteria
binny_H|S3|C596634_C98_P96_Actinobacteria[class]	binny	134676	9239850	1	1	1	1	1	9239850	9239850	1	9239850	1	sample_3	cami1_toy_high	Actinoplanes sp. SE50/110 strain	Actinoplanes sp. SE50/110	Actinoplanes	Micromonosporaceae	Micromonosporales	Actinomycetia	Actinobacteria	Bacteria
binny_I01R01.000139_C98_P98_Actinobacteria[class]	binny	1.16917e+06	5563772	1	1	0.998272	0.931034	58	102855	5554157	54	5554157	54	sample_3	cami1_toy_high	Salinispora arenicola CNY234	Salinispora arenicola	Salinispora	Micromonosporaceae	Micromonosporales	Actinomycetia	Actinobacteria	Bacteria
binny_I07R01.000108_C95_P92_Actinobacteria[class]	binny	749927	10211930	0.979761	0.918056	0.929262	0.758028	872	13452.2	9685582	720	9489557	661	sample_3	cami1_toy_high	Amycolatopsis mediterranei U32	Amycolatopsis mediterranei	Amycolatopsis	Pseudonocardiaceae	Pseudonocardiales	Actinomycetia	Actinobacteria	Bacteria
binny_I01R02.000113_C93_P96_Actinobacteria[class]	binny	1.12261e+06	8971664	0.992696	0.960613	0.905018	0.695721	631	17897.7	8179260	457	8119515	439	sample_3	cami1_toy_high	Nonomuraea coxensis DSM 45129	Nonomuraea coxensis	Nonomuraea	Streptosporangiaceae	Streptosporangiales	Actinomycetia	Actinobacteria	Bacteria
binny_I01R01.000035_C96_P97_Actinobacteria[class]	binny	1.09767e+06	5082478	0.999487	0.996454	0.982446	0.796034	353	17715.7	4995824	282	4993260	281	sample_3	cami1_toy_high	Patulibacter medicamentivorans strain	Patulibacter medicamentivorans	Patulibacter	Patulibacteraceae	Solirubrobacterales	Thermoleophilia	Actinobacteria	Bacteria
binny_I03R03.000288_C93_P95_Bacteroidia	binny	1.26273e+06	1754319	0.984559	0.930556	0.964363	0.800797	251	7955.25	1718333	216	1691801	201	sample_3	cami1_toy_high	Bacteroides sp. CAG:1060 strain	Bacteroides sp. CAG:1060	Bacteroides	Bacteroidaceae	Bacteroidales	Bacteroidia	Bacteroidetes	Bacteria
binny_I06R01.000236_C92_P97_Bacteroidia	binny	1.26274e+06	3386812	0.990691	0.96129	0.986454	0.827778	180	21757	3372329	155	3340935	149	sample_3	cami1_toy_high	Bacteroides sp. CAG:443 strain	Bacteroides sp. CAG:443	Bacteroides	Bacteroidaceae	Bacteroidales	Bacteroidia	Bacteroidetes	Bacteria
binny_I21R03.000152_C75_P88_Bacteroidetes	binny	1.26292e+06	3013608	0.944648	0.901283	0.603261	0.367257	2486	1899.82	1924517	1013	1817992	913	sample_3	cami1_toy_high	Prevotella sp. CAG:1185 strain	Prevotella sp. CAG:1185	Prevotella	Prevotellaceae	Bacteroidales	Bacteroidia	Bacteroidetes	Bacteria
binny_I10R01.000009_C87_P95_Bacteroidia	binny	1.2627e+06	2659523	0.974286	0.939689	0.90081	0.643142	751	4783.96	2458953	514	2395724	483	sample_3	cami1_toy_high	Alistipes sp. CAG:53 strain	Alistipes sp. CAG:53	Alistipes	Rikenellaceae	Bacteroidales	Bacteroidia	Bacteroidetes	Bacteria
binny_I06R01.000039_C90_P95_Bacteria	binny	485918	9014326	0.987521	0.981536	0.754867	0.431213	3082	5089.07	6890605	1354	6804615	1329	sample_3	cami1_toy_high	Chitinophaga pinensis DSM 2588	Chitinophaga pinensis	Chitinophaga	Chitinophagaceae	Chitinophagales	Chitinophagia	Bacteroidetes	Bacteria
binny_I01R01.000166_C99_P96_Sphingobacteriia	binny	1.12261e+06	5920622	0.999583	0.993333	0.996986	0.93125	160	39368.3	5905240	150	5902777	149	sample_3	cami1_toy_high	Niabella aurantiaca DSM 17617	Niabella aurantiaca	Niabella	Chitinophagaceae	Chitinophagales	Chitinophagia	Bacteroidetes	Bacteria
binny_I21R03.000005_C72_P93_Cytophagia	binny	1.08955e+06	6078156	0.961838	0.949102	0.62001	0.328966	7709	1466.33	3918036	2672	3768516	2536	sample_3	cami1_toy_high	Rudanella lutea DSM 19387	Rudanella lutea	Rudanella	Cytophagaceae	Cytophagales	Cytophagia	Bacteroidetes	Bacteria
binny_I18R01.000186_C75_P94_Proteobacteria	binny	1.2036e+06	2682483	0.986437	0.982229	0.611633	0.285714	2128	2687	1663254	619	1640695	608	sample_3	cami1_toy_high	Capnocytophaga sp. oral taxon 336 str. F0502	Capnocytophaga sp. oral taxon 336	Capnocytophaga	Flavobacteriaceae	Flavobacteriales	Flavobacteriia	Bacteroidetes	Bacteria
binny_I06R01.000044_C88_P94_Flavobacteriia	binny	95618.1	4143294	0.999107	0.997118	0.924423	0.53149	651	11047.8	3833581	347	3830157	346	sample_3	cami1_toy_high	Flavobacterium sp. B17 strain	Flavobacterium sp. B17	Flavobacterium	Flavobacteriaceae	Flavobacteriales	Flavobacteriia	Bacteroidetes	Bacteria
binny_I15R01.000054_C84_P90_Spirochaetes	binny	1.16764e+06	2934155	0.967601	0.95092	0.743196	0.397096	1171	4608.73	2253668	489	2180652	465	sample_3	cami1_toy_high	Gillisia marina strain	Gillisia marina	Gillisia	Flavobacteriaceae	Flavobacteriales	Flavobacteriia	Bacteroidetes	Bacteria
binny_I01R01.000160_C98_P95_Flavobacteriia	binny	929704	4295466	0.994012	0.822222	0.994802	0.685185	54	95530.7	4298881	45	4273139	37	sample_3	cami1_toy_high	Myroides odoratus DSM 2801	Myroides odoratus	Myroides	Flavobacteriaceae	Flavobacteriales	Flavobacteriia	Bacteroidetes	Bacteria
binny_I06R01.000048_C92_P94_Spirochaetes	binny	1.04238e+06	3356357	0.973546	0.947146	0.864583	0.569975	786	6301.69	2980699	473	2901848	448	sample_3	cami1_toy_high	Ochrovirga pacifica strain	Ochrovirga pacifica	Ochrovirga	Flavobacteriaceae	Flavobacteriales	Flavobacteriia	Bacteroidetes	Bacteria
binny_I01R01.000443_C98_P98_Flavobacteriia	binny	913239	2128239	0.998697	0.977778	0.972476	0.733333	60	46052.5	2072363	45	2069662	44	sample_3	cami1_toy_high	Riemerella anatipestifer RA-YM	Riemerella anatipestifer	Riemerella	Weeksellaceae	Flavobacteriales	Flavobacteriia	Bacteroidetes	Bacteria
binny_I01R01.000765_C94_P98_Bacteria	binny	939857	979114	0.942846	0.714286	0.997697	0.9375	16	49336.9	1036075	21	976859	15	sample_3	cami1_toy_high	Marinimicrobia bacterium SCGC AAA298-D23 strain	Marinimicrobia bacterium SCGC AAA298-D23	Candidatus Marinimicrobia genus	Candidatus Marinimicrobia family	Candidatus Marinimicrobia order	Candidatus Marinimicrobia class	Candidatus Marinimicrobia	Bacteria
binny_I12R03.001102_C85_P97_Proteobacteria	binny	1.26022e+06	1050297	0.968895	0.0333333	0.943065	0.333333	3	34076.6	1022297	30	990498	1	sample_3	cami1_toy_high	Chlamydia trachomatis IU888	Chlamydia trachomatis	Chlamydia	Chlamydiaceae	Chlamydiales	Chlamydiia	Chlamydiae	Bacteria
binny_I06R01.000387_C94_P93_Chloroflexi[class]	binny	485913	13659987	1	1	0.605013	0.591549	71	196773	8264476	42	8264476	42	sample_3	cami1_toy_high	Ktedonobacter racemifer DSM 44963	Ktedonobacter racemifer	Ktedonobacter	Ktedonobacteraceae	Ktedonobacterales	Ktedonobacteria	Chloroflexi	Bacteria
binny_I01R01.000176_C98_P97_Oscillatoriales	binny	98439.1	5437585	1	1	0.994	0.64539	141	59395.1	5404957	91	5404957	91	sample_3	cami1_toy_high	Fischerella thermalis PCC 7521	Fischerella thermalis	Fischerella	Hapalosiphonaceae	Nostocales	Cyanobacteria class	Cyanobacteria	Bacteria
binny_I01R01.000691_C98_P99_Oscillatoriales	binny	927677	4771634	1	1	0.851845	0.427807	187	50808.7	4064693	80	4064693	80	sample_3	cami1_toy_high	Synechocystis sp. PCC 7509 strain	Synechocystis sp. PCC 7509	Synechocystis	Merismopediaceae	Synechococcales	Cyanobacteria class	Cyanobacteria	Bacteria
binny_I01R01.000120_C96_P97_Chroococcales	binny	195250	5059581	0.999462	0.995215	0.964773	0.832	250	23368.3	4883974	209	4881348	208	sample_3	cami1_toy_high	Synechococcus sp. PCC 7336 strain	Synechococcus sp. PCC 7336	Synechococcus	Synechococcaceae	Synechococcales	Cyanobacteria class	Cyanobacteria	Bacteria
binny_I12R01.000057_C92_P93_Deinococcus-Thermus	binny	1.11107e+06	2201890	0.988036	0.978959	0.907003	0.651437	1357	2238.43	2021302	903	1997120	884	sample_3	cami1_toy_high	Thermus sp. CCB_US3_UF1 strain	Thermus sp. CCB_US3_UF1	Thermus	Thermaceae	Thermales	Deinococci	Deinococcus-Thermus	Bacteria
binny_I21R02.000415_C76_P89_Proteobacteria	binny	515635	1719669	0.889091	0.857307	0.627625	0.335284	2222	1396.94	1213945	869	1079307	745	sample_3	cami1_toy_high	Dictyoglomus turgidum DSM 6724	Dictyoglomus turgidum	Dictyoglomus	Dictyoglomaceae	Dictyoglomales	Dictyoglomia	Dictyoglomi	Bacteria
binny_I22R03.000011_C72_P92_Clostridia	binny	1.04883e+06	2995232	0.897682	0.830655	0.489964	0.266244	2524	2020.8	1634829	809	1467557	672	sample_3	cami1_toy_high	Alicyclobacillus acidocaldarius subsp. acidocaldarius Tc-4-1	Alicyclobacillus acidocaldarius	Alicyclobacillus	Alicyclobacillaceae	Bacillales	Bacilli	Firmicutes	Bacteria
binny_I06R01.000340_C96_P93_Bacilli	binny	280355	5368509	0.982744	0.833333	0.997377	0.886076	79	64862.5	5448448	84	5354430	70	sample_3	cami1_toy_high	Bacillus anthracis str. A1055	Bacillus anthracis	Bacillus	Bacillaceae	Bacillales	Bacilli	Firmicutes	Bacteria
binny_I01R01.000399_C98_P97_Bacilli	binny	536229	3833114	1	1	0.998249	0.896552	29	147169	3826402	26	3826402	26	sample_3	cami1_toy_high	Bacillus pumilus ATCC 7061	Bacillus pumilus	Bacillus	Bacillaceae	Bacillales	Bacilli	Firmicutes	Bacteria
binny_I01R01.000473_C97_P96_Bacilli	binny	1.13244e+06	3978577	1	1	0.795328	0.333333	36	263689	3164273	12	3164273	12	sample_3	cami1_toy_high	Bacillus sp. 37MA strain	Bacillus sp. 37MA	Bacillus	Bacillaceae	Bacillales	Bacilli	Firmicutes	Bacteria
binny_I02R01.000215_C98_P97_Bacilli	binny	903507	4187241	1	1	0.93775	0.644444	90	67699.7	3926585	58	3926585	58	sample_3	cami1_toy_high	Bacillus subtilis gtP20b	Bacillus subtilis	Bacillus	Bacillaceae	Bacillales	Bacilli	Firmicutes	Bacteria
binny_I08R01.000027_C87_P93_Clostridia	binny	1.23048e+06	4424374	0.96978	0.929336	0.786578	0.540473	803	7684.29	3588563	467	3480117	434	sample_3	cami1_toy_high	Bacillus subtilis S1-4	Bacillus subtilis	Bacillus	Bacillaceae	Bacillales	Bacilli	Firmicutes	Bacteria
binny_I25R03.000051.000005_C75_P88_Fusobacteria	binny	392917	4095879	0.861296	0.800809	0.891731	0.699029	1133	4287.78	4240614	989	3652424	792	sample_3	cami1_toy_high	Paenibacillus larvae subsp. larvae BRL-230010	Paenibacillus larvae	Paenibacillus	Paenibacillaceae	Bacillales	Bacilli	Firmicutes	Bacteria
binny_I15R02.000122_C73_P88_Proteobacteria	binny	629742	2186275	0.943241	0.92638	0.634378	0.310062	974	4510.37	1470382	326	1386924	302	sample_3	cami1_toy_high	Staphylococcus hominis SK119	Staphylococcus hominis	Staphylococcus	Staphylococcaceae	Bacillales	Bacilli	Firmicutes	Bacteria
binny_I22R01.001715_C98_P87_Bacilli	binny	1.05165e+06	3213006	0.878847	0.263415	0.895489	0.642857	84	15970	3273848	205	2877212	54	sample_3	cami1_toy_high	Lactobacillus casei 21/1	Lacticaseibacillus casei	Lacticaseibacillus	Lactobacillaceae	Lactobacillales	Bacilli	Firmicutes	Bacteria
binny_I15R01.000024_C88_P92_Bacilli	binny	888027	1885609	0.856374	0.734694	0.835516	0.539615	467	5363.51	1839683	343	1575457	252	sample_3	cami1_toy_high	Lactobacillus delbrueckii subsp. lactis DSM 20072	Lactobacillus delbrueckii	Lactobacillus	Lactobacillaceae	Lactobacillales	Bacilli	Firmicutes	Bacteria
binny_H|S3|C1272334_C95_P99_Bacilli	binny	880633	2135398	1	1	0.833669	0.25	4	1780216	1780216	1	1780216	1	sample_3	cami1_toy_high	Lactobacillus helveticus R0052	Lactobacillus helveticus	Lactobacillus	Lactobacillaceae	Lactobacillales	Bacilli	Firmicutes	Bacteria
binny_I16R01.000182_C73_P95_Firmicutes	binny	888801	1209356	0.878184	0.821256	0.687285	0.368764	461	4572.3	946467	207	831172	170	sample_3	cami1_toy_high	Lactobacillus iners ATCC 55195	Lactobacillus iners	Lactobacillus	Lactobacillaceae	Lactobacillales	Bacilli	Firmicutes	Bacteria
binny_I15R01.000166.000028_C97_P91_Bacilli	binny	712938	2100360	0.938873	0.0681818	1	1	3	50843.4	2237108	44	2100360	3	sample_3	cami1_toy_high	Lactobacillus fermentum CECT 5716	Limosilactobacillus fermentum	Limosilactobacillus	Lactobacillaceae	Lactobacillales	Bacilli	Firmicutes	Bacteria
binny_I10R02.000501_C97_P97_Bacilli	binny	548485	2067877	0.983733	0.388889	1	1	7	116782	2102071	18	2067877	7	sample_3	cami1_toy_high	Lactobacillus reuteri MM4-1A	Limosilactobacillus reuteri	Limosilactobacillus	Lactobacillaceae	Lactobacillales	Bacilli	Firmicutes	Bacteria
binny_I01R01.000468_C97_P96_Bacilli	binny	1.0466e+06	2651764	0.874236	0.921348	0.985718	0.630769	130	33594.6	2989917	89	2613892	82	sample_3	cami1_toy_high	Lactobacillus suebicus DSM 5007 = KCTC 3549	Paucilactobacillus suebicus	Paucilactobacillus	Lactobacillaceae	Lactobacillales	Bacilli	Firmicutes	Bacteria
binny_I15R02.000078_C73_P94_Erysipelotrichi	binny	1.15484e+06	1935236	0.819158	0.761905	0.552503	0.271515	825	4439.7	1305271	294	1069223	224	sample_3	cami1_toy_high	Streptococcus agalactiae MRI Z1-202	Streptococcus agalactiae	Streptococcus	Streptococcaceae	Lactobacillales	Bacilli	Firmicutes	Bacteria
binny_I19R03.000063_C73_P93_Firmicutes	binny	40041.1	2100196	0.940373	0.910973	0.657751	0.378657	1162	3041.41	1468999	483	1381407	440	sample_3	cami1_toy_high	Streptococcus equi subsp. zooepidemicus	Streptococcus equi	Streptococcus	Streptococcaceae	Lactobacillales	Bacilli	Firmicutes	Bacteria
binny_H|S3|C166164_C97_P99_Bacilli	binny	1.04663e+06	2138795	1	1	1	1	1	2138795	2138795	1	2138795	1	sample_3	cami1_toy_high	Streptococcus salivarius 57.I	Streptococcus salivarius	Streptococcus	Streptococcaceae	Lactobacillales	Bacilli	Firmicutes	Bacteria
binny_H|S3|C1151648_C96_P99_Bacilli	binny	1.15643e+06	2023542	1	1	1	1	1	2023542	2023542	1	2023542	1	sample_3	cami1_toy_high	Streptococcus sp. strain	Streptococcus sp.	Streptococcus	Streptococcaceae	Lactobacillales	Bacilli	Firmicutes	Bacteria
binny_I01R01.000179_C97_P96_Bacteria	binny	1.26279e+06	1557402	1	1	0.975829	0.572727	110	24123.1	1519758	63	1519758	63	sample_3	cami1_toy_high	Clostridium sp. CAG:269 strain	Clostridium sp. CAG:269	Clostridium	Clostridiaceae	Eubacteriales	Clostridia	Firmicutes	Bacteria
binny_I01R01.000305_C95_P96_Bacteria	binny	1.26282e+06	1233976	0.992856	0.95122	0.881889	0.541667	72	26733.2	1096060	41	1088230	39	sample_3	cami1_toy_high	Clostridium sp. CAG:567 strain	Clostridium sp. CAG:567	Clostridium	Clostridiaceae	Eubacteriales	Clostridia	Firmicutes	Bacteria
binny_I01R01.000068_C96_P96_Clostridia	binny	1.26288e+06	2445482	0.966309	0.906542	0.98293	0.740458	131	23248.1	2487544	107	2403737	97	sample_3	cami1_toy_high	Eubacterium sp. CAG:156 strain	Eubacterium sp. CAG:156	Eubacterium	Eubacteriaceae	Eubacteriales	Clostridia	Firmicutes	Bacteria
binny_I06R01.000333_C97_P95_Clostridia	binny	658085	3334234	0.999281	0.983871	0.985687	0.782051	78	53046.4	3288876	62	3286511	61	sample_3	cami1_toy_high	Lachnospiraceae bacterium 5_1_57FAA strain	Lachnospiraceae bacterium 5_1_57FAA	Lachnospiraceae genus	Lachnospiraceae	Eubacteriales	Clostridia	Firmicutes	Bacteria
binny_I04R01.000515_C96_P95_Clostridia	binny	500632	3845430	0.98719	0.948905	0.78645	0.614657	423	11180.6	3063481	274	3024238	260	sample_3	cami1_toy_high	Tyzzerella nexilis DSM 1787	Tyzzerella nexilis	Tyzzerella	Lachnospiraceae	Eubacteriales	Clostridia	Firmicutes	Bacteria
binny_I16R03.000001_C84_P91_Chloroflexi	binny	203119	3814574	0.802781	0.937759	0.747413	0.523754	863	7368.22	3551484	482	2851064	452	sample_3	cami1_toy_high	Acetivibrio thermocellus ATCC 27405	Acetivibrio thermocellus	Acetivibrio	Oscillospiraceae	Eubacteriales	Clostridia	Firmicutes	Bacteria
binny_I16R02.000001.000017_C90_P93_Firmicutes	binny	1.09419e+06	3462026	0.930451	0.58	0.773769	0.29	100	57580.9	2879043	50	2678809	29	sample_3	cami1_toy_high	Acetivibrio thermocellus YS	Acetivibrio thermocellus	Acetivibrio	Oscillospiraceae	Eubacteriales	Clostridia	Firmicutes	Bacteria
binny_I04R01.001627_C96_P97_Clostridia	binny	411483	3078426	0.99547	0.906977	0.991145	0.678261	115	35640.1	3065050	86	3051166	78	sample_3	cami1_toy_high	Faecalibacterium prausnitzii A2-165	Faecalibacterium prausnitzii	Faecalibacterium	Oscillospiraceae	Eubacteriales	Clostridia	Firmicutes	Bacteria
binny_I21R01.000249_C74_P91_Clostridia	binny	1.26296e+06	1783032	0.922538	0.890747	0.644116	0.351054	2276	1387.86	1244912	897	1148479	799	sample_3	cami1_toy_high	Ruminococcus sp. CAG:382 strain	Ruminococcus sp. CAG:382	Ruminococcus	Oscillospiraceae	Eubacteriales	Clostridia	Firmicutes	Bacteria
binny_I07R01.000606_C85_P96_Spirochaetes	binny	1.15142e+06	4176771	0.998757	0.971429	0.929262	0.492754	69	111033	3886146	35	3881314	34	sample_3	cami1_toy_high	Clostridioides difficile P48	Clostridioides difficile	Clostridioides	Peptostreptococcaceae	Eubacteriales	Clostridia	Firmicutes	Bacteria
binny_I15R02.000080.000003_C86_P91_Clostridia	binny	1.15143e+06	4015944	0.985297	0.963687	0.919573	0.687251	502	10469.4	3748058	358	3692952	345	sample_3	cami1_toy_high	Clostridioides difficile P53	Clostridioides difficile	Clostridioides	Peptostreptococcaceae	Eubacteriales	Clostridia	Firmicutes	Bacteria
binny_I15R01.000056_C91_P90_Bacilli	binny	1.0352e+06	1982341	0.866262	0.508571	0.866663	0.581699	153	11332.9	1983258	175	1718022	89	sample_3	cami1_toy_high	Peptostreptococcus anaerobius VPI 4330 = DSM 2949	Peptostreptococcus anaerobius	Peptostreptococcus	Peptostreptococcaceae	Eubacteriales	Clostridia	Firmicutes	Bacteria
binny_I10R01.000022_C88_P96_Clostridia	binny	521460	2891661	0.988283	0.977413	0.711046	0.43952	1083	4272.04	2080482	487	2056104	476	sample_3	cami1_toy_high	Caldicellulosiruptor bescii DSM 6725	Caldicellulosiruptor bescii	Caldicellulosiruptor	Thermoanaerobacterales Family III. Incertae Sedis	Thermoanaerobacterales	Clostridia	Firmicutes	Bacteria
binny_I24R03.000251_C74_P88_Clostridia	binny	1.11112e+06	2007217	0.878262	0.806563	0.592547	0.353788	2640	1169.46	1354231	1158	1189370	934	sample_3	cami1_toy_high	Acidaminococcus sp. BV3L6 strain	Acidaminococcus sp. BV3L6	Acidaminococcus	Acidaminococcaceae	Acidaminococcales	Negativicutes	Firmicutes	Bacteria
binny_I01R01.000060_C96_P97_Deltaproteobacteria	binny	585503	2038768	0.996038	0.95122	0.991609	0.696429	56	49504.9	2029702	41	2021661	39	sample_3	cami1_toy_high	Selenomonas noxia ATCC 43541	Selenomonas noxia	Selenomonas	Selenomonadaceae	Selenomonadales	Negativicutes	Firmicutes	Bacteria
binny_I10R01.000045_C92_P94_Spirochaetes	binny	945713	3603477	0.97644	0.958134	0.863205	0.560532	1429	3810.52	3185592	836	3110540	801	sample_3	cami1_toy_high	Ignavibacterium album JCM 16511	Ignavibacterium album	Ignavibacterium	Ignavibacteriaceae	Ignavibacteriales	Ignavibacteria	Ignavibacteriae	Bacteria
binny_I10R01.000028_C84_P93_Planctomycetes	binny	993516	7321020	0.989884	0.982193	0.78375	0.44582	3959	3225.65	5796488	1797	5737853	1765	sample_3	cami1_toy_high	Rhodopirellula baltica SWK14	Rhodopirellula baltica	Rhodopirellula	Pirellulaceae	Pirellulales	Planctomycetia	Planctomycetes	Bacteria
binny_H|S3|C648078_C95_P96_Alphaproteobacteria	binny	335659	7231837	1	1	1	1	1	7231837	7231837	1	7231837	1	sample_3	cami1_toy_high	Bradyrhizobium cosmicum strain	Bradyrhizobium cosmicum	Bradyrhizobium	Bradyrhizobiaceae	Hyphomicrobiales	Alphaproteobacteria	Proteobacteria	Bacteria
binny_I15R03.000052_C83_P87_Alphaproteobacteria	binny	316057	4822240	0.636176	0.54955	0.675946	0.35844	1872	4196.31	5123696	1221	3259574	671	sample_3	cami1_toy_high	Rhodopseudomonas palustris BisB5	Rhodopseudomonas palustris	Rhodopseudomonas	Bradyrhizobiaceae	Hyphomicrobiales	Alphaproteobacteria	Proteobacteria	Bacteria
binny_I01R01.000845_C98_P99_Alphaproteobacteria	binny	316058	5330850	1	1	1	1	33	161541	5330850	33	5330850	33	sample_3	cami1_toy_high	Rhodopseudomonas palustris HaA2	Rhodopseudomonas palustris	Rhodopseudomonas	Bradyrhizobiaceae	Hyphomicrobiales	Alphaproteobacteria	Proteobacteria	Bacteria
binny_H|S3|C304258_C94_P98_Bacteria	binny	1.32834e+06	3286004	1	1	0.636192	0.25	4	2090531	2090531	1	2090531	1	sample_3	cami1_toy_high	Brucella abortus 68-3396P	Brucella abortus	Brucella	Brucellaceae	Hyphomicrobiales	Alphaproteobacteria	Proteobacteria	Bacteria
binny_I06R02.000021_C84_P95_Alphaproteobacteria	binny	419610	5437756	0.982989	0.959259	0.72683	0.472628	1096	7445.78	4020719	540	3952324	518	sample_3	cami1_toy_high	Methylorubrum extorquens PA1	Methylorubrum extorquens	Methylorubrum	Methylobacteriaceae	Hyphomicrobiales	Alphaproteobacteria	Proteobacteria	Bacteria
binny_I01R02.000045_C97_P96_Alphaproteobacteria	binny	1.28718e+06	7758340	0.873619	0.87619	0.964108	0.486129	757	20385.6	8561947	420	7479881	368	sample_3	cami1_toy_high	Mesorhizobium sp. L48C026A00 strain	Mesorhizobium sp. L48C026A00	Mesorhizobium	Phyllobacteriaceae	Hyphomicrobiales	Alphaproteobacteria	Proteobacteria	Bacteria
binny_I01R01.000538_C98_P98_Alphaproteobacteria	binny	424182	5464156	0.996852	0.875	0.851595	0.777778	45	116699	4667941	40	4653247	35	sample_3	cami1_toy_high	Rhizobium sp. IRBG74 strain	Rhizobium sp. IRBG74	Rhizobium	Rhizobiaceae	Hyphomicrobiales	Alphaproteobacteria	Proteobacteria	Bacteria
binny_I06R02.000095_C89_P93_Alphaproteobacteria	binny	1.33709e+06	3867927	0.971578	0.943128	0.777655	0.498123	799	7336.26	3095902	422	3007911	398	sample_3	cami1_toy_high	Limimaricola cinnabarinus LL-001	Limimaricola cinnabarinus	Limimaricola	Rhodobacteraceae	Rhodobacterales	Alphaproteobacteria	Proteobacteria	Bacteria
binny_I10R01.000008_C90_P96_Bacteria	binny	371731	3440723	0.940771	0.896088	0.728032	0.420539	1743	3255.09	2662662	818	2504956	733	sample_3	cami1_toy_high	Rhodobacter sp. SW2 strain	Rhodobacter sp. SW2	Rhodobacter	Rhodobacteraceae	Rhodobacterales	Alphaproteobacteria	Proteobacteria	Bacteria
binny_H|S3|C1394428_C98_P98_Alphaproteobacteria	binny	391616	5478229	1	1	0.949262	0.333333	3	5200275	5200275	1	5200275	1	sample_3	cami1_toy_high	Octadecabacter arcticus 238	Octadecabacter arcticus	Octadecabacter	Roseobacteraceae	Rhodobacterales	Alphaproteobacteria	Proteobacteria	Bacteria
binny_I01R01.000108_C97_P99_Alphaproteobacteria	binny	1.05421e+06	5187052	1	1	0.705868	0.696721	244	21537.5	3661374	170	3661374	170	sample_3	cami1_toy_high	Acetobacteraceae bacterium AT-5844 strain	Acetobacteraceae bacterium AT-5844	Acetobacteraceae genus	Acetobacteraceae	Rhodospirillales	Alphaproteobacteria	Proteobacteria	Bacteria
binny_I01R01.000197_C94_P96_Spirochaetes	binny	1.26271e+06	1793679	1	1	0.970939	0.691824	159	15832.3	1741552	110	1741552	110	sample_3	cami1_toy_high	Azospirillum sp. CAG:239 strain	Azospirillum sp. CAG:239	Azospirillum	Azospirillaceae	Rhodospirillales	Alphaproteobacteria	Proteobacteria	Bacteria
binny_I01R01.000105_C95_P98_Alphaproteobacteria	binny	269796	4392214	0.992549	0.973753	0.945152	0.714836	519	10977.6	4182476	381	4151312	371	sample_3	cami1_toy_high	Rhodospirillum rubrum ATCC 11170	Rhodospirillum rubrum	Rhodospirillum	Rhodospirillaceae	Rhodospirillales	Alphaproteobacteria	Proteobacteria	Bacteria
binny_I11R01.000493_C95_P94_Alphaproteobacteria	binny	1.41284e+06	1131904	0.963797	0.898876	0.942599	0.661157	242	6219.15	1107009	178	1066932	160	sample_3	cami1_toy_high	Anaplasma marginale str. Gypsy Plains	Anaplasma marginale	Anaplasma	Anaplasmataceae	Rickettsiales	Alphaproteobacteria	Proteobacteria	Bacteria
binny_I01R01.000013_C92_P95_Gammaproteobacteria	binny	1.20078e+06	8405480	0.962506	0.997938	0.848884	0.383215	2526	7642.51	7413235	970	7135281	968	sample_3	cami1_toy_high	Cupriavidus basilensis B-8	Cupriavidus basilensis	Cupriavidus	Burkholderiaceae	Burkholderiales	Betaproteobacteria	Proteobacteria	Bacteria
binny_I04R01.003873_C98_P97_Gammaproteobacteria	binny	543728	6754955	0.998213	0.230769	1	1	3	520542	6767048	13	6754955	3	sample_3	cami1_toy_high	Variovorax paradoxus S110	Variovorax paradoxus	Variovorax	Comamonadaceae	Burkholderiales	Betaproteobacteria	Proteobacteria	Bacteria
binny_I06R01.000143_C87_P97_Proteobacteria	binny	1.2631e+06	2495760	0.997453	0.994898	0.97929	0.79918	244	12501.6	2450313	196	2444072	195	sample_3	cami1_toy_high	Parasutterella excrementihominis CAG:233 strain	Parasutterella excrementihominis CAG:233	Parasutterella	Sutterellaceae	Burkholderiales	Betaproteobacteria	Proteobacteria	Bacteria
binny_I01R01.000076_C98_P98_Betaproteobacteria	binny	933266	2515602	1	1	0.983332	0.675676	148	24736.7	2473673	100	2473673	100	sample_3	cami1_toy_high	Neisseria sicca 4320	Neisseria sicca	Neisseria	Neisseriaceae	Neisseriales	Betaproteobacteria	Proteobacteria	Bacteria
binny_I10R01.000001_C86_P95_Gammaproteobacteria	binny	641147	2282401	0.991652	0.990958	0.745203	0.415466	1319	3101.57	1715170	553	1700852	548	sample_3	cami1_toy_high	Simonsiella muelleri ATCC 29453	Simonsiella muelleri	Simonsiella	Neisseriaceae	Neisseriales	Betaproteobacteria	Proteobacteria	Bacteria
binny_H|S3|C1558669_C98_P98_Gammaproteobacteria	binny	666681	3059863	1	1	1	1	1	3059863	3059863	1	3059863	1	sample_3	cami1_toy_high	Methylotenera versatilis 301	Methylotenera versatilis	Methylotenera	Methylophilaceae	Nitrosomonadales	Betaproteobacteria	Proteobacteria	Bacteria
binny_I01R01.000086_C98_P99_Deltaproteobacteria	binny	1.12339e+06	3198622	0.997332	0.956522	0.99723	0.709677	31	139056	3198295	23	3189761	22	sample_3	cami1_toy_high	Thiobacillus thioparus DSM 505	Thiobacillus thioparus	Thiobacillus	Thiobacillaceae	Nitrosomonadales	Betaproteobacteria	Proteobacteria	Bacteria
binny_I06R01.000021_C91_P93_Gammaproteobacteria	binny	1.12337e+06	4176201	0.976406	0.936508	0.831817	0.561014	631	9412.12	3557781	378	3473837	354	sample_3	cami1_toy_high	Thauera linaloolentis 47Lol = DSM 12138	Thauera linaloolentis	Thauera	Zoogloeaceae	Rhodocyclales	Betaproteobacteria	Proteobacteria	Bacteria
binny_I12R03.000253_C89_P94_Spirochaetes	binny	96561.1	3843979	0.976285	0.949485	0.612957	0.395789	2327	2488.07	2413429	970	2356194	921	sample_3	cami1_toy_high	Desulfococcus oleovorans Hxd3	Desulfococcus oleovorans	Desulfococcus	Desulfobacteraceae	Desulfobacterales	Deltaproteobacteria	Proteobacteria	Bacteria
binny_I10R01.000082_C83_P95_Spirochaetes	binny	589865	3045157	0.982097	0.967359	0.804338	0.488756	1334	3700.27	2493985	674	2449335	652	sample_3	cami1_toy_high	Desulfurivibrio alkaliphilus AHT 2	Desulfurivibrio alkaliphilus	Desulfurivibrio	Desulfobulbaceae	Desulfobacterales	Deltaproteobacteria	Proteobacteria	Bacteria
binny_I21R01.000098_C81_P91_Epsilonproteobacteria	binny	235279	1673691	0.991301	0.986395	0.656542	0.357848	2026	1508.15	1108491	735	1098848	725	sample_3	cami1_toy_high	Helicobacter hepaticus ATCC 51449	Helicobacter hepaticus	Helicobacter	Helicobacteraceae	Campylobacterales	Epsilonproteobacteria	Proteobacteria	Bacteria
binny_I24R02.000029_C72_P90_Gammaproteobacteria	binny	762983	2481773	0.895371	0.827695	0.584559	0.341558	3080	1274.8	1620269	1271	1450742	1052	sample_3	cami1_toy_high	Succinatimonas hippei YIT 12066	Succinatimonas hippei	Succinatimonas	Succinivibrionaceae	Aeromonadales	Gammaproteobacteria	Proteobacteria	Bacteria
binny_I18R02.000044_C72_P89_Gammaproteobacteria	binny	1.12979e+06	5118306	0.810516	0.759171	0.634953	0.3422	2782	3197.49	4009651	1254	3249886	952	sample_3	cami1_toy_high	Paraglaciecola polaris LMG 21857	Paraglaciecola polaris	Paraglaciecola	Alteromonadaceae	Alteromonadales	Gammaproteobacteria	Proteobacteria	Bacteria
binny_I15R02.000009_C77_P96_Proteobacteria	binny	318167	4810819	0.979397	0.953125	0.801361	0.524857	1046	6833.85	3936300	576	3855201	549	sample_3	cami1_toy_high	Shewanella frigidimarina NCIMB 400	Shewanella frigidimarina	Shewanella	Shewanellaceae	Alteromonadales	Gammaproteobacteria	Proteobacteria	Bacteria
binny_I01R01.000513_C98_P98_Deltaproteobacteria	binny	545275	2843820	1	1	0.987834	0.735294	34	112369	2809222	25	2809222	25	sample_3	cami1_toy_high	Thioalkalivibrio sp. ALE20 strain	Thioalkalivibrio sp. ALE20	Thioalkalivibrio	Ectothiorhodospiraceae	Chromatiales	Gammaproteobacteria	Proteobacteria	Bacteria
binny_I01R01.000940_C98_P98_Gammaproteobacteria	binny	1.15876e+06	2932800	0.959368	0.647059	1	1	11	179824	3057011	17	2932800	11	sample_3	cami1_toy_high	Thioalkalivibrio sp. ALJ9 strain	Thioalkalivibrio sp. ALJ9	Thioalkalivibrio	Ectothiorhodospiraceae	Chromatiales	Gammaproteobacteria	Proteobacteria	Bacteria
binny_I01R02.000034_C94_P96_Gammaproteobacteria	binny	766155	4675474	1	1	0.94442	0.669725	109	60487.8	4415612	73	4415612	73	sample_3	cami1_toy_high	Shigella flexneri 1485-80	Shigella flexneri	Shigella	Enterobacteriaceae	Enterobacterales	Gammaproteobacteria	Proteobacteria	Bacteria
binny_I01R01.000220_C98_P97_Gammaproteobacteria	binny	349966	4872544	1	1	0.992952	0.564103	117	73306.1	4838203	66	4838203	66	sample_3	cami1_toy_high	Yersinia frederiksenii ATCC 33641	Yersinia frederiksenii	Yersinia	Yersiniaceae	Enterobacterales	Gammaproteobacteria	Proteobacteria	Bacteria
binny_I07R03.000062_C86_P93_Spirochaetes	binny	1.28609e+06	4199468	0.830911	0.610687	0.916062	0.674536	593	7068.43	4629822	655	3846972	400	sample_3	cami1_toy_high	Yersinia pseudotuberculosis B-6864	Yersinia pseudotuberculosis	Yersinia	Yersiniaceae	Enterobacterales	Gammaproteobacteria	Proteobacteria	Bacteria
binny_I01R02.000101_C95_P96_Gammaproteobacteria	binny	1.38306e+06	3655086	0.995622	0.930233	0.985432	0.8	100	42066	3617675	86	3601837	80	sample_3	cami1_toy_high	Legionella pneumophila str. 121004	Legionella pneumophila	Legionella	Legionellaceae	Legionellales	Gammaproteobacteria	Proteobacteria	Bacteria
binny_I22R03.000045_C77_P93_Gammaproteobacteria	binny	1.11647e+06	3893309	0.878545	0.832667	0.564514	0.294784	4237	1667.78	2501667	1500	2197827	1249	sample_3	cami1_toy_high	Methyloglobulus morosus KoM1	Methyloglobulus morosus	Methyloglobulus	Methylococcaceae	Methylococcales	Gammaproteobacteria	Proteobacteria	Bacteria
binny_I06R01.000012_C87_P95_Spirochaetes	binny	590061	4943336	0.971022	0.939302	0.777085	0.486253	1273	6003.08	3956028	659	3841391	619	sample_3	cami1_toy_high	Halomonas sp. KM-1 strain	Halomonas sp. KM-1	Halomonas	Halomonadaceae	Oceanospirillales	Gammaproteobacteria	Proteobacteria	Bacteria
binny_I01R01.000705_C98_P98_Gammaproteobacteria	binny	888728	1913273	0.990905	0.924528	0.991587	0.753846	65	36124.3	1914590	53	1897176	49	sample_3	cami1_toy_high	Haemophilus aegyptius ATCC 11116	Haemophilus aegyptius	Haemophilus	Pasteurellaceae	Pasteurellales	Gammaproteobacteria	Proteobacteria	Bacteria
binny_I01R01.000067_C99_P99_Gammaproteobacteria	binny	1.07848e+06	2079041	0.998704	0.958333	0.994505	0.884615	26	86262.5	2070299	24	2067616	23	sample_3	cami1_toy_high	Haemophilus sputorum HK 2154	Haemophilus sputorum	Haemophilus	Pasteurellaceae	Pasteurellales	Gammaproteobacteria	Proteobacteria	Bacteria
binny_I08R03.000013_C84_P96_Gammaproteobacteria	binny	1.22128e+06	3716224	0.970236	0.963554	0.609416	0.331505	1276	5317.08	2334200	439	2264725	423	sample_3	cami1_toy_high	Acinetobacter baumannii AB_TG2028	Acinetobacter baumannii	Acinetobacter	Moraxellaceae	Pseudomonadales	Gammaproteobacteria	Proteobacteria	Bacteria
binny_I07R01.000947_C99_P98_Gammaproteobacteria	binny	1.21766e+06	3536677	0.995332	0.733333	1	1	11	236884	3553262	15	3536677	11	sample_3	cami1_toy_high	Acinetobacter johnsonii ANC 3681	Acinetobacter johnsonii	Acinetobacter	Moraxellaceae	Pseudomonadales	Gammaproteobacteria	Proteobacteria	Bacteria
binny_I01R01.000227_C97_P97_Gammaproteobacteria	binny	1.40251e+06	6929414	1	1	0.982413	0.75	28	324169	6807547	21	6807547	21	sample_3	cami1_toy_high	Pseudomonas aeruginosa BWHPSA006	Pseudomonas aeruginosa	Pseudomonas	Pseudomonadaceae	Pseudomonadales	Gammaproteobacteria	Proteobacteria	Bacteria
binny_I10R01.000475_C94_P94_Gammaproteobacteria	binny	1.2367e+06	1015836	0.877144	0.0649351	0.99311	0.555556	9	14936.9	1150139	77	1008837	5	sample_3	cami1_toy_high	Candidatus Photodesmus katoptron Akat1	Candidatus Photodesmus katoptron	Candidatus Photodesmus	Vibrionaceae	Vibrionales	Gammaproteobacteria	Proteobacteria	Bacteria
binny_I01R01.000225_C96_P97_Gammaproteobacteria	binny	991968	4006012	0.98866	0.97541	0.92231	0.474104	502	15316.2	3737164	244	3694786	238	sample_3	cami1_toy_high	Vibrio cholerae HC-50A2	Vibrio cholerae	Vibrio	Vibrionaceae	Vibrionales	Gammaproteobacteria	Proteobacteria	Bacteria
binny_I15R01.000036_C80_P94_Gammaproteobacteria	binny	991945	3888557	0.961998	0.942408	0.71362	0.395315	1366	5034.16	2884571	573	2774951	540	sample_3	cami1_toy_high	Vibrio cholerae HE39	Vibrio cholerae	Vibrio	Vibrionaceae	Vibrionales	Gammaproteobacteria	Proteobacteria	Bacteria
binny_H|S3|C847204_C98_P98_Gammaproteobacteria	binny	342109	4940212	1	1	1	1	1	4940212	4940212	1	4940212	1	sample_3	cami1_toy_high	Xanthomonas oryzae pv. oryzae MAFF 311018	Xanthomonas oryzae	Xanthomonas	Xanthomonadaceae	Xanthomonadales	Gammaproteobacteria	Proteobacteria	Bacteria
binny_I01R01.000077_C97_P96_Gammaproteobacteria	binny	1.18566e+06	5059487	0.973401	0.706667	0.927452	0.646341	164	32137.7	4820653	150	4692429	106	sample_3	cami1_toy_high	Xanthomonas axonopodis pv. manihotis str. UA306	Xanthomonas phaseoli	Xanthomonas	Xanthomonadaceae	Xanthomonadales	Gammaproteobacteria	Proteobacteria	Bacteria
binny_I06R01.000396_C85_P95_Spirochaetes	binny	498738	1339385	0.997551	0.985294	0.684984	0.468531	143	13525.1	919709	68	917457	67	sample_3	cami1_toy_high	Borreliella burgdorferi 29805	Borreliella burgdorferi	Borreliella	Borreliaceae	Spirochaetales	Spirochaetia	Spirochaetes	Bacteria
binny_I13R03.000185_C83_P93_Firmicutes	binny	441768	1475934	0.942139	0.853107	0.797498	0.54025	559	3529.21	1249342	354	1177054	302	sample_3	cami1_toy_high	Acholeplasma laidlawii PG-8A	Acholeplasma laidlawii	Acholeplasma	Acholeplasmataceae	Acholeplasmatales	Mollicutes	Tenericutes	Bacteria
binny_I01R01.000457_C95_P96_Thermotogae	binny	1.21908e+06	2168116	0.991116	0.914286	0.99721	0.941176	68	31163.5	2181445	70	2162066	64	sample_3	cami1_toy_high	Pseudothermotoga elfii DSM 9442 = NBRC 107921	Pseudothermotoga elfii	Pseudothermotoga	Thermotogaceae	Thermotogales	Thermotogae	Thermotogae	Bacteria
binny_I01R01.000648_C96_P98_Thermotogae	binny	1.15795e+06	1834835	1	1	0.999357	0.923077	13	152805	1833655	12	1833655	12	sample_3	cami1_toy_high	Thermotoga sp. EMP strain	Thermotoga sp. EMP	Thermotoga	Thermotogaceae	Thermotogales	Thermotogae	Thermotogae	Bacteria
binny_I01R01.000240_C96_P98_Verrucomicrobiae	binny	1.13406e+06	2750753	0.997806	0.98	0.975414	0.563218	174	26890.2	2689023	100	2683123	98	sample_3	cami1_toy_high	Verrucomicrobium sp. 3C strain	Verrucomicrobium sp. 3C	Verrucomicrobium	Verrucomicrobiaceae	Verrucomicrobiales	Verrucomicrobiae	Verrucomicrobia	Bacteria
binny_I18R02.000104.000002_C82_P95_Archaea	binny	1.41287e+06	2745875	1	1	0.766301	0.386997	323	16833.3	2104166	125	2104166	125	sample_4	cami1_toy_high	uncultured archaeon A07HR60 strain	uncultured archaeon A07HR60	Archaea genus	Archaea family	Archaea order	Archaea class	Archaea phylum	Archaea
binny_I21R01.000042_C90_P96_Archaea	binny	667138	1658548	0.975034	0.958115	0.802776	0.492598	743	3574.7	1365534	382	1331442	366	sample_4	cami1_toy_high	Thermoplasmatales archaeon I-plasma strain	Thermoplasmatales archaeon I-plasma	Thermoplasmatales genus	Thermoplasmatales family	Thermoplasmatales	Thermoplasmata	Candidatus Thermoplasmatota	Archaea
binny_H|S4|C689738_C94_P97_Archaea	binny	633148	1316580	1	1	1	1	1	1316580	1316580	1	1316580	1	sample_4	cami1_toy_high	Thermosphaera aggregans DSM 11486	Thermosphaera aggregans	Thermosphaera	Desulfurococcaceae	Desulfurococcales	Thermoprotei	Crenarchaeota	Archaea
binny_I12R01.000078_C87_P95_Archaea	binny	519442	3071896	0.947447	0.902098	0.8421	0.532178	1212	3818.64	2730330	715	2586844	645	sample_4	cami1_toy_high	Halorhabdus utahensis DSM 12940	Halorhabdus utahensis	Halorhabdus	Haloarculaceae	Halobacteriales	Halobacteria	Euryarchaeota	Archaea
binny_I09R01.000318_C91_P98_Archaea	binny	911121	1712492	1	1	0.996044	0.774194	31	71071.6	1705718	24	1705718	24	sample_4	cami1_toy_high	Methanobrevibacter smithii TS146D	Methanobrevibacter smithii	Methanobrevibacter	Methanobacteriaceae	Methanobacteriales	Methanobacteria	Euryarchaeota	Archaea
binny_I09R01.000184_C91_P95_Archaea	binny	911125	1967118	0.953491	0.785714	0.955211	0.707602	171	12796.5	1970666	154	1879013	121	sample_4	cami1_toy_high	Methanobrevibacter smithii TS147C	Methanobrevibacter smithii	Methanobrevibacter	Methanobacteriaceae	Methanobacteriales	Methanobacteria	Euryarchaeota	Archaea
binny_I05R01.000033_C95_P95_Archaea	binny	351160	3132819	0.983536	0.971474	0.799643	0.503284	1218	4036.57	2547073	631	2505138	613	sample_4	cami1_toy_high	Methanocella arvoryzae MRE50	Methanocella arvoryzae	Methanocella	Methanocellaceae	Methanocellales	Methanomicrobia	Euryarchaeota	Archaea
binny_I16R03.000924_C97_P96_Actinobacteria[class]	binny	548479	2146328	0.890727	0.0413223	1	1	5	19914.4	2409637	121	2146328	5	sample_4	cami1_toy_high	Mobiluncus curtisii ATCC 43063	Mobiluncus curtisii	Mobiluncus	Actinomycetaceae	Actinomycetales	Actinomycetia	Actinobacteria	Bacteria
binny_I01R01.000038_C94_P96_Actinobacteria[class]	binny	1.26306e+06	2029649	1	1	0.966948	0.706422	218	12743.9	1962565	154	1962565	154	sample_4	cami1_toy_high	Bifidobacterium longum CAG:69 strain	Bifidobacterium longum CAG:69	Bifidobacterium	Bifidobacteriaceae	Bifidobacteriales	Actinomycetia	Actinobacteria	Bacteria
binny_I19R01.000024_C73_P92_Actinobacteria[class]	binny	698952	1672795	0.844194	0.786885	0.583965	0.27027	888	3793.91	1157144	305	976854	240	sample_4	cami1_toy_high	Gardnerella vaginalis 0288E	Gardnerella vaginalis	Gardnerella	Bifidobacteriaceae	Bifidobacteriales	Actinomycetia	Actinobacteria	Bacteria
binny_I15R02.000043_C85_P92_Actinobacteria[class]	binny	1.12135e+06	1923991	0.860867	0.744817	0.772356	0.498399	937	2753.07	1726174	627	1486006	467	sample_4	cami1_toy_high	Corynebacterium capitovis DSM 44611	Corynebacterium capitovis	Corynebacterium	Corynebacteriaceae	Corynebacteriales	Actinomycetia	Actinobacteria	Bacteria
binny_I21R01.000054_C74_P96_Actinobacteria[class]	binny	1.07449e+06	2235496	0.84205	0.85307	0.537094	0.258988	1502	3126.95	1425890	456	1200671	389	sample_4	cami1_toy_high	Corynebacterium pseudotuberculosis 316	Corynebacterium pseudotuberculosis	Corynebacterium	Corynebacteriaceae	Corynebacteriales	Actinomycetia	Actinobacteria	Bacteria
binny_H|S4|C733546_C98_P99_Actinobacteria[class]	binny	1.16191e+06	2293368	1	1	1	1	1	2293368	2293368	1	2293368	1	sample_4	cami1_toy_high	Corynebacterium pseudotuberculosis Cp162	Corynebacterium pseudotuberculosis	Corynebacterium	Corynebacteriaceae	Corynebacteriales	Actinomycetia	Actinobacteria	Bacteria
binny_I12R02.000285_C93_P96_Actinobacteria[class]	binny	889513	2333807	0.950485	0.741722	0.927743	0.736842	152	15085.9	2277968	151	2165174	112	sample_4	cami1_toy_high	Corynebacterium pseudotuberculosis I19	Corynebacterium pseudotuberculosis	Corynebacterium	Corynebacteriaceae	Corynebacteriales	Actinomycetia	Actinobacteria	Bacteria
binny_I12R01.000546_C93_P95_Actinobacteria[class]	binny	1.20356e+06	2470806	0.947721	0.434783	0.859932	0.540541	37	48737.7	2241933	46	2124726	20	sample_4	cami1_toy_high	Corynebacterium sp. KPL1855 strain	Corynebacterium sp. KPL1855	Corynebacterium	Corynebacteriaceae	Corynebacteriales	Actinomycetia	Actinobacteria	Bacteria
binny_I16R03.000258_C85_P93_Actinobacteria[class]	binny	1.20357e+06	2434644	0.858319	0.982211	0.726337	0.515333	1500	2617.88	2060274	787	1768372	773	sample_4	cami1_toy_high	Corynebacterium sp. KPL1859 strain	Corynebacterium sp. KPL1859	Corynebacterium	Corynebacteriaceae	Corynebacteriales	Actinomycetia	Actinobacteria	Bacteria
binny_I23R03.000009_C88_P90_Actinobacteria[class]	binny	1.07797e+06	4574252	0.659899	0.542317	0.804836	0.524596	2846	2026.49	5578919	2753	3681521	1493	sample_4	cami1_toy_high	Gordonia effusa NBRC 100432	Gordonia effusa	Gordonia	Gordoniaceae	Corynebacteriales	Actinomycetia	Actinobacteria	Bacteria
binny_I09R01.000206_C94_P94_Actinobacteria[class]	binny	1.05163e+06	4721134	0.969896	0.889968	0.974068	0.792507	347	15344.5	4741440	309	4598704	275	sample_4	cami1_toy_high	Mycobacterium avium subsp. paratuberculosis JQ5	Mycobacterium avium	Mycobacterium	Mycobacteriaceae	Corynebacteriales	Actinomycetia	Actinobacteria	Bacteria
binny_I01R01.000703_C98_P98_Actinobacteria[class]	binny	1.00172e+06	5273147	0.822566	0.764706	1	1	13	377095	6410610	17	5273147	13	sample_4	cami1_toy_high	Mycobacteroides abscessus 3A-0930-R	Mycobacteroides abscessus	Mycobacteroides	Mycobacteriaceae	Corynebacteriales	Actinomycetia	Actinobacteria	Bacteria
binny_I01R01.000650_C98_P98_Actinobacteria[class]	binny	1.17563e+06	5045917	0.993576	0.851852	0.99691	0.560976	41	187513	5062848	27	5030323	23	sample_4	cami1_toy_high	Mycobacteroides abscessus M139	Mycobacteroides abscessus	Mycobacteroides	Mycobacteriaceae	Corynebacteriales	Actinomycetia	Actinobacteria	Bacteria
binny_I01R01.000570_C98_P98_Actinobacteria[class]	binny	1.27313e+06	4381442	0.999478	0.990654	0.993662	0.791045	134	40709.8	4355945	107	4353673	106	sample_4	cami1_toy_high	Rhodococcus rhodnii LMG 5362	Rhodococcus rhodnii	Rhodococcus	Nocardiaceae	Corynebacteriales	Actinomycetia	Actinobacteria	Bacteria
binny_I18R01.000201_C75_P96_Proteobacteria	binny	743718	3249307	0.952591	0.92803	0.654376	0.332654	1473	4227.44	2232088	528	2126268	490	sample_4	cami1_toy_high	Isoptericola variabilis 225	Isoptericola variabilis	Isoptericola	Promicromonosporaceae	Micrococcales	Actinomycetia	Actinobacteria	Bacteria
binny_H|S4|C1002500_C98_P96_Actinobacteria[class]	binny	134676	9239850	1	1	1	1	1	9239850	9239850	1	9239850	1	sample_4	cami1_toy_high	Actinoplanes sp. SE50/110 strain	Actinoplanes sp. SE50/110	Actinoplanes	Micromonosporaceae	Micromonosporales	Actinomycetia	Actinobacteria	Bacteria
binny_I01R01.000013_C98_P98_Actinobacteria[class]	binny	1.16917e+06	5563745	1	1	0.997347	0.913793	58	104698	5548987	53	5548987	53	sample_4	cami1_toy_high	Salinispora arenicola CNY234	Salinispora arenicola	Salinispora	Micromonosporaceae	Micromonosporales	Actinomycetia	Actinobacteria	Bacteria
binny_I01R02.000159_C97_P95_Actinobacteria[class]	binny	749927	10227002	0.996523	0.970297	0.946007	0.80109	367	32041.5	9708578	303	9674819	294	sample_4	cami1_toy_high	Amycolatopsis mediterranei U32	Amycolatopsis mediterranei	Amycolatopsis	Pseudonocardiaceae	Pseudonocardiales	Actinomycetia	Actinobacteria	Bacteria
binny_I05R02.000049_C93_P95_Actinobacteria[class]	binny	1.12261e+06	8967078	0.983395	0.92185	0.897107	0.688915	839	13046.7	8180260	627	8044424	578	sample_4	cami1_toy_high	Nonomuraea coxensis DSM 45129	Nonomuraea coxensis	Nonomuraea	Streptosporangiaceae	Streptosporangiales	Actinomycetia	Actinobacteria	Bacteria
binny_I01R01.000183_C96_P97_Actinobacteria[class]	binny	1.09767e+06	5082872	0.997708	0.985965	0.982353	0.796034	353	17560.2	5004648	285	4993176	281	sample_4	cami1_toy_high	Patulibacter medicamentivorans strain	Patulibacter medicamentivorans	Patulibacter	Patulibacteraceae	Solirubrobacterales	Thermoleophilia	Actinobacteria	Bacteria
binny_I04R03.000094_C93_P95_Bacteroidia	binny	1.26273e+06	1754301	0.981892	0.919283	0.976574	0.816733	251	7824.21	1744799	223	1713205	205	sample_4	cami1_toy_high	Bacteroides sp. CAG:1060 strain	Bacteroides sp. CAG:1060	Bacteroides	Bacteroidaceae	Bacteroidales	Bacteroidia	Bacteroidetes	Bacteria
binny_I07R01.000289_C92_P97_Bacteroidia	binny	1.26274e+06	3386200	0.99591	0.95858	0.990839	0.895028	181	19934.7	3368959	169	3355180	162	sample_4	cami1_toy_high	Bacteroides sp. CAG:443 strain	Bacteroides sp. CAG:443	Bacteroides	Bacteroidaceae	Bacteroidales	Bacteroidia	Bacteroidetes	Bacteria
binny_I16R02.000567_C83_P95_Bacteroidia	binny	1.26294e+06	2206674	0.88468	0.762342	0.727373	0.454172	1462	2083.01	1814300	871	1605075	664	sample_4	cami1_toy_high	Prevotella sp. CAG:755 strain	Prevotella sp. CAG:755	Prevotella	Prevotellaceae	Bacteroidales	Bacteroidia	Bacteroidetes	Bacteria
binny_I09R01.000023_C83_P95_Bacteroidia	binny	1.2627e+06	2665697	0.984769	0.96477	0.852738	0.559748	636	6255.55	2308299	369	2273142	356	sample_4	cami1_toy_high	Alistipes sp. CAG:53 strain	Alistipes sp. CAG:53	Alistipes	Rikenellaceae	Bacteroidales	Bacteroidia	Bacteroidetes	Bacteria
binny_I09R01.000048_C89_P94_Sphingobacteriia	binny	485918	9064696	0.975515	0.958018	0.873758	0.600843	1899	6817.09	8119150	1191	7920355	1141	sample_4	cami1_toy_high	Chitinophaga pinensis DSM 2588	Chitinophaga pinensis	Chitinophaga	Chitinophagaceae	Chitinophagales	Chitinophagia	Bacteroidetes	Bacteria
binny_I01R01.000061_C96_P95_Sphingobacteriia	binny	1.12261e+06	5900623	0.993569	0.981685	0.93013	0.730245	734	10117	5523875	546	5488349	536	sample_4	cami1_toy_high	Niabella aurantiaca DSM 17617	Niabella aurantiaca	Niabella	Chitinophagaceae	Chitinophagales	Chitinophagia	Bacteroidetes	Bacteria
binny_I23R02.000007_C82_P89_Cytophagia	binny	1.08955e+06	6213499	0.95172	0.926997	0.728519	0.435387	6183	1637.84	4756289	2904	4526653	2692	sample_4	cami1_toy_high	Rudanella lutea DSM 19387	Rudanella lutea	Rudanella	Cytophagaceae	Cytophagales	Cytophagia	Bacteroidetes	Bacteria
binny_I21R01.000002_C73_P94_Flavobacteriia	binny	1.2036e+06	2703980	0.981027	0.972727	0.707144	0.378538	1696	2953.15	1949082	660	1912103	642	sample_4	cami1_toy_high	Capnocytophaga sp. oral taxon 336 str. F0502	Capnocytophaga sp. oral taxon 336	Capnocytophaga	Flavobacteriaceae	Flavobacteriales	Flavobacteriia	Bacteroidetes	Bacteria
binny_I09R01.000026_C88_P94_Flavobacteriia	binny	95618.1	4142971	0.999111	0.997118	0.924444	0.53149	651	11047.1	3833353	347	3829944	346	sample_4	cami1_toy_high	Flavobacterium sp. B17 strain	Flavobacterium sp. B17	Flavobacterium	Flavobacteriaceae	Flavobacteriales	Flavobacteriia	Bacteroidetes	Bacteria
binny_I23R02.000075.000006_C77_P87_Spirochaetes	binny	1.00415e+06	3521801	0.965317	0.943772	0.677616	0.404268	3280	1759.55	2472170	1405	2386428	1326	sample_4	cami1_toy_high	Mesoflavibacter zeaxanthinifaciens S86	Mesoflavibacter zeaxanthinifaciens	Mesoflavibacter	Flavobacteriaceae	Flavobacteriales	Flavobacteriia	Bacteroidetes	Bacteria
binny_I01R01.000299_C98_P95_Flavobacteriia	binny	929704	4295397	0.996167	0.857143	0.994058	0.666667	54	102055	4286304	42	4269874	36	sample_4	cami1_toy_high	Myroides odoratus DSM 2801	Myroides odoratus	Myroides	Flavobacteriaceae	Flavobacteriales	Flavobacteriia	Bacteroidetes	Bacteria
binny_I09R01.000158_C88_P92_Sphingobacteriia	binny	1.04238e+06	3358690	0.985829	0.964206	0.888848	0.584803	737	6774.67	3028279	447	2985364	431	sample_4	cami1_toy_high	Ochrovirga pacifica strain	Ochrovirga pacifica	Ochrovirga	Flavobacteriaceae	Flavobacteriales	Flavobacteriia	Bacteroidetes	Bacteria
binny_I01R01.000246_C98_P98_Flavobacteriia	binny	913239	2128078	0.99838	0.983333	0.982698	0.776316	76	34910.9	2094653	60	2091259	59	sample_4	cami1_toy_high	Riemerella anatipestifer RA-YM	Riemerella anatipestifer	Riemerella	Weeksellaceae	Flavobacteriales	Flavobacteriia	Bacteroidetes	Bacteria
binny_I01R01.000387_C94_P98_Bacteria	binny	939857	979113	0.991056	0.833333	0.997701	0.9375	16	54759.9	985678	18	976862	15	sample_4	cami1_toy_high	Marinimicrobia bacterium SCGC AAA298-D23 strain	Marinimicrobia bacterium SCGC AAA298-D23	Candidatus Marinimicrobia genus	Candidatus Marinimicrobia family	Candidatus Marinimicrobia order	Candidatus Marinimicrobia class	Candidatus Marinimicrobia	Bacteria
binny_I19R01.000044.000006_C99_P95_Bacteria	binny	1.26022e+06	1050302	0.586132	0.333333	1	1	3	199102	1791920	9	1050302	3	sample_4	cami1_toy_high	Chlamydia trachomatis IU888	Chlamydia trachomatis	Chlamydia	Chlamydiaceae	Chlamydiales	Chlamydiia	Chlamydiae	Bacteria
binny_I18R02.000246_C79_P98_Bacteria	binny	485913	13660268	1	1	0.309306	0.373134	67	169008	4225198	25	4225198	25	sample_4	cami1_toy_high	Ktedonobacter racemifer DSM 44963	Ktedonobacter racemifer	Ktedonobacter	Ktedonobacteraceae	Ktedonobacterales	Ktedonobacteria	Chloroflexi	Bacteria
binny_I01R01.000271_C98_P97_Oscillatoriales	binny	98439.1	5437550	1	1	0.994004	0.64539	141	59395	5404947	91	5404947	91	sample_4	cami1_toy_high	Fischerella thermalis PCC 7521	Fischerella thermalis	Fischerella	Hapalosiphonaceae	Nostocales	Cyanobacteria class	Cyanobacteria	Bacteria
binny_I01R01.000218_C98_P99_Oscillatoriales	binny	927677	4771714	1	1	0.880899	0.529412	187	42458.6	4203398	99	4203398	99	sample_4	cami1_toy_high	Synechocystis sp. PCC 7509 strain	Synechocystis sp. PCC 7509	Synechocystis	Merismopediaceae	Synechococcales	Cyanobacteria class	Cyanobacteria	Bacteria
binny_I01R01.000092_C95_P96_Chroococcales	binny	195250	5054360	0.998312	0.991304	0.975922	0.77551	441	14321.7	4940998	345	4932660	342	sample_4	cami1_toy_high	Synechococcus sp. PCC 7336 strain	Synechococcus sp. PCC 7336	Synechococcus	Synechococcaceae	Synechococcales	Cyanobacteria class	Cyanobacteria	Bacteria
binny_I07R01.000292_C95_P96_Deinococcus-Thermus	binny	1.11107e+06	2236413	0.99276	0.975779	0.96499	0.771546	731	3760.99	2173855	578	2158117	564	sample_4	cami1_toy_high	Thermus sp. CCB_US3_UF1 strain	Thermus sp. CCB_US3_UF1	Thermus	Thermaceae	Thermales	Deinococci	Deinococcus-Thermus	Bacteria
binny_I23R02.000141_C76_P93_Deltaproteobacteria	binny	1.04883e+06	3019199	0.923507	0.862994	0.524864	0.280404	2179	2423.62	1715925	708	1584668	611	sample_4	cami1_toy_high	Alicyclobacillus acidocaldarius subsp. acidocaldarius Tc-4-1	Alicyclobacillus acidocaldarius	Alicyclobacillus	Alicyclobacillaceae	Bacillales	Bacilli	Firmicutes	Bacteria
binny_I09R01.000091_C91_P94_Bacilli	binny	280355	5367280	0.987549	0.917431	0.988934	0.826446	121	49310.1	5374805	109	5307885	100	sample_4	cami1_toy_high	Bacillus anthracis str. A1055	Bacillus anthracis	Bacillus	Bacillaceae	Bacillales	Bacilli	Firmicutes	Bacteria
binny_I02R01.000288_C98_P98_Bacilli	binny	536229	3833121	1	1	0.962846	0.861111	36	119055	3690707	31	3690707	31	sample_4	cami1_toy_high	Bacillus pumilus ATCC 7061	Bacillus pumilus	Bacillus	Bacillaceae	Bacillales	Bacilli	Firmicutes	Bacteria
binny_I01R01.000819_C97_P96_Bacilli	binny	1.13244e+06	3978589	1	1	0.997192	0.777778	36	141693	3967416	28	3967416	28	sample_4	cami1_toy_high	Bacillus sp. 37MA strain	Bacillus sp. 37MA	Bacillus	Bacillaceae	Bacillales	Bacilli	Firmicutes	Bacteria
binny_I02R02.000006_C98_P98_Bacilli	binny	903507	4187586	0.999428	0.984615	0.946147	0.64	100	60989.8	3964337	65	3962071	64	sample_4	cami1_toy_high	Bacillus subtilis gtP20b	Bacillus subtilis	Bacillus	Bacillaceae	Bacillales	Bacilli	Firmicutes	Bacteria
binny_I15R03.000500_C84_P93_Clostridia	binny	1.23048e+06	4420669	0.919082	0.767399	0.674592	0.465039	901	5942.68	3244703	546	2982149	419	sample_4	cami1_toy_high	Bacillus subtilis S1-4	Bacillus subtilis	Bacillus	Bacillaceae	Bacillales	Bacilli	Firmicutes	Bacteria
binny_I11R03.000071_C86_P93_Bacilli	binny	629742	2202708	0.936649	0.863517	0.810615	0.511664	643	5003.45	1906314	381	1785548	329	sample_4	cami1_toy_high	Staphylococcus hominis SK119	Staphylococcus hominis	Staphylococcus	Staphylococcaceae	Bacillales	Bacilli	Firmicutes	Bacteria
binny_I09R01.000101_C90_P93_Bacilli	binny	888027	1887065	0.941302	0.860377	0.825136	0.502203	454	6242.2	1654182	265	1557085	228	sample_4	cami1_toy_high	Lactobacillus delbrueckii subsp. lactis DSM 20072	Lactobacillus delbrueckii	Lactobacillus	Lactobacillaceae	Lactobacillales	Bacilli	Firmicutes	Bacteria
binny_H|S4|C1019557_C95_P99_Bacilli	binny	880633	2135521	1	1	0.833623	0.2	5	1780219	1780219	1	1780219	1	sample_4	cami1_toy_high	Lactobacillus helveticus R0052	Lactobacillus helveticus	Lactobacillus	Lactobacillaceae	Lactobacillales	Bacilli	Firmicutes	Bacteria
binny_I18R01.000073_C75_P93_Bacilli	binny	888801	1207637	0.838153	0.741935	0.680655	0.354626	454	4519.4	980709	217	821984	161	sample_4	cami1_toy_high	Lactobacillus iners ATCC 55195	Lactobacillus iners	Lactobacillus	Lactobacillaceae	Lactobacillales	Bacilli	Firmicutes	Bacteria
binny_I12R01.002604_C97_P92_Bacilli	binny	712938	2100364	0.991522	0.272727	1	1	3	192575	2118324	11	2100364	3	sample_4	cami1_toy_high	Lactobacillus fermentum CECT 5716	Limosilactobacillus fermentum	Limosilactobacillus	Lactobacillaceae	Lactobacillales	Bacilli	Firmicutes	Bacteria
binny_I18R01.000724.000001_C97_P97_Bacilli	binny	548485	2067894	0.998271	0.875	1	1	7	258934	2071475	8	2067894	7	sample_4	cami1_toy_high	Lactobacillus reuteri MM4-1A	Limosilactobacillus reuteri	Limosilactobacillus	Lactobacillaceae	Lactobacillales	Bacilli	Firmicutes	Bacteria
binny_I09R01.000222_C97_P95_Bacilli	binny	1.0466e+06	2651584	0.862998	0.836735	0.985761	0.630769	130	30905.9	3028774	98	2613827	82	sample_4	cami1_toy_high	Lactobacillus suebicus DSM 5007 = KCTC 3549	Paucilactobacillus suebicus	Paucilactobacillus	Lactobacillaceae	Lactobacillales	Bacilli	Firmicutes	Bacteria
binny_I18R02.000048_C86_P90_Spirochaetes	binny	1.15484e+06	1945933	0.747701	0.625731	0.689509	0.370242	578	5247.03	1794484	342	1341738	214	sample_4	cami1_toy_high	Streptococcus agalactiae MRI Z1-202	Streptococcus agalactiae	Streptococcus	Streptococcaceae	Lactobacillales	Bacilli	Firmicutes	Bacteria
binny_I11R01.000152_C83_P93_Bacilli	binny	40041.1	2119939	0.903567	0.803612	0.714049	0.437884	813	3781.7	1675294	443	1513741	356	sample_4	cami1_toy_high	Streptococcus equi subsp. zooepidemicus	Streptococcus equi	Streptococcus	Streptococcaceae	Lactobacillales	Bacilli	Firmicutes	Bacteria
binny_H|S4|C1510065_C97_P99_Bacilli	binny	1.04663e+06	2138796	1	1	1	1	1	2138796	2138796	1	2138796	1	sample_4	cami1_toy_high	Streptococcus salivarius 57.I	Streptococcus salivarius	Streptococcus	Streptococcaceae	Lactobacillales	Bacilli	Firmicutes	Bacteria
binny_I21R03.000017_C76_P93_Proteobacteria	binny	1.07408e+06	2063485	0.807488	0.75793	0.679613	0.385399	1178	2899.35	1736709	599	1402372	454	sample_4	cami1_toy_high	Streptococcus sobrinus TCI-367	Streptococcus sobrinus	Streptococcus	Streptococcaceae	Lactobacillales	Bacilli	Firmicutes	Bacteria
binny_H|S4|C284707_C95_P99_Bacilli	binny	1.15643e+06	2023488	1	1	0.970891	0.5	2	1964586	1964586	1	1964586	1	sample_4	cami1_toy_high	Streptococcus sp. strain	Streptococcus sp.	Streptococcus	Streptococcaceae	Lactobacillales	Bacilli	Firmicutes	Bacteria
binny_I01R01.000094_C97_P96_Bacteria	binny	1.26279e+06	1557212	1	1	0.972281	0.54955	111	24820.4	1514047	61	1514047	61	sample_4	cami1_toy_high	Clostridium sp. CAG:269 strain	Clostridium sp. CAG:269	Clostridium	Clostridiaceae	Eubacteriales	Clostridia	Firmicutes	Bacteria
binny_I04R01.001140_C93_P95_Firmicutes	binny	1.26282e+06	1234018	0.944548	0.746667	0.98326	0.777778	72	17127.9	1284594	75	1213361	56	sample_4	cami1_toy_high	Clostridium sp. CAG:567 strain	Clostridium sp. CAG:567	Clostridium	Clostridiaceae	Eubacteriales	Clostridia	Firmicutes	Bacteria
binny_I01R01.000454_C95_P96_Clostridia	binny	1.26288e+06	2444838	0.963865	0.897196	0.976499	0.732824	131	23148.5	2476886	107	2387383	96	sample_4	cami1_toy_high	Eubacterium sp. CAG:156 strain	Eubacterium sp. CAG:156	Eubacterium	Eubacteriaceae	Eubacteriales	Clostridia	Firmicutes	Bacteria
binny_I09R01.000049_C97_P94_Clostridia	binny	658085	3334518	0.995166	0.981132	0.984822	0.742857	70	62261.5	3299860	53	3283907	52	sample_4	cami1_toy_high	Lachnospiraceae bacterium 5_1_57FAA strain	Lachnospiraceae bacterium 5_1_57FAA	Lachnospiraceae genus	Lachnospiraceae	Eubacteriales	Clostridia	Firmicutes	Bacteria
binny_I02R01.000108_C97_P95_Clostridia	binny	500632	3846842	0.965616	0.960177	0.89566	0.580214	374	15788.3	3568150	226	3445461	217	sample_4	cami1_toy_high	Tyzzerella nexilis DSM 1787	Tyzzerella nexilis	Tyzzerella	Lachnospiraceae	Eubacteriales	Clostridia	Firmicutes	Bacteria
binny_I19R02.000083.000002_C85_P87_Spirochaetes	binny	203119	3834677	0.737801	0.867704	0.745957	0.673716	331	15085.9	3877070	257	2860506	223	sample_4	cami1_toy_high	Acetivibrio thermocellus ATCC 27405	Acetivibrio thermocellus	Acetivibrio	Oscillospiraceae	Eubacteriales	Clostridia	Firmicutes	Bacteria
binny_I18R03.000067.000003_C86_P90_Spirochaetes	binny	1.09419e+06	3461909	0.797152	0.470588	0.683031	0.237624	101	58162.7	2966300	51	2364591	24	sample_4	cami1_toy_high	Acetivibrio thermocellus YS	Acetivibrio thermocellus	Acetivibrio	Oscillospiraceae	Eubacteriales	Clostridia	Firmicutes	Bacteria
binny_I04R01.000431_C96_P97_Clostridia	binny	411483	3077975	0.997674	0.974026	0.990268	0.652174	115	39677	3055126	77	3048019	75	sample_4	cami1_toy_high	Faecalibacterium prausnitzii A2-165	Faecalibacterium prausnitzii	Faecalibacterium	Oscillospiraceae	Eubacteriales	Clostridia	Firmicutes	Bacteria
binny_I23R01.000062_C88_P90_Firmicutes	binny	1.26296e+06	1839482	0.932503	0.887734	0.795765	0.5157	1656	1631.76	1569749	962	1463796	854	sample_4	cami1_toy_high	Ruminococcus sp. CAG:382 strain	Ruminococcus sp. CAG:382	Ruminococcus	Oscillospiraceae	Eubacteriales	Clostridia	Firmicutes	Bacteria
binny_I21R01.000116_C72_P94_Spirochaetes	binny	1.26296e+06	2332220	0.991598	0.992188	0.568904	0.283008	1795	2613.38	1338051	512	1326809	508	sample_4	cami1_toy_high	Ruminococcus sp. CAG:579 strain	Ruminococcus sp. CAG:579	Ruminococcus	Oscillospiraceae	Eubacteriales	Clostridia	Firmicutes	Bacteria
binny_I09R01.000361_C85_P95_Spirochaetes	binny	1.15142e+06	4176733	0.998407	0.962264	0.96465	0.73913	69	76141.8	4035515	53	4029087	51	sample_4	cami1_toy_high	Clostridioides difficile P48	Clostridioides difficile	Clostridioides	Peptostreptococcaceae	Eubacteriales	Clostridia	Firmicutes	Bacteria
binny_I09R01.000034_C86_P95_Erysipelotrichi	binny	1.15143e+06	3995968	0.971582	0.958904	0.868848	0.581516	963	6118.9	3573438	584	3471889	560	sample_4	cami1_toy_high	Clostridioides difficile P53	Clostridioides difficile	Clostridioides	Peptostreptococcaceae	Eubacteriales	Clostridia	Firmicutes	Bacteria
binny_I09R01.000037_C91_P94_Clostridia	binny	521460	2911631	0.992334	0.984252	0.888581	0.610749	614	6843.07	2607209	381	2587221	375	sample_4	cami1_toy_high	Caldicellulosiruptor bescii DSM 6725	Caldicellulosiruptor bescii	Caldicellulosiruptor	Thermoanaerobacterales Family III. Incertae Sedis	Thermoanaerobacterales	Clostridia	Firmicutes	Bacteria
binny_I24R01.000101_C75_P87_Clostridia	binny	1.11112e+06	2055371	0.899545	0.85988	0.614423	0.344365	2085	1681.31	1403895	835	1262867	718	sample_4	cami1_toy_high	Acidaminococcus sp. BV3L6 strain	Acidaminococcus sp. BV3L6	Acidaminococcus	Acidaminococcaceae	Acidaminococcales	Negativicutes	Firmicutes	Bacteria
binny_I01R01.000135_C96_P97_Deltaproteobacteria	binny	585503	2038715	0.996034	0.95122	0.991641	0.696429	56	49505.4	2029723	41	2021673	39	sample_4	cami1_toy_high	Selenomonas noxia ATCC 43541	Selenomonas noxia	Selenomonas	Selenomonadaceae	Selenomonadales	Negativicutes	Firmicutes	Bacteria
binny_I09R01.000263_C84_P94_Spirochaetes	binny	945713	3618672	0.989759	0.984293	0.824487	0.490435	1150	5260.77	3014421	573	2983549	564	sample_4	cami1_toy_high	Ignavibacterium album JCM 16511	Ignavibacterium album	Ignavibacterium	Ignavibacteriaceae	Ignavibacteriales	Ignavibacteria	Ignavibacteriae	Bacteria
binny_I01R01.000068_C93_P95_Planctomycetes	binny	993516	7451546	0.999599	0.998696	0.952449	0.695731	1101	9256.93	7100067	767	7097218	766	sample_4	cami1_toy_high	Rhodopirellula baltica SWK14	Rhodopirellula baltica	Rhodopirellula	Pirellulaceae	Pirellulales	Planctomycetia	Planctomycetes	Bacteria
binny_H|S4|C694510_C98_P97_Alphaproteobacteria	binny	335659	7231835	1	1	1	1	1	7231835	7231835	1	7231835	1	sample_4	cami1_toy_high	Bradyrhizobium cosmicum strain	Bradyrhizobium cosmicum	Bradyrhizobium	Bradyrhizobiaceae	Hyphomicrobiales	Alphaproteobacteria	Proteobacteria	Bacteria
binny_I01R01.000473_C98_P99_Alphaproteobacteria	binny	316058	5331222	0.998466	0.904762	0.993885	0.95	20	252703	5306758	21	5298620	19	sample_4	cami1_toy_high	Rhodopseudomonas palustris HaA2	Rhodopseudomonas palustris	Rhodopseudomonas	Bradyrhizobiaceae	Hyphomicrobiales	Alphaproteobacteria	Proteobacteria	Bacteria
binny_I13R01.001957_C92_P98_Bacteria	binny	1.32834e+06	3286001	0.98499	0.181818	0.600086	0.4	5	181994	2001933	11	1971884	2	sample_4	cami1_toy_high	Brucella abortus 68-3396P	Brucella abortus	Brucella	Brucellaceae	Hyphomicrobiales	Alphaproteobacteria	Proteobacteria	Bacteria
binny_I18R01.000092_C72_P89_Actinobacteria[class]	binny	520453	3222920	0.550433	0.889535	0.557305	0.247706	1853	6323.95	3263157	516	1796148	459	sample_4	cami1_toy_high	Brucella abortus bv. 5 str. B3196	Brucella abortus	Brucella	Brucellaceae	Hyphomicrobiales	Alphaproteobacteria	Proteobacteria	Bacteria
binny_I18R01.000037_C80_P90_Alphaproteobacteria	binny	419610	5396167	0.91403	0.878538	0.663906	0.367901	2025	4622.06	3919510	848	3582549	745	sample_4	cami1_toy_high	Methylorubrum extorquens PA1	Methylorubrum extorquens	Methylorubrum	Methylobacteriaceae	Hyphomicrobiales	Alphaproteobacteria	Proteobacteria	Bacteria
binny_I01R01.000123_C98_P96_Alphaproteobacteria	binny	1.28718e+06	7758555	0.879724	0.897436	0.954446	0.46729	749	21583.5	8417550	390	7405121	350	sample_4	cami1_toy_high	Mesorhizobium sp. L48C026A00 strain	Mesorhizobium sp. L48C026A00	Mesorhizobium	Phyllobacteriaceae	Hyphomicrobiales	Alphaproteobacteria	Proteobacteria	Bacteria
binny_I01R01.000695_C98_P98_Alphaproteobacteria	binny	424182	5464321	0.995571	0.828571	0.864807	0.783784	37	135617	4746608	35	4725583	29	sample_4	cami1_toy_high	Rhizobium sp. IRBG74 strain	Rhizobium sp. IRBG74	Rhizobium	Rhizobiaceae	Hyphomicrobiales	Alphaproteobacteria	Proteobacteria	Bacteria
binny_I09R01.000042_C95_P93_Alphaproteobacteria	binny	1.33709e+06	3867423	0.947178	0.886266	0.818268	0.544855	758	7169.68	3341072	466	3164589	413	sample_4	cami1_toy_high	Limimaricola cinnabarinus LL-001	Limimaricola cinnabarinus	Limimaricola	Rhodobacteraceae	Rhodobacterales	Alphaproteobacteria	Proteobacteria	Bacteria
binny_I01R01.000146_C95_P96_Bacteria	binny	371731	3468572	0.987698	0.975155	0.696463	0.379533	1241	5063.81	2445822	483	2415733	471	sample_4	cami1_toy_high	Rhodobacter sp. SW2 strain	Rhodobacter sp. SW2	Rhodobacter	Rhodobacteraceae	Rhodobacterales	Alphaproteobacteria	Proteobacteria	Bacteria
binny_H|S4|C380105_C98_P98_Alphaproteobacteria	binny	391616	5478222	1	1	0.949262	0.333333	3	5200269	5200269	1	5200269	1	sample_4	cami1_toy_high	Octadecabacter arcticus 238	Octadecabacter arcticus	Octadecabacter	Roseobacteraceae	Rhodobacterales	Alphaproteobacteria	Proteobacteria	Bacteria
binny_I01R01.000105_C94_P99_Alphaproteobacteria	binny	1.05421e+06	5186835	1	1	0.702475	0.688525	244	21688.2	3643623	168	3643623	168	sample_4	cami1_toy_high	Acetobacteraceae bacterium AT-5844 strain	Acetobacteraceae bacterium AT-5844	Acetobacteraceae genus	Acetobacteraceae	Rhodospirillales	Alphaproteobacteria	Proteobacteria	Bacteria
binny_I01R01.000200_C94_P96_Spirochaetes	binny	1.26271e+06	1793604	1	1	0.974019	0.704403	159	15598.3	1747005	112	1747005	112	sample_4	cami1_toy_high	Azospirillum sp. CAG:239 strain	Azospirillum sp. CAG:239	Azospirillum	Azospirillaceae	Rhodospirillales	Alphaproteobacteria	Proteobacteria	Bacteria
binny_I01R01.000102_C98_P98_Alphaproteobacteria	binny	269796	4404716	1	1	0.990981	0.950617	81	56688.2	4364991	77	4364991	77	sample_4	cami1_toy_high	Rhodospirillum rubrum ATCC 11170	Rhodospirillum rubrum	Rhodospirillum	Rhodospirillaceae	Rhodospirillales	Alphaproteobacteria	Proteobacteria	Bacteria
binny_I06R01.000580_C97_P96_Bacteria	binny	1.41284e+06	1134363	0.984502	0.938462	0.917786	0.61	200	8134.55	1057492	130	1041103	122	sample_4	cami1_toy_high	Anaplasma marginale str. Gypsy Plains	Anaplasma marginale	Anaplasma	Anaplasmataceae	Rickettsiales	Alphaproteobacteria	Proteobacteria	Bacteria
binny_I18R01.000006_C75_P96_Spirochaetes	binny	1.09032e+06	4037759	0.973848	0.962525	0.600608	0.326859	1493	4911.71	2490236	507	2425112	488	sample_4	cami1_toy_high	Sphingomonas melonis DAPP-PG 224	Sphingomonas melonis	Sphingomonas	Sphingomonadaceae	Sphingomonadales	Alphaproteobacteria	Proteobacteria	Bacteria
binny_I01R01.000090_C92_P95_Gammaproteobacteria	binny	1.20078e+06	8405226	0.962517	0.99794	0.849166	0.38361	2526	7636.85	7415383	971	7137430	969	sample_4	cami1_toy_high	Cupriavidus basilensis B-8	Cupriavidus basilensis	Cupriavidus	Burkholderiaceae	Burkholderiales	Betaproteobacteria	Proteobacteria	Bacteria
binny_I21R01.000093_C75_P93_Gammaproteobacteria	binny	312153	2110335	0.903468	0.856343	0.701797	0.391973	1171	3058.34	1639268	536	1481026	459	sample_4	cami1_toy_high	Polynucleobacter asymbioticus QLW-P1DMWA-1	Polynucleobacter asymbioticus	Polynucleobacter	Burkholderiaceae	Burkholderiales	Betaproteobacteria	Proteobacteria	Bacteria
binny_H|S4|C633386_C98_P97_Gammaproteobacteria	binny	543728	6754952	1	1	0.832922	0.5	2	5626347	5626347	1	5626347	1	sample_4	cami1_toy_high	Variovorax paradoxus S110	Variovorax paradoxus	Variovorax	Comamonadaceae	Burkholderiales	Betaproteobacteria	Proteobacteria	Bacteria
binny_I13R01.000004_C85_P93_Gammaproteobacteria	binny	1.00505e+06	5151449	0.946484	0.914683	0.735463	0.464718	1984	3971.15	4002919	1008	3788698	922	sample_4	cami1_toy_high	Collimonas fungivorans Ter331	Collimonas fungivorans	Collimonas	Oxalobacteraceae	Burkholderiales	Betaproteobacteria	Proteobacteria	Bacteria
binny_I09R01.000050_C87_P98_Proteobacteria	binny	1.2631e+06	2495807	0.99745	0.994898	0.979228	0.795918	245	12501.1	2450213	196	2443964	195	sample_4	cami1_toy_high	Parasutterella excrementihominis CAG:233 strain	Parasutterella excrementihominis CAG:233	Parasutterella	Sutterellaceae	Burkholderiales	Betaproteobacteria	Proteobacteria	Bacteria
binny_I18R01.000097_C72_P92_Gammaproteobacteria	binny	1.19058e+06	2212524	0.954627	0.930556	0.641661	0.31485	1064	4131.02	1487168	360	1419690	335	sample_4	cami1_toy_high	Neisseria meningitidis NM1476	Neisseria meningitidis	Neisseria	Neisseriaceae	Neisseriales	Betaproteobacteria	Proteobacteria	Bacteria
binny_I01R01.000223_C98_P98_Betaproteobacteria	binny	933266	2515555	1	1	0.98334	0.675676	148	24736.5	2473647	100	2473647	100	sample_4	cami1_toy_high	Neisseria sicca 4320	Neisseria sicca	Neisseria	Neisseriaceae	Neisseriales	Betaproteobacteria	Proteobacteria	Bacteria
binny_I07R01.000009_C94_P95_Gammaproteobacteria	binny	641147	2299843	0.973284	0.92463	0.898356	0.661213	1039	2857.05	2122789	743	2066077	687	sample_4	cami1_toy_high	Simonsiella muelleri ATCC 29453	Simonsiella muelleri	Simonsiella	Neisseriaceae	Neisseriales	Betaproteobacteria	Proteobacteria	Bacteria
binny_H|S4|C993464_C98_P98_Gammaproteobacteria	binny	666681	3059839	1	1	1	1	1	3059839	3059839	1	3059839	1	sample_4	cami1_toy_high	Methylotenera versatilis 301	Methylotenera versatilis	Methylotenera	Methylophilaceae	Nitrosomonadales	Betaproteobacteria	Proteobacteria	Bacteria
binny_I01R01.000974_C97_P99_Deltaproteobacteria	binny	1.12339e+06	3198280	0.990195	0.954545	0.993393	0.677419	31	145846	3208608	22	3177148	21	sample_4	cami1_toy_high	Thiobacillus thioparus DSM 505	Thiobacillus thioparus	Thiobacillus	Thiobacillaceae	Nitrosomonadales	Betaproteobacteria	Proteobacteria	Bacteria
binny_I09R02.000012_C98_P93_Gammaproteobacteria	binny	1.12337e+06	4184383	0.988245	0.946809	0.908168	0.675949	395	13635.9	3845326	282	3800123	267	sample_4	cami1_toy_high	Thauera linaloolentis 47Lol = DSM 12138	Thauera linaloolentis	Thauera	Zoogloeaceae	Rhodocyclales	Betaproteobacteria	Proteobacteria	Bacteria
binny_I18R01.000098_C78_P95_Spirochaetes	binny	96561.1	3877788	0.98372	0.973856	0.691609	0.366318	1627	4454.74	2726299	612	2681915	596	sample_4	cami1_toy_high	Desulfococcus oleovorans Hxd3	Desulfococcus oleovorans	Desulfococcus	Desulfobacteraceae	Desulfobacterales	Deltaproteobacteria	Proteobacteria	Bacteria
binny_I21R01.000057_C79_P96_Deltaproteobacteria	binny	589865	3016576	0.982891	0.976012	0.670297	0.351133	1854	3084.25	2057197	667	2022001	651	sample_4	cami1_toy_high	Desulfurivibrio alkaliphilus AHT 2	Desulfurivibrio alkaliphilus	Desulfurivibrio	Desulfobulbaceae	Desulfobacterales	Deltaproteobacteria	Proteobacteria	Bacteria
binny_I21R01.000050_C77_P94_Epsilonproteobacteria	binny	235279	1755920	0.998788	0.997512	0.736184	0.403421	994	3219.52	1294248	402	1292680	401	sample_4	cami1_toy_high	Helicobacter hepaticus ATCC 51449	Helicobacter hepaticus	Helicobacter	Helicobacteraceae	Campylobacterales	Epsilonproteobacteria	Proteobacteria	Bacteria
binny_I21R01.000078_C82_P90_Gammaproteobacteria	binny	762983	2607169	0.975541	0.966273	0.698927	0.368015	1557	3149.93	1867908	593	1822220	573	sample_4	cami1_toy_high	Succinatimonas hippei YIT 12066	Succinatimonas hippei	Succinatimonas	Succinivibrionaceae	Aeromonadales	Gammaproteobacteria	Proteobacteria	Bacteria
binny_I09R01.000046_C84_P95_Gammaproteobacteria	binny	318167	4813564	0.977672	0.951807	0.823776	0.558022	991	6980.82	4055857	581	3965298	553	sample_4	cami1_toy_high	Shewanella frigidimarina NCIMB 400	Shewanella frigidimarina	Shewanella	Shewanellaceae	Alteromonadales	Gammaproteobacteria	Proteobacteria	Bacteria
binny_I01R01.000986_C98_P98_Deltaproteobacteria	binny	545275	2843769	1	1	0.987835	0.735294	34	112367	2809175	25	2809175	25	sample_4	cami1_toy_high	Thioalkalivibrio sp. ALE20 strain	Thioalkalivibrio sp. ALE20	Thioalkalivibrio	Ectothiorhodospiraceae	Chromatiales	Gammaproteobacteria	Proteobacteria	Bacteria
binny_I01R01.000929_C98_P98_Gammaproteobacteria	binny	1.15876e+06	2932842	0.959183	0.777778	1	1	14	169869	3057646	18	2932842	14	sample_4	cami1_toy_high	Thioalkalivibrio sp. ALJ9 strain	Thioalkalivibrio sp. ALJ9	Thioalkalivibrio	Ectothiorhodospiraceae	Chromatiales	Gammaproteobacteria	Proteobacteria	Bacteria
binny_I01R02.000194_C98_P96_Gammaproteobacteria	binny	766155	4675209	0.995886	0.94898	0.994152	0.845455	110	47623.1	4667068	98	4647869	93	sample_4	cami1_toy_high	Shigella flexneri 1485-80	Shigella flexneri	Shigella	Enterobacteriaceae	Enterobacterales	Gammaproteobacteria	Proteobacteria	Bacteria
binny_I01R01.000097_C98_P97_Gammaproteobacteria	binny	349966	4872522	1	1	0.992951	0.564103	117	73305.7	4838177	66	4838177	66	sample_4	cami1_toy_high	Yersinia frederiksenii ATCC 33641	Yersinia frederiksenii	Yersinia	Yersiniaceae	Enterobacterales	Gammaproteobacteria	Proteobacteria	Bacteria
binny_I09R02.000367_C82_P94_Gammaproteobacteria	binny	1.28609e+06	4199955	0.89948	0.739837	0.862064	0.62116	586	8181.39	4025246	492	3620628	364	sample_4	cami1_toy_high	Yersinia pseudotuberculosis B-6864	Yersinia pseudotuberculosis	Yersinia	Yersiniaceae	Enterobacterales	Gammaproteobacteria	Proteobacteria	Bacteria
binny_I01R01.000301_C94_P97_Gammaproteobacteria	binny	1.38306e+06	3654912	0.988845	0.876289	0.986884	0.794393	107	37604.8	3647665	97	3606974	85	sample_4	cami1_toy_high	Legionella pneumophila str. 121004	Legionella pneumophila	Legionella	Legionellaceae	Legionellales	Gammaproteobacteria	Proteobacteria	Bacteria
binny_I24R02.000123_C73_P88_Gammaproteobacteria	binny	1.11647e+06	3942068	0.905641	0.861702	0.591702	0.324953	3739	1826.64	2575557	1410	2332529	1215	sample_4	cami1_toy_high	Methyloglobulus morosus KoM1	Methyloglobulus morosus	Methyloglobulus	Methylococcaceae	Methylococcales	Gammaproteobacteria	Proteobacteria	Bacteria
binny_I11R02.000112_C82_P93_Spirochaetes	binny	590061	4931013	0.931855	0.863899	0.730173	0.46464	1612	4456.51	3863791	867	3600494	749	sample_4	cami1_toy_high	Halomonas sp. KM-1 strain	Halomonas sp. KM-1	Halomonas	Halomonadaceae	Oceanospirillales	Gammaproteobacteria	Proteobacteria	Bacteria
binny_I23R01.000064_C82_P88_Gammaproteobacteria	binny	637911	2326598	0.800644	0.702186	0.688049	0.414071	1862	1820.96	1999409	1098	1600814	771	sample_4	cami1_toy_high	Actinobacillus minor NM305	Actinobacillus minor	Actinobacillus	Pasteurellaceae	Pasteurellales	Gammaproteobacteria	Proteobacteria	Bacteria
binny_I21R01.000153_C83_P88_Gammaproteobacteria	binny	907489	2180381	0.967637	0.957317	0.725022	0.408146	1154	3320.52	1633696	492	1580825	471	sample_4	cami1_toy_high	Aggregatibacter actinomycetemcomitans serotype e str. SCC393	Aggregatibacter actinomycetemcomitans	Aggregatibacter	Pasteurellaceae	Pasteurellales	Gammaproteobacteria	Proteobacteria	Bacteria
binny_I01R01.000518_C98_P98_Gammaproteobacteria	binny	888728	1913067	0.990723	0.927273	0.992728	0.772727	66	34853.5	1916940	55	1899156	51	sample_4	cami1_toy_high	Haemophilus aegyptius ATCC 11116	Haemophilus aegyptius	Haemophilus	Pasteurellaceae	Pasteurellales	Gammaproteobacteria	Proteobacteria	Bacteria
binny_I01R01.000172_C99_P99_Gammaproteobacteria	binny	1.07848e+06	2078999	0.998729	0.96	0.992652	0.827586	29	82653.9	2066348	25	2063722	24	sample_4	cami1_toy_high	Haemophilus sputorum HK 2154	Haemophilus sputorum	Haemophilus	Pasteurellaceae	Pasteurellales	Gammaproteobacteria	Proteobacteria	Bacteria
binny_I01R02.000012_C93_P97_Gammaproteobacteria	binny	1.22128e+06	3739380	0.963534	0.949561	0.783671	0.504662	858	6669.63	3041350	456	2930443	433	sample_4	cami1_toy_high	Acinetobacter baumannii AB_TG2028	Acinetobacter baumannii	Acinetobacter	Moraxellaceae	Pseudomonadales	Gammaproteobacteria	Proteobacteria	Bacteria
binny_I18R01.000724.000003_C94_P99_Proteobacteria	binny	1.21766e+06	3536669	1	1	0.797068	0.636364	11	402709	2818966	7	2818966	7	sample_4	cami1_toy_high	Acinetobacter johnsonii ANC 3681	Acinetobacter johnsonii	Acinetobacter	Moraxellaceae	Pseudomonadales	Gammaproteobacteria	Proteobacteria	Bacteria
binny_I23R02.000154_C72_P95_Spirochaetes	binny	1.14467e+06	3522332	0.929622	0.845154	0.589992	0.356965	2003	2642.41	2235478	846	2078149	715	sample_4	cami1_toy_high	Acinetobacter sp. CIP 64.7 strain	Acinetobacter sp. CIP 64.7	Acinetobacter	Moraxellaceae	Pseudomonadales	Gammaproteobacteria	Proteobacteria	Bacteria
binny_I01R01.000547_C97_P97_Gammaproteobacteria	binny	1.40251e+06	6929379	1	1	0.98289	0.758621	29	309582	6810815	22	6810815	22	sample_4	cami1_toy_high	Pseudomonas aeruginosa BWHPSA006	Pseudomonas aeruginosa	Pseudomonas	Pseudomonadaceae	Pseudomonadales	Gammaproteobacteria	Proteobacteria	Bacteria
binny_I11R01.000603_C94_P95_Gammaproteobacteria	binny	1.2367e+06	1015837	0.885422	0.0540541	0.9907	0.444444	9	15359.8	1136622	74	1006390	4	sample_4	cami1_toy_high	Candidatus Photodesmus katoptron Akat1	Candidatus Photodesmus katoptron	Candidatus Photodesmus	Vibrionaceae	Vibrionales	Gammaproteobacteria	Proteobacteria	Bacteria
binny_I01R01.000067_C95_P96_Gammaproteobacteria	binny	991968	4006946	0.981268	0.934363	0.926702	0.481113	503	14610.5	3784126	259	3713243	242	sample_4	cami1_toy_high	Vibrio cholerae HC-50A2	Vibrio cholerae	Vibrio	Vibrionaceae	Vibrionales	Gammaproteobacteria	Proteobacteria	Bacteria
binny_I09R01.000012_C82_P96_Gammaproteobacteria	binny	991945	3912155	0.971047	0.940945	0.825122	0.537079	890	6543.8	3324251	508	3228005	478	sample_4	cami1_toy_high	Vibrio cholerae HE39	Vibrio cholerae	Vibrio	Vibrionaceae	Vibrionales	Gammaproteobacteria	Proteobacteria	Bacteria
binny_H|S4|C473698_C98_P98_Gammaproteobacteria	binny	342109	4940202	1	1	1	1	1	4940202	4940202	1	4940202	1	sample_4	cami1_toy_high	Xanthomonas oryzae pv. oryzae MAFF 311018	Xanthomonas oryzae	Xanthomonas	Xanthomonadaceae	Xanthomonadales	Gammaproteobacteria	Proteobacteria	Bacteria
binny_I01R02.000068_C97_P97_Gammaproteobacteria	binny	1.18566e+06	5059807	0.994983	0.954128	0.930626	0.666667	156	43417.7	4732528	109	4708786	104	sample_4	cami1_toy_high	Xanthomonas axonopodis pv. manihotis str. UA306	Xanthomonas phaseoli	Xanthomonas	Xanthomonadaceae	Xanthomonadales	Gammaproteobacteria	Proteobacteria	Bacteria
binny_I21R02.000041_C75_P91_Spirochaetes	binny	1.35353e+06	2911802	0.977074	0.960619	0.82013	0.496727	1375	3437.54	2444091	711	2388057	683	sample_4	cami1_toy_high	Bacteriovorax sp. DB6_IX strain	Bacteriovorax sp. DB6_IX	Bacteriovorax	Bacteriovoracaceae	Bacteriovoracales	Oligoflexia	Proteobacteria	Bacteria
binny_I18R02.000006.000002_C75_P88_Spirochaetes	binny	1.04978e+06	3824463	0.843832	0.769634	0.713897	0.368883	1594	4235.03	3235561	764	2730271	588	sample_4	cami1_toy_high	Leptospira borgpetersenii str. UI 09149	Leptospira borgpetersenii	Leptospira	Leptospiraceae	Leptospirales	Spirochaetia	Spirochaetes	Bacteria
binny_I04R01.000261_C92_P95_Spirochaetes	binny	498738	1339135	0.980236	0.917431	0.946676	0.806452	124	11865	1293287	109	1267727	100	sample_4	cami1_toy_high	Borreliella burgdorferi 29805	Borreliella burgdorferi	Borreliella	Borreliaceae	Spirochaetales	Spirochaetia	Spirochaetes	Bacteria
binny_I18R01.000083_C73_P95_Firmicutes	binny	441768	1471675	0.947227	0.917431	0.612892	0.311526	642	4368.03	952230	218	901978	200	sample_4	cami1_toy_high	Acholeplasma laidlawii PG-8A	Acholeplasma laidlawii	Acholeplasma	Acholeplasmataceae	Acholeplasmatales	Mollicutes	Tenericutes	Bacteria
binny_I01R01.000931_C96_P96_Thermotogae	binny	1.21908e+06	2169125	0.996368	0.972222	1	1	35	60473.1	2177033	36	2169125	35	sample_4	cami1_toy_high	Pseudothermotoga elfii DSM 9442 = NBRC 107921	Pseudothermotoga elfii	Pseudothermotoga	Thermotogaceae	Thermotogales	Thermotogae	Thermotogae	Bacteria
binny_I01R01.000757_C96_P98_Thermotogae	binny	1.15795e+06	1834866	1	1	0.99936	0.923077	13	152808	1833692	12	1833692	12	sample_4	cami1_toy_high	Thermotoga sp. EMP strain	Thermotoga sp. EMP	Thermotoga	Thermotogaceae	Thermotogales	Thermotogae	Thermotogae	Bacteria
binny_I01R01.000220_C96_P98_Verrucomicrobiae	binny	1.13406e+06	2751280	1	1	0.974131	0.551724	174	27917.8	2680107	96	2680107	96	sample_4	cami1_toy_high	Verrucomicrobium sp. 3C strain	Verrucomicrobium sp. 3C	Verrucomicrobium	Verrucomicrobiaceae	Verrucomicrobiales	Verrucomicrobiae	Verrucomicrobia	Bacteria
binny_H|S5|C452687_C94_P97_Archaea	binny	633148	1316578	1	1	1	1	1	1316578	1316578	1	1316578	1	sample_5	cami1_toy_high	Thermosphaera aggregans DSM 11486	Thermosphaera aggregans	Thermosphaera	Desulfurococcaceae	Desulfurococcales	Thermoprotei	Crenarchaeota	Archaea
binny_I15R01.000016.000013_C95_P96_Archaea	binny	1.13251e+06	2694607	0.991468	0.666667	1	1	4	452966	2717795	6	2694607	4	sample_5	cami1_toy_high	Sulfolobus islandicus M.16.46	Sulfolobus islandicus	Sulfolobus	Sulfolobaceae	Sulfolobales	Thermoprotei	Crenarchaeota	Archaea
binny_I19R01.000034_C85_P96_Archaea	binny	930945	2508616	0.991706	0.977208	0.950348	0.734475	467	6848.99	2403995	351	2384057	343	sample_5	cami1_toy_high	Sulfolobus islandicus REY15A	Sulfolobus islandicus	Sulfolobus	Sulfolobaceae	Sulfolobales	Thermoprotei	Crenarchaeota	Archaea
binny_I10R01.000400_C82_P97_Archaea	binny	519442	3081270	0.982058	0.97026	0.815277	0.53759	971	4754.62	2557984	538	2512089	522	sample_5	cami1_toy_high	Halorhabdus utahensis DSM 12940	Halorhabdus utahensis	Halorhabdus	Haloarculaceae	Halobacteriales	Halobacteria	Euryarchaeota	Archaea
binny_I07R01.000515_C91_P98_Archaea	binny	911121	1712370	1	1	0.996067	0.774194	31	71068.2	1705636	24	1705636	24	sample_5	cami1_toy_high	Methanobrevibacter smithii TS146D	Methanobrevibacter smithii	Methanobrevibacter	Methanobacteriaceae	Methanobacteriales	Methanobacteria	Euryarchaeota	Archaea
binny_I15R03.000027.000001_C80_P96_Archaea	binny	911125	1967773	0.968555	0.84375	0.828742	0.519231	156	17538.8	1683720	96	1630776	81	sample_5	cami1_toy_high	Methanobrevibacter smithii TS147C	Methanobrevibacter smithii	Methanobrevibacter	Methanobacteriaceae	Methanobacteriales	Methanobacteria	Euryarchaeota	Archaea
binny_I01R01.000044_C94_P96_Actinobacteria[class]	binny	1.26306e+06	2029630	1	1	0.966966	0.706422	218	12744	1962583	154	1962583	154	sample_5	cami1_toy_high	Bifidobacterium longum CAG:69 strain	Bifidobacterium longum CAG:69	Bifidobacterium	Bifidobacteriaceae	Bifidobacteriales	Actinomycetia	Actinobacteria	Bacteria
binny_I16R01.000073_C72_P93_Actinobacteria[class]	binny	1.12135e+06	1920496	0.804185	0.763587	0.622525	0.292708	960	4039.86	1486667	368	1195556	281	sample_5	cami1_toy_high	Corynebacterium capitovis DSM 44611	Corynebacterium capitovis	Corynebacterium	Corynebacteriaceae	Corynebacteriales	Actinomycetia	Actinobacteria	Bacteria
binny_I15R01.000462.000011_C98_P96_Actinobacteria[class]	binny	1.16191e+06	2293340	0.900575	0.0952381	1	1	4	60631.7	2546530	42	2293340	4	sample_5	cami1_toy_high	Corynebacterium pseudotuberculosis Cp162	Corynebacterium pseudotuberculosis	Corynebacterium	Corynebacteriaceae	Corynebacteriales	Actinomycetia	Actinobacteria	Bacteria
binny_I15R02.000175_C94_P96_Actinobacteria[class]	binny	889513	2335790	0.966609	0.75641	0.919137	0.710843	83	28475.3	2221073	78	2146910	59	sample_5	cami1_toy_high	Corynebacterium pseudotuberculosis I19	Corynebacterium pseudotuberculosis	Corynebacterium	Corynebacteriaceae	Corynebacteriales	Actinomycetia	Actinobacteria	Bacteria
binny_I16R01.000095.000022_C93_P95_Actinobacteria[class]	binny	1.20356e+06	2470623	0.918497	0.386364	0.758919	0.459459	37	46395	2041381	44	1875003	17	sample_5	cami1_toy_high	Corynebacterium sp. KPL1855 strain	Corynebacterium sp. KPL1855	Corynebacterium	Corynebacteriaceae	Corynebacteriales	Actinomycetia	Actinobacteria	Bacteria
binny_I19R01.000239_C84_P95_Bacteria	binny	1.20357e+06	2468963	0.755318	0.96	0.705503	0.481605	897	5124.73	2306127	450	1741860	432	sample_5	cami1_toy_high	Corynebacterium sp. KPL1859 strain	Corynebacterium sp. KPL1859	Corynebacterium	Corynebacteriaceae	Corynebacteriales	Actinomycetia	Actinobacteria	Bacteria
binny_I21R03.000227_C73_P91_Actinobacteria[class]	binny	1.07797e+06	4582463	0.903351	0.844504	0.749798	0.469274	2685	2549.28	3803525	1492	3435920	1260	sample_5	cami1_toy_high	Gordonia effusa NBRC 100432	Gordonia effusa	Gordonia	Gordoniaceae	Corynebacteriales	Actinomycetia	Actinobacteria	Bacteria
binny_I07R01.000029_C91_P94_Actinobacteria[class]	binny	1.05163e+06	4713756	0.9366	0.922395	0.938214	0.706282	589	10469.8	4721881	451	4422513	416	sample_5	cami1_toy_high	Mycobacterium avium subsp. paratuberculosis JQ5	Mycobacterium avium	Mycobacterium	Mycobacteriaceae	Corynebacteriales	Actinomycetia	Actinobacteria	Bacteria
binny_I01R01.001100_C98_P98_Actinobacteria[class]	binny	1.00172e+06	5273242	0.82259	0.777778	1	1	14	356141	6410532	18	5273242	14	sample_5	cami1_toy_high	Mycobacteroides abscessus 3A-0930-R	Mycobacteroides abscessus	Mycobacteroides	Mycobacteriaceae	Corynebacteriales	Actinomycetia	Actinobacteria	Bacteria
binny_I01R01.000791_C98_P98_Actinobacteria[class]	binny	1.17563e+06	5046028	0.994581	0.884615	0.996898	0.560976	41	194530	5057784	26	5030376	23	sample_5	cami1_toy_high	Mycobacteroides abscessus M139	Mycobacteroides abscessus	Mycobacteroides	Mycobacteriaceae	Corynebacteriales	Actinomycetia	Actinobacteria	Bacteria
binny_I01R01.000249_C98_P98_Actinobacteria[class]	binny	1.27313e+06	4381254	1	1	0.993658	0.791045	134	41070.5	4353469	106	4353469	106	sample_5	cami1_toy_high	Rhodococcus rhodnii LMG 5362	Rhodococcus rhodnii	Rhodococcus	Nocardiaceae	Corynebacteriales	Actinomycetia	Actinobacteria	Bacteria
binny_H|S5|C840859_C98_P96_Actinobacteria[class]	binny	134676	9239851	1	1	1	1	1	9239851	9239851	1	9239851	1	sample_5	cami1_toy_high	Actinoplanes sp. SE50/110 strain	Actinoplanes sp. SE50/110	Actinoplanes	Micromonosporaceae	Micromonosporales	Actinomycetia	Actinobacteria	Bacteria
binny_I01R01.000422_C98_P98_Actinobacteria[class]	binny	1.16917e+06	5563777	1	1	0.998267	0.931034	58	102854	5554133	54	5554133	54	sample_5	cami1_toy_high	Salinispora arenicola CNY234	Salinispora arenicola	Salinispora	Micromonosporaceae	Micromonosporales	Actinomycetia	Actinobacteria	Bacteria
binny_I01R01.000207_C98_P96_Actinobacteria[class]	binny	749927	10230113	0.992258	0.926316	0.978332	0.910345	290	35391.3	10086533	285	10008442	264	sample_5	cami1_toy_high	Amycolatopsis mediterranei U32	Amycolatopsis mediterranei	Amycolatopsis	Pseudonocardiaceae	Pseudonocardiales	Actinomycetia	Actinobacteria	Bacteria
binny_I01R02.000017_C96_P98_Bacteria	binny	1.12261e+06	8951612	0.985592	0.963351	0.830983	0.59307	1241	9878.77	7547378	764	7438636	736	sample_5	cami1_toy_high	Nonomuraea coxensis DSM 45129	Nonomuraea coxensis	Nonomuraea	Streptosporangiaceae	Streptosporangiales	Actinomycetia	Actinobacteria	Bacteria
binny_I01R01.000059_C96_P97_Actinobacteria[class]	binny	1.09767e+06	5082940	0.998902	0.992933	0.981209	0.789326	356	17642.8	4992912	283	4987428	281	sample_5	cami1_toy_high	Patulibacter medicamentivorans strain	Patulibacter medicamentivorans	Patulibacter	Patulibacteraceae	Solirubrobacterales	Thermoleophilia	Actinobacteria	Bacteria
binny_I03R03.000065_C93_P95_Bacteroidia	binny	1.26273e+06	1754347	0.981831	0.918182	0.972656	0.804781	251	7899.79	1737954	220	1706377	202	sample_5	cami1_toy_high	Bacteroides sp. CAG:1060 strain	Bacteroides sp. CAG:1060	Bacteroides	Bacteroidaceae	Bacteroidales	Bacteroidia	Bacteroidetes	Bacteria
binny_I07R01.000059_C92_P96_Bacteroidia	binny	1.26274e+06	3386024	0.997332	0.987578	0.982575	0.823834	193	20720	3335923	161	3327022	159	sample_5	cami1_toy_high	Bacteroides sp. CAG:443 strain	Bacteroides sp. CAG:443	Bacteroides	Bacteroidaceae	Bacteroidales	Bacteroidia	Bacteroidetes	Bacteria
binny_I21R01.000273_C72_P89_Bacteroidia	binny	1.26292e+06	3052176	0.935614	0.882468	0.709583	0.465393	1936	2267.2	2314815	1021	2165773	901	sample_5	cami1_toy_high	Prevotella sp. CAG:1185 strain	Prevotella sp. CAG:1185	Prevotella	Prevotellaceae	Bacteroidales	Bacteroidia	Bacteroidetes	Bacteria
binny_I08R01.000039_C82_P93_Bacteroidia	binny	1.26294e+06	2250326	0.978659	0.967456	0.829899	0.52657	621	5645.76	1908268	338	1867544	327	sample_5	cami1_toy_high	Prevotella sp. CAG:755 strain	Prevotella sp. CAG:755	Prevotella	Prevotellaceae	Bacteroidales	Bacteroidia	Bacteroidetes	Bacteria
binny_I07R01.000010_C82_P95_Bacteroidia	binny	1.2627e+06	2665873	0.991505	0.980501	0.855499	0.568659	619	6407.22	2300191	359	2280652	352	sample_5	cami1_toy_high	Alistipes sp. CAG:53 strain	Alistipes sp. CAG:53	Alistipes	Rikenellaceae	Bacteroidales	Bacteroidia	Bacteroidetes	Bacteria
binny_I10R02.000076_C85_P94_Sphingobacteriia	binny	485918	8979577	0.98093	0.965172	0.781454	0.485661	3766	3774.96	7153547	1895	7017129	1829	sample_5	cami1_toy_high	Chitinophaga pinensis DSM 2588	Chitinophaga pinensis	Chitinophaga	Chitinophagaceae	Chitinophagales	Chitinophagia	Bacteroidetes	Bacteria
binny_I01R01.000193_C97_P95_Sphingobacteriia	binny	1.12261e+06	5919347	0.999522	0.994898	0.99384	0.924171	211	30029.1	5885697	196	5882882	195	sample_5	cami1_toy_high	Niabella aurantiaca DSM 17617	Niabella aurantiaca	Niabella	Chitinophagaceae	Chitinophagales	Chitinophagia	Bacteroidetes	Bacteria
binny_I03R01.000361_C92_P96_Flavobacteriia	binny	1.2036e+06	2738351	0.990682	0.982428	0.851048	0.563187	1092	3757.81	2352386	626	2330467	615	sample_5	cami1_toy_high	Capnocytophaga sp. oral taxon 336 str. F0502	Capnocytophaga sp. oral taxon 336	Capnocytophaga	Flavobacteriaceae	Flavobacteriales	Flavobacteriia	Bacteroidetes	Bacteria
binny_I07R01.000206_C88_P94_Flavobacteriia	binny	95618.1	4143197	0.998466	0.994253	0.924414	0.532308	650	11022.7	3835916	348	3830031	346	sample_5	cami1_toy_high	Flavobacterium sp. B17 strain	Flavobacterium sp. B17	Flavobacterium	Flavobacteriaceae	Flavobacteriales	Flavobacteriia	Bacteroidetes	Bacteria
binny_I11R01.000004_C82_P93_Proteobacteria	binny	1.00415e+06	3612725	0.975248	0.958084	0.707392	0.388916	2057	3138.29	2620476	835	2555614	800	sample_5	cami1_toy_high	Mesoflavibacter zeaxanthinifaciens S86	Mesoflavibacter zeaxanthinifaciens	Mesoflavibacter	Flavobacteriaceae	Flavobacteriales	Flavobacteriia	Bacteroidetes	Bacteria
binny_I01R01.000855_C98_P95_Flavobacteriia	binny	929704	4295231	0.998091	0.948718	0.994813	0.685185	54	109772	4281124	39	4272952	37	sample_5	cami1_toy_high	Myroides odoratus DSM 2801	Myroides odoratus	Myroides	Flavobacteriaceae	Flavobacteriales	Flavobacteriia	Bacteroidetes	Bacteria
[truncated: 49,929 more rows]

## Sheet: Supplementary table 8
Supplementary table 8: AMBER statistics per sample for binning methods for the 54 CAMI samples in the 6 CAMI data sets.
[truncated: 863 more rows]

## Sheet: Supplementary table 9
Supplementary table 9: binny MAG read recruitment over 54 CAMI samples. scMAG: Single contig MAG, std: standard deviation, 25/50/75%: percentiles, min/max: Minimum and maximum values.
[truncated: 8 more rows]

[truncated: 5 more sheets: Supplementary table 10, Supplementary table 11, Supplementary table 12, Supplementary table 13, Supplementary table 14]
