# Supplementary material for: binny: an automated binning algorithm to recover high-quality genomes from complex metagenomic datasets
Source: Brief Bioinform. 2022 Oct 13;23(6):bbac431. doi: 10.1093/bib/bbac431 (PMC9677464; doi:10.1093/bib/bbac431)
Supplement: supplementary_tables_p2_bbac431 [file supplementary_tables_p2_bbac431.zip]

Archive with 1 entries (1 files):
- supplementary_tables_p2_bbac431.xlsx
