# Supplementary material for: binny: an automated binning algorithm to recover high-quality genomes from complex metagenomic datasets
Source: Brief Bioinform. 2022 Oct 13;23(6):bbac431. doi: 10.1093/bib/bbac431 (PMC9677464; doi:10.1093/bib/bbac431)
Supplement: supplementary_tables_p2_bbac431 [file supplementary_tables_p2_bbac431.zip › supplementary_tables_p2_bbac431.xlsx]

## Sheet: Supplementary table 15
Supplementary table 15: AMBER bin statistics for binny and binny without masking for the 54 samples in the 6 CAMI data sets.
BINID	Tool	genome_id	length_gs	precision_bp	precision_seq	recall_bp	recall_seq	seq_counts_gs	seq_length_mean	total_length	total_seq_counts	tp_length	tp_seq_counts	sample_id	data_set	strain	species	genus	family	order	class	phylum	kingdom
binny_I16R02.000079.000002_C74_P98_Archaea	binny	1.41287e+06	2742153	1	1	0.666416	0.315789	380	15228.5	1827415	120	1827415	120	sample_1	cami1_toy_high	uncultured archaeon A07HR60 strain	uncultured archaeon A07HR60	Archaea genus	Archaea family	Archaea order	Archaea class	Archaea phylum	Archaea
binny_I09R01.000104_C88_P95_Archaea	binny	667138	1664864	0.993636	0.984375	0.808918	0.522388	603	4235.51	1355363	320	1346738	315	sample_1	cami1_toy_high	Thermoplasmatales archaeon I-plasma strain	Thermoplasmatales archaeon I-plasma	Thermoplasmatales genus	Thermoplasmatales family	Thermoplasmatales	Thermoplasmata	Candidatus Thermoplasmatota	Archaea
binny_H|S1|C643660_C94_P97_Archaea	binny	633148	1316591	1	1	1	1	1	1316591	1316591	1	1316591	1	sample_1	cami1_toy_high	Thermosphaera aggregans DSM 11486	Thermosphaera aggregans	Thermosphaera	Desulfurococcaceae	Desulfurococcales	Thermoprotei	Crenarchaeota	Archaea
binny_I18R01.001107_C95_P96_Archaea	binny	1.13251e+06	2694737	0.993284	0.181818	1	1	2	246632	2712956	11	2694737	2	sample_1	cami1_toy_high	Sulfolobus islandicus M.16.46	Sulfolobus islandicus	Sulfolobus	Sulfolobaceae	Sulfolobales	Thermoprotei	Crenarchaeota	Archaea
binny_I06R01.000613_C94_P95_Archaea	binny	930945	2489497	0.957741	0.877238	0.94506	0.758011	905	3141.35	2456535	782	2352725	686	sample_1	cami1_toy_high	Sulfolobus islandicus REY15A	Sulfolobus islandicus	Sulfolobus	Sulfolobaceae	Sulfolobales	Thermoprotei	Crenarchaeota	Archaea
binny_I07R01.000597_C91_P98_Archaea	binny	911121	1712465	1	1	0.985611	0.741935	31	73383.7	1687824	23	1687824	23	sample_1	cami1_toy_high	Methanobrevibacter smithii TS146D	Methanobrevibacter smithii	Methanobrevibacter	Methanobacteriaceae	Methanobacteriales	Methanobacteria	Euryarchaeota	Archaea
binny_I01R01.000235_C93_P96_Archaea	binny	911125	1964248	0.963003	0.927374	0.931214	0.677551	245	10611.2	1899408	179	1829135	166	sample_1	cami1_toy_high	Methanobrevibacter smithii TS147C	Methanobrevibacter smithii	Methanobrevibacter	Methanobacteriaceae	Methanobacteriales	Methanobacteria	Euryarchaeota	Archaea
binny_I09R03.000127_C98_P94_Actinobacteria[class]	binny	548479	2146427	0.532662	0.0740741	1	1	2	149245	4029620	27	2146427	2	sample_1	cami1_toy_high	Mobiluncus curtisii ATCC 43063	Mobiluncus curtisii	Mobiluncus	Actinomycetaceae	Actinomycetales	Actinomycetia	Actinobacteria	Bacteria
binny_I01R01.000021_C93_P96_Actinobacteria[class]	binny	1.26306e+06	2029658	1	1	0.966964	0.706422	218	12744.2	1962606	154	1962606	154	sample_1	cami1_toy_high	Bifidobacterium longum CAG:69 strain	Bifidobacterium longum CAG:69	Bifidobacterium	Bifidobacteriaceae	Bifidobacteriales	Actinomycetia	Actinobacteria	Bacteria
binny_I19R02.000157_C73_P90_Actinobacteria[class]	binny	698952	1621429	0.87642	0.812112	0.577177	0.333333	1569	1658.09	1067812	644	935852	523	sample_1	cami1_toy_high	Gardnerella vaginalis 0288E	Gardnerella vaginalis	Gardnerella	Bifidobacteriaceae	Bifidobacteriales	Actinomycetia	Actinobacteria	Bacteria
binny_I01R01.000118_C98_P99_Actinobacteria[class]	binny	1.16191e+06	2293236	0.991056	0.8	1	1	8	231393	2313932	10	2293236	8	sample_1	cami1_toy_high	Corynebacterium pseudotuberculosis Cp162	Corynebacterium pseudotuberculosis	Corynebacterium	Corynebacteriaceae	Corynebacteriales	Actinomycetia	Actinobacteria	Bacteria
binny_I03R01.000131_C93_P96_Actinobacteria[class]	binny	889513	2325198	0.966836	0.907186	0.94027	0.696552	435	6770.38	2261308	334	2186313	303	sample_1	cami1_toy_high	Corynebacterium pseudotuberculosis I19	Corynebacterium pseudotuberculosis	Corynebacterium	Corynebacteriaceae	Corynebacteriales	Actinomycetia	Actinobacteria	Bacteria
binny_I01R01.000115_C98_P99_Actinobacteria[class]	binny	1.20356e+06	2470788	0.99557	0.942857	0.998423	0.891892	37	70796.2	2477867	35	2466891	33	sample_1	cami1_toy_high	Corynebacterium sp. KPL1855 strain	Corynebacterium sp. KPL1855	Corynebacterium	Corynebacteriaceae	Corynebacteriales	Actinomycetia	Actinobacteria	Bacteria
binny_I07R01.000033_C93_P94_Actinobacteria[class]	binny	1.05163e+06	4719933	0.990776	0.951923	0.950177	0.761538	390	14508.1	4526521	312	4484770	297	sample_1	cami1_toy_high	Mycobacterium avium subsp. paratuberculosis JQ5	Mycobacterium avium	Mycobacterium	Mycobacteriaceae	Corynebacteriales	Actinomycetia	Actinobacteria	Bacteria
binny_I01R01.000550_C98_P98_Actinobacteria[class]	binny	1.00172e+06	5273143	0.99953	0.9375	1	1	15	329726	5275623	16	5273143	15	sample_1	cami1_toy_high	Mycobacteroides abscessus 3A-0930-R	Mycobacteroides abscessus	Mycobacteroides	Mycobacteriaceae	Corynebacteriales	Actinomycetia	Actinobacteria	Bacteria
binny_I01R01.000532_C98_P98_Actinobacteria[class]	binny	1.17563e+06	5045912	0.995659	0.92	0.996906	0.560976	41	202089	5052232	25	5030300	23	sample_1	cami1_toy_high	Mycobacteroides abscessus M139	Mycobacteroides abscessus	Mycobacteroides	Mycobacteriaceae	Corynebacteriales	Actinomycetia	Actinobacteria	Bacteria
binny_I01R01.000148_C98_P98_Actinobacteria[class]	binny	1.27313e+06	4381614	1	1	0.994291	0.798507	134	40715.9	4356599	107	4356599	107	sample_1	cami1_toy_high	Rhodococcus rhodnii LMG 5362	Rhodococcus rhodnii	Rhodococcus	Nocardiaceae	Corynebacteriales	Actinomycetia	Actinobacteria	Bacteria
binny_H|S1|C1574401_C98_P96_Actinobacteria[class]	binny	134676	9239846	1	1	1	1	1	9239846	9239846	1	9239846	1	sample_1	cami1_toy_high	Actinoplanes sp. SE50/110 strain	Actinoplanes sp. SE50/110	Actinoplanes	Micromonosporaceae	Micromonosporales	Actinomycetia	Actinobacteria	Bacteria
binny_I01R01.000178_C98_P98_Actinobacteria[class]	binny	1.16917e+06	5563993	1	1	0.99925	0.948276	58	101088	5559819	55	5559819	55	sample_1	cami1_toy_high	Salinispora arenicola CNY234	Salinispora arenicola	Salinispora	Micromonosporaceae	Micromonosporales	Actinomycetia	Actinobacteria	Bacteria
binny_I10R02.000000_C84_P94_Actinobacteria[class]	binny	653045	11061427	0.964772	0.910688	0.781598	0.523349	2377	6560.23	8961277	1366	8645592	1244	sample_1	cami1_toy_high	Streptomyces violaceusniger Tu 4113	Streptomyces violaceusniger	Streptomyces	Streptomycetaceae	Streptomycetales	Actinomycetia	Actinobacteria	Bacteria
binny_I01R01.000052_C96_P97_Actinobacteria[class]	binny	1.09767e+06	5081087	1	1	0.982449	0.79661	354	17701.8	4991909	282	4991909	282	sample_1	cami1_toy_high	Patulibacter medicamentivorans strain	Patulibacter medicamentivorans	Patulibacter	Patulibacteraceae	Solirubrobacterales	Thermoleophilia	Actinobacteria	Bacteria
binny_I13R02.000385_C94_P94_Bacteroidia	binny	1.26273e+06	1754415	0.980456	0.871094	0.978409	0.888446	251	6838.88	1750752	256	1716536	223	sample_1	cami1_toy_high	Bacteroides sp. CAG:1060 strain	Bacteroides sp. CAG:1060	Bacteroides	Bacteroidaceae	Bacteroidales	Bacteroidia	Bacteroidetes	Bacteria
binny_I07R01.000040_C91_P95_Bacteroidia	binny	1.26274e+06	3380796	0.973193	0.945946	0.969301	0.765625	320	13001.1	3367278	259	3277010	245	sample_1	cami1_toy_high	Bacteroides sp. CAG:443 strain	Bacteroides sp. CAG:443	Bacteroides	Bacteroidaceae	Bacteroidales	Bacteroidia	Bacteroidetes	Bacteria
binny_I19R02.000260_C79_P92_Bacteroidia	binny	1.2627e+06	2609061	0.93227	0.8716	0.743724	0.48931	1637	2264.85	2081393	919	1940420	801	sample_1	cami1_toy_high	Alistipes sp. CAG:53 strain	Alistipes sp. CAG:53	Alistipes	Rikenellaceae	Bacteroidales	Bacteroidia	Bacteroidetes	Bacteria
binny_I17R03.000001_C72_P91_Spirochaetes	binny	485918	8853816	0.96539	0.954873	0.659817	0.336434	5912	2905.1	6051333	2083	5841899	1989	sample_1	cami1_toy_high	Chitinophaga pinensis DSM 2588	Chitinophaga pinensis	Chitinophaga	Chitinophagaceae	Chitinophagales	Chitinophagia	Bacteroidetes	Bacteria
binny_I01R01.000284_C98_P96_Sphingobacteriia	binny	1.12261e+06	5915389	0.999495	0.996979	0.988701	0.846154	390	17678.3	5851505	331	5848550	330	sample_1	cami1_toy_high	Niabella aurantiaca DSM 17617	Niabella aurantiaca	Niabella	Chitinophagaceae	Chitinophagales	Chitinophagia	Bacteroidetes	Bacteria
binny_I19R03.000045_C76_P90_Sphingobacteriia	binny	929562	4821577	0.940007	0.913126	0.585011	0.303325	6376	1416.76	3000696	2118	2820676	1934	sample_1	cami1_toy_high	Emticicia oligotrophica DSM 17448	Emticicia oligotrophica	Emticicia	Cytophagaceae	Cytophagales	Cytophagia	Bacteroidetes	Bacteria
binny_I19R02.000121_C89_P87_Flavobacteriia	binny	1.2036e+06	2676865	0.97393	0.948376	0.802488	0.531002	2145	1836.51	2205654	1201	2148152	1139	sample_1	cami1_toy_high	Capnocytophaga sp. oral taxon 336 str. F0502	Capnocytophaga sp. oral taxon 336	Capnocytophaga	Flavobacteriaceae	Flavobacteriales	Flavobacteriia	Bacteroidetes	Bacteria
binny_I07R01.000005_C88_P94_Flavobacteriia	binny	95618.1	4143898	0.99911	0.997126	0.924872	0.532209	652	11023	3835990	348	3832576	347	sample_1	cami1_toy_high	Flavobacterium sp. B17 strain	Flavobacterium sp. B17	Flavobacterium	Flavobacteriaceae	Flavobacteriales	Flavobacteriia	Bacteroidetes	Bacteria
binny_I07R01.000026_C88_P92_Flavobacteriia	binny	1.16764e+06	2955274	0.977715	0.955294	0.893511	0.58083	699	6354.72	2700755	425	2640570	406	sample_1	cami1_toy_high	Gillisia marina strain	Gillisia marina	Gillisia	Flavobacteriaceae	Flavobacteriales	Flavobacteriia	Bacteroidetes	Bacteria
binny_I03R01.000132_C98_P95_Flavobacteriia	binny	929704	4295503	0.996064	0.863636	0.994954	0.703704	54	97516.3	4290717	44	4273828	38	sample_1	cami1_toy_high	Myroides odoratus DSM 2801	Myroides odoratus	Myroides	Flavobacteriaceae	Flavobacteriales	Flavobacteriia	Bacteroidetes	Bacteria
binny_I01R01.000144_C95_P95_Sphingobacteriia	binny	1.04238e+06	3369901	0.974052	0.954128	0.941946	0.701124	445	9965.83	3258825	327	3174264	312	sample_1	cami1_toy_high	Ochrovirga pacifica strain	Ochrovirga pacifica	Ochrovirga	Flavobacteriaceae	Flavobacteriales	Flavobacteriia	Bacteroidetes	Bacteria
binny_I01R01.000368_C98_P98_Flavobacteriia	binny	913239	2128948	1	1	0.995823	0.783784	37	73105.3	2120055	29	2120055	29	sample_1	cami1_toy_high	Riemerella anatipestifer RA-YM	Riemerella anatipestifer	Riemerella	Weeksellaceae	Flavobacteriales	Flavobacteriia	Bacteroidetes	Bacteria
binny_I01R01.000438_C94_P98_Bacteria	binny	939857	979108	0.994303	0.882353	0.997696	0.9375	16	57791.1	982449	17	976852	15	sample_1	cami1_toy_high	Marinimicrobia bacterium SCGC AAA298-D23 strain	Marinimicrobia bacterium SCGC AAA298-D23	Candidatus Marinimicrobia genus	Candidatus Marinimicrobia family	Candidatus Marinimicrobia order	Candidatus Marinimicrobia class	Candidatus Marinimicrobia	Bacteria
binny_I13R03.001927_C99_P97_Bacteria	binny	1.26022e+06	1050302	0.988194	0.125	0.99286	0.666667	3	65953.8	1055261	16	1042803	2	sample_1	cami1_toy_high	Chlamydia trachomatis IU888	Chlamydia trachomatis	Chlamydia	Chlamydiaceae	Chlamydiales	Chlamydiia	Chlamydiae	Bacteria
binny_I01R01.000687_C95_P96_Bacteria	binny	485913	13660354	1	1	0.499476	0.491228	57	243679	6823023	28	6823023	28	sample_1	cami1_toy_high	Ktedonobacter racemifer DSM 44963	Ktedonobacter racemifer	Ktedonobacter	Ktedonobacteraceae	Ktedonobacterales	Ktedonobacteria	Chloroflexi	Bacteria
binny_I01R01.000313_C98_P97_Oscillatoriales	binny	98439.1	5437563	1	1	0.994003	0.64539	141	59395.1	5404952	91	5404952	91	sample_1	cami1_toy_high	Fischerella thermalis PCC 7521	Fischerella thermalis	Fischerella	Hapalosiphonaceae	Nostocales	Cyanobacteria class	Cyanobacteria	Bacteria
binny_I01R01.000039_C98_P99_Oscillatoriales	binny	927677	4771672	0.999323	0.99359	0.990134	0.828877	187	30306.4	4727795	156	4724595	155	sample_1	cami1_toy_high	Synechocystis sp. PCC 7509 strain	Synechocystis sp. PCC 7509	Synechocystis	Merismopediaceae	Synechococcales	Cyanobacteria class	Cyanobacteria	Bacteria
binny_I01R01.000147_C97_P96_Chroococcales	binny	195250	5057543	0.998746	0.993311	0.992052	0.908257	327	16801.5	5023647	299	5017347	297	sample_1	cami1_toy_high	Synechococcus sp. PCC 7336 strain	Synechococcus sp. PCC 7336	Synechococcus	Synechococcaceae	Synechococcales	Cyanobacteria class	Cyanobacteria	Bacteria
binny_I19R01.000009_C80_P92_Spirochaetes	binny	1.11107e+06	2118341	0.986282	0.980319	0.724478	0.409875	2552	1458.33	1556036	1067	1534691	1046	sample_1	cami1_toy_high	Thermus sp. CCB_US3_UF1 strain	Thermus sp. CCB_US3_UF1	Thermus	Thermaceae	Thermales	Deinococci	Deinococcus-Thermus	Bacteria
binny_I07R03.000040_C89_P92_Erysipelotrichi	binny	280355	5366741	0.980988	0.887324	0.989307	0.868966	145	38114.4	5412247	142	5309352	126	sample_1	cami1_toy_high	Bacillus anthracis str. A1055	Bacillus anthracis	Bacillus	Bacillaceae	Bacillales	Bacilli	Firmicutes	Bacteria
binny_I01R01.000314_C98_P97_Bacilli	binny	536229	3833368	0.999204	0.952381	0.99825	0.869565	23	182367	3829707	21	3826660	20	sample_1	cami1_toy_high	Bacillus pumilus ATCC 7061	Bacillus pumilus	Bacillus	Bacillaceae	Bacillales	Bacilli	Firmicutes	Bacteria
binny_I01R01.000481_C97_P96_Bacilli	binny	1.13244e+06	3978621	1	1	0.795325	0.333333	36	263692	3164298	12	3164298	12	sample_1	cami1_toy_high	Bacillus sp. 37MA strain	Bacillus sp. 37MA	Bacillus	Bacillaceae	Bacillales	Bacilli	Firmicutes	Bacteria
binny_I01R01.000220_C98_P98_Bacilli	binny	903507	4186668	1	1	0.937862	0.632653	98	63330.9	3926515	62	3926515	62	sample_1	cami1_toy_high	Bacillus subtilis gtP20b	Bacillus subtilis	Bacillus	Bacillaceae	Bacillales	Bacilli	Firmicutes	Bacteria
binny_I15R03.000054.000002_C82_P95_Proteobacteria	binny	1.23048e+06	4403374	0.971514	0.953153	0.664625	0.389257	1359	5427.75	3012404	555	2926594	529	sample_1	cami1_toy_high	Bacillus subtilis S1-4	Bacillus subtilis	Bacillus	Bacillaceae	Bacillales	Bacilli	Firmicutes	Bacteria
binny_I17R01.000086_C78_P91_Proteobacteria	binny	1.34502e+06	2955564	0.995534	0.992582	0.775985	0.456967	1464	3418.04	2303760	674	2293472	669	sample_1	cami1_toy_high	Exiguobacterium chiriqhucha RW-2	Exiguobacterium chiriqhucha	Exiguobacterium	Bacillales family	Bacillales	Bacilli	Firmicutes	Bacteria
binny_I15R03.000061.000002_C81_P98_Bacilli	binny	888027	1892772	0.997804	0.992754	0.726195	0.443366	309	9982.22	1377547	138	1374522	137	sample_1	cami1_toy_high	Lactobacillus delbrueckii subsp. lactis DSM 20072	Lactobacillus delbrueckii	Lactobacillus	Lactobacillaceae	Lactobacillales	Bacilli	Firmicutes	Bacteria
binny_H|S1|C984538_C95_P99_Bacilli	binny	880633	2135435	1	1	0.833655	0.25	4	1780217	1780217	1	1780217	1	sample_1	cami1_toy_high	Lactobacillus helveticus R0052	Lactobacillus helveticus	Lactobacillus	Lactobacillaceae	Lactobacillales	Bacilli	Firmicutes	Bacteria
binny_I07R03.000124_C97_P92_Bacilli	binny	712938	2100410	0.981291	0.333333	1	1	4	178371	2140455	12	2100410	4	sample_1	cami1_toy_high	Lactobacillus fermentum CECT 5716	Limosilactobacillus fermentum	Limosilactobacillus	Lactobacillaceae	Lactobacillales	Bacilli	Firmicutes	Bacteria
binny_I04R01.000538_C97_P97_Bacilli	binny	548485	2067889	0.984684	0.411765	1	1	7	123533	2100053	17	2067889	7	sample_1	cami1_toy_high	Lactobacillus reuteri MM4-1A	Limosilactobacillus reuteri	Limosilactobacillus	Lactobacillaceae	Lactobacillales	Bacilli	Firmicutes	Bacteria
binny_I07R02.000063_C97_P93_Bacilli	binny	1.0466e+06	2652266	0.850926	0.747664	0.985661	0.625	128	28712.4	3072222	107	2614235	80	sample_1	cami1_toy_high	Lactobacillus suebicus DSM 5007 = KCTC 3549	Paucilactobacillus suebicus	Paucilactobacillus	Lactobacillaceae	Lactobacillales	Bacilli	Firmicutes	Bacteria
binny_H|S1|C1111578_C97_P99_Bacilli	binny	1.04663e+06	2138804	1	1	1	1	1	2138804	2138804	1	2138804	1	sample_1	cami1_toy_high	Streptococcus salivarius 57.I	Streptococcus salivarius	Streptococcus	Streptococcaceae	Lactobacillales	Bacilli	Firmicutes	Bacteria
binny_H|S1|C877708_C96_P99_Bacilli	binny	1.15643e+06	2023561	1	1	1	1	1	2023561	2023561	1	2023561	1	sample_1	cami1_toy_high	Streptococcus sp. strain	Streptococcus sp.	Streptococcus	Streptococcaceae	Lactobacillales	Bacilli	Firmicutes	Bacteria
binny_I01R01.000149_C97_P96_Bacteria	binny	1.26279e+06	1557440	0.989482	0.96875	0.97399	0.563636	110	23954	1533055	64	1516931	62	sample_1	cami1_toy_high	Clostridium sp. CAG:269 strain	Clostridium sp. CAG:269	Clostridium	Clostridiaceae	Eubacteriales	Clostridia	Firmicutes	Bacteria
binny_I02R01.000227_C95_P96_Bacteria	binny	1.26282e+06	1234159	0.977074	0.886364	0.882732	0.549296	71	25340.8	1114994	44	1089432	39	sample_1	cami1_toy_high	Clostridium sp. CAG:567 strain	Clostridium sp. CAG:567	Clostridium	Clostridiaceae	Eubacteriales	Clostridia	Firmicutes	Bacteria
binny_I01R01.000088_C96_P96_Clostridia	binny	1.26288e+06	2445374	0.975329	0.890909	0.986935	0.748092	131	22495.2	2474473	110	2413426	98	sample_1	cami1_toy_high	Eubacterium sp. CAG:156 strain	Eubacterium sp. CAG:156	Eubacterium	Eubacteriaceae	Eubacteriales	Clostridia	Firmicutes	Bacteria
binny_I07R01.000324_C97_P95_Clostridia	binny	658085	3334805	1	1	0.985861	0.766234	77	55722.9	3287653	59	3287653	59	sample_1	cami1_toy_high	Lachnospiraceae bacterium 5_1_57FAA strain	Lachnospiraceae bacterium 5_1_57FAA	Lachnospiraceae genus	Lachnospiraceae	Eubacteriales	Clostridia	Firmicutes	Bacteria
binny_I03R01.000151_C93_P96_Clostridia	binny	500632	3842213	0.998516	0.987952	0.580271	0.362832	452	13450.8	2232840	166	2229526	164	sample_1	cami1_toy_high	Tyzzerella nexilis DSM 1787	Tyzzerella nexilis	Tyzzerella	Lachnospiraceae	Eubacteriales	Clostridia	Firmicutes	Bacteria
binny_I15R02.000054_C88_P95_Actinobacteria[class]	binny	203119	3802333	0.894527	0.949612	0.733768	0.443038	1106	6044.58	3119003	516	2790032	490	sample_1	cami1_toy_high	Acetivibrio thermocellus ATCC 27405	Acetivibrio thermocellus	Acetivibrio	Oscillospiraceae	Eubacteriales	Clostridia	Firmicutes	Bacteria
binny_I15R01.000065.000016_C96_P98_Clostridia	binny	1.09419e+06	3462107	0.991751	0.871795	0.884837	0.34	100	79202.1	3088881	39	3063400	34	sample_1	cami1_toy_high	Acetivibrio thermocellus YS	Acetivibrio thermocellus	Acetivibrio	Oscillospiraceae	Eubacteriales	Clostridia	Firmicutes	Bacteria
binny_I09R02.000159_C88_P97_Clostridia	binny	411483	3078657	1	1	0.748672	0.478261	115	41907.4	2304905	55	2304905	55	sample_1	cami1_toy_high	Faecalibacterium prausnitzii A2-165	Faecalibacterium prausnitzii	Faecalibacterium	Oscillospiraceae	Eubacteriales	Clostridia	Firmicutes	Bacteria
binny_I19R02.000165_C82_P91_Firmicutes	binny	1.26296e+06	1815671	0.947349	0.913554	0.735096	0.442606	1934	1503.6	1408870	937	1334692	856	sample_1	cami1_toy_high	Ruminococcus sp. CAG:382 strain	Ruminococcus sp. CAG:382	Ruminococcus	Oscillospiraceae	Eubacteriales	Clostridia	Firmicutes	Bacteria
binny_I07R01.000122_C85_P96_Spirochaetes	binny	1.15142e+06	4176935	1	1	0.927139	0.463768	69	121019	3872601	32	3872601	32	sample_1	cami1_toy_high	Clostridioides difficile P48	Clostridioides difficile	Clostridioides	Peptostreptococcaceae	Eubacteriales	Clostridia	Firmicutes	Bacteria
binny_I12R02.000070_C90_P93_Clostridia	binny	1.15143e+06	4011199	0.988995	0.96334	0.933948	0.794958	595	7714.74	3787938	491	3746252	473	sample_1	cami1_toy_high	Clostridioides difficile P53	Clostridioides difficile	Clostridioides	Peptostreptococcaceae	Eubacteriales	Clostridia	Firmicutes	Bacteria
binny_I01R01.000009_C92_P95_Clostridia	binny	1.0352e+06	1981135	0.979053	0.95122	0.884007	0.585	200	14543.2	1788808	123	1751338	117	sample_1	cami1_toy_high	Peptostreptococcus anaerobius VPI 4330 = DSM 2949	Peptostreptococcus anaerobius	Peptostreptococcus	Peptostreptococcaceae	Eubacteriales	Clostridia	Firmicutes	Bacteria
binny_I01R01.000189_C96_P97_Deltaproteobacteria	binny	585503	2038552	0.996034	0.95122	0.991637	0.696429	56	49501.3	2029552	41	2021503	39	sample_1	cami1_toy_high	Selenomonas noxia ATCC 43541	Selenomonas noxia	Selenomonas	Selenomonadaceae	Selenomonadales	Negativicutes	Firmicutes	Bacteria
binny_I21R03.000182_C78_P90_Spirochaetes	binny	945713	3377585	0.94434	0.903528	0.600778	0.36189	4529	1184.55	2148780	1814	2029179	1639	sample_1	cami1_toy_high	Ignavibacterium album JCM 16511	Ignavibacterium album	Ignavibacterium	Ignavibacteriaceae	Ignavibacteriales	Ignavibacteria	Ignavibacteriae	Bacteria
binny_I17R01.000082_C73_P95_Planctomycetes	binny	993516	7231896	0.980562	0.972808	0.663939	0.327174	5358	2717.38	4896720	1802	4801536	1753	sample_1	cami1_toy_high	Rhodopirellula baltica SWK14	Rhodopirellula baltica	Rhodopirellula	Pirellulaceae	Pirellulales	Planctomycetia	Planctomycetes	Bacteria
binny_H|S1|C1346425_C98_P97_Alphaproteobacteria	binny	335659	7231820	1	1	1	1	1	7231820	7231820	1	7231820	1	sample_1	cami1_toy_high	Bradyrhizobium cosmicum strain	Bradyrhizobium cosmicum	Bradyrhizobium	Bradyrhizobiaceae	Hyphomicrobiales	Alphaproteobacteria	Proteobacteria	Bacteria
binny_I15R02.000048_C77_P89_Spirochaetes	binny	1.23048e+06	7560014	0.901775	0.885151	0.588953	0.333042	2291	5727.93	4937478	862	4452493	763	sample_1	cami1_toy_high	Bradyrhizobium sp. DFCI-1 strain	Bradyrhizobium sp. DFCI-1	Bradyrhizobium	Bradyrhizobiaceae	Hyphomicrobiales	Alphaproteobacteria	Proteobacteria	Bacteria
binny_I11R02.000366_C85_P95_Proteobacteria	binny	316057	4873834	0.922859	0.837963	0.783081	0.552672	655	9573.24	4135638	432	3816609	362	sample_1	cami1_toy_high	Rhodopseudomonas palustris BisB5	Rhodopseudomonas palustris	Rhodopseudomonas	Bradyrhizobiaceae	Hyphomicrobiales	Alphaproteobacteria	Proteobacteria	Bacteria
binny_I01R01.000458_C98_P99_Alphaproteobacteria	binny	316058	5331434	1	1	1	1	13	410110	5331434	13	5331434	13	sample_1	cami1_toy_high	Rhodopseudomonas palustris HaA2	Rhodopseudomonas palustris	Rhodopseudomonas	Bradyrhizobiaceae	Hyphomicrobiales	Alphaproteobacteria	Proteobacteria	Bacteria
binny_H|S1|C966659_C94_P98_Bacteria	binny	1.32834e+06	3286058	1	1	0.636177	0.25	4	2090515	2090515	1	2090515	1	sample_1	cami1_toy_high	Brucella abortus 68-3396P	Brucella abortus	Brucella	Brucellaceae	Hyphomicrobiales	Alphaproteobacteria	Proteobacteria	Bacteria
binny_I02R01.000027_C97_P96_Alphaproteobacteria	binny	1.28718e+06	7761219	0.966574	0.914773	0.957896	0.451613	713	21851	7691538	352	7434441	322	sample_1	cami1_toy_high	Mesorhizobium sp. L48C026A00 strain	Mesorhizobium sp. L48C026A00	Mesorhizobium	Phyllobacteriaceae	Hyphomicrobiales	Alphaproteobacteria	Proteobacteria	Bacteria
binny_I08R01.000172_C82_P95_Proteobacteria	binny	424182	5463054	0.992987	0.878788	0.719159	0.637363	91	59947.8	3956554	66	3928806	58	sample_1	cami1_toy_high	Rhizobium sp. IRBG74 strain	Rhizobium sp. IRBG74	Rhizobium	Rhizobiaceae	Hyphomicrobiales	Alphaproteobacteria	Proteobacteria	Bacteria
binny_I17R02.000000_C73_P88_Spirochaetes	binny	1.33709e+06	3830510	0.887054	0.803184	0.607871	0.351044	1581	3798.74	2624932	691	2328457	555	sample_1	cami1_toy_high	Limimaricola cinnabarinus LL-001	Limimaricola cinnabarinus	Limimaricola	Rhodobacteraceae	Rhodobacterales	Alphaproteobacteria	Proteobacteria	Bacteria
binny_H|S1|C1109612_C98_P98_Alphaproteobacteria	binny	391616	5478240	1	1	0.94926	0.333333	3	5200276	5200276	1	5200276	1	sample_1	cami1_toy_high	Octadecabacter arcticus 238	Octadecabacter arcticus	Octadecabacter	Roseobacteraceae	Rhodobacterales	Alphaproteobacteria	Proteobacteria	Bacteria
binny_I01R01.000062_C99_P98_Alphaproteobacteria	binny	1.05421e+06	5187141	1	1	0.992126	0.844262	244	24982	5146298	206	5146298	206	sample_1	cami1_toy_high	Acetobacteraceae bacterium AT-5844 strain	Acetobacteraceae bacterium AT-5844	Acetobacteraceae genus	Acetobacteraceae	Rhodospirillales	Alphaproteobacteria	Proteobacteria	Bacteria
binny_I01R01.000010_C94_P96_Spirochaetes	binny	1.26271e+06	1793965	1	1	0.970778	0.68323	161	15832.2	1741542	110	1741542	110	sample_1	cami1_toy_high	Azospirillum sp. CAG:239 strain	Azospirillum sp. CAG:239	Azospirillum	Azospirillaceae	Rhodospirillales	Alphaproteobacteria	Proteobacteria	Bacteria
binny_I18R01.000009_C73_P94_Bacteroidetes	binny	269796	4288170	0.975718	0.962322	0.67016	0.354198	2668	2999.26	2945275	982	2873759	945	sample_1	cami1_toy_high	Rhodospirillum rubrum ATCC 11170	Rhodospirillum rubrum	Rhodospirillum	Rhodospirillaceae	Rhodospirillales	Alphaproteobacteria	Proteobacteria	Bacteria
binny_I11R01.000132_C88_P94_Alphaproteobacteria	binny	1.41284e+06	1110548	0.917781	0.818985	0.870233	0.574303	646	2324.53	1053013	453	966435	371	sample_1	cami1_toy_high	Anaplasma marginale str. Gypsy Plains	Anaplasma marginale	Anaplasma	Anaplasmataceae	Rickettsiales	Alphaproteobacteria	Proteobacteria	Bacteria
binny_I01R01.000074_C92_P95_Gammaproteobacteria	binny	1.20078e+06	8406234	0.962517	0.99794	0.8491	0.38361	2526	7637.17	7415694	971	7137730	969	sample_1	cami1_toy_high	Cupriavidus basilensis B-8	Cupriavidus basilensis	Cupriavidus	Burkholderiaceae	Burkholderiales	Betaproteobacteria	Proteobacteria	Bacteria
binny_H|S1|C1681115_C98_P97_Gammaproteobacteria	binny	543728	6754936	1	1	0.832921	0.5	2	5626330	5626330	1	5626330	1	sample_1	cami1_toy_high	Variovorax paradoxus S110	Variovorax paradoxus	Variovorax	Comamonadaceae	Burkholderiales	Betaproteobacteria	Proteobacteria	Bacteria
binny_I07R01.000248_C87_P98_Proteobacteria	binny	1.2631e+06	2495871	0.997453	0.994898	0.979262	0.79918	244	12501.8	2450352	196	2444111	195	sample_1	cami1_toy_high	Parasutterella excrementihominis CAG:233 strain	Parasutterella excrementihominis CAG:233	Parasutterella	Sutterellaceae	Burkholderiales	Betaproteobacteria	Proteobacteria	Bacteria
binny_I01R01.000075_C98_P98_Betaproteobacteria	binny	933266	2515629	1	1	0.983345	0.675676	148	24737.3	2473732	100	2473732	100	sample_1	cami1_toy_high	Neisseria sicca 4320	Neisseria sicca	Neisseria	Neisseriaceae	Neisseriales	Betaproteobacteria	Proteobacteria	Bacteria
binny_I19R01.000116_C85_P88_Spirochaetes	binny	641147	2228057	0.971905	0.951784	0.765584	0.474291	2081	1692.45	1755073	1037	1705765	987	sample_1	cami1_toy_high	Simonsiella muelleri ATCC 29453	Simonsiella muelleri	Simonsiella	Neisseriaceae	Neisseriales	Betaproteobacteria	Proteobacteria	Bacteria
binny_H|S1|C1566887_C98_P98_Gammaproteobacteria	binny	666681	3059835	1	1	1	1	1	3059835	3059835	1	3059835	1	sample_1	cami1_toy_high	Methylotenera versatilis 301	Methylotenera versatilis	Methylotenera	Methylophilaceae	Nitrosomonadales	Betaproteobacteria	Proteobacteria	Bacteria
binny_I01R01.000243_C98_P98_Deltaproteobacteria	binny	1.12339e+06	3198485	0.972589	0.724138	0.996394	0.7	30	112992	3276769	29	3186950	21	sample_1	cami1_toy_high	Thiobacillus thioparus DSM 505	Thiobacillus thioparus	Thiobacillus	Thiobacillaceae	Nitrosomonadales	Betaproteobacteria	Proteobacteria	Bacteria
binny_I03R02.000168_C98_P95_Gammaproteobacteria	binny	1.12337e+06	4188975	0.970391	0.816327	0.957709	0.738007	271	16874.4	4134230	245	4011818	200	sample_1	cami1_toy_high	Thauera linaloolentis 47Lol = DSM 12138	Thauera linaloolentis	Thauera	Zoogloeaceae	Rhodocyclales	Betaproteobacteria	Proteobacteria	Bacteria
binny_I21R03.000044_C72_P92_Actinobacteria[class]	binny	96561.1	3613994	0.937745	0.908551	0.53332	0.300235	5096	1220.53	2055373	1684	1927415	1530	sample_1	cami1_toy_high	Desulfococcus oleovorans Hxd3	Desulfococcus oleovorans	Desulfococcus	Desulfobacteraceae	Desulfobacterales	Deltaproteobacteria	Proteobacteria	Bacteria
binny_I07R01.000031_C83_P94_Deltaproteobacteria	binny	589865	3056629	0.989315	0.98152	0.770892	0.446312	1071	4890.72	2381779	487	2356330	478	sample_1	cami1_toy_high	Desulfurivibrio alkaliphilus AHT 2	Desulfurivibrio alkaliphilus	Desulfurivibrio	Desulfobulbaceae	Desulfobacterales	Deltaproteobacteria	Proteobacteria	Bacteria
binny_I01R01.000472_C98_P98_Deltaproteobacteria	binny	545275	2843780	1	1	0.987854	0.735294	34	112370	2809240	25	2809240	25	sample_1	cami1_toy_high	Thioalkalivibrio sp. ALE20 strain	Thioalkalivibrio sp. ALE20	Thioalkalivibrio	Ectothiorhodospiraceae	Chromatiales	Gammaproteobacteria	Proteobacteria	Bacteria
binny_I01R01.000114_C98_P97_Gammaproteobacteria	binny	1.15876e+06	2932612	0.961708	0.882353	0.997168	0.9375	16	178867	3040742	17	2924306	15	sample_1	cami1_toy_high	Thioalkalivibrio sp. ALJ9 strain	Thioalkalivibrio sp. ALJ9	Thioalkalivibrio	Ectothiorhodospiraceae	Chromatiales	Gammaproteobacteria	Proteobacteria	Bacteria
binny_I01R01.000156_C98_P96_Gammaproteobacteria	binny	766155	4675544	0.99814	0.964706	0.994708	0.836735	98	54817.3	4659468	85	4650803	82	sample_1	cami1_toy_high	Shigella flexneri 1485-80	Shigella flexneri	Shigella	Enterobacteriaceae	Enterobacterales	Gammaproteobacteria	Proteobacteria	Bacteria
binny_I01R01.000160_C98_P97_Gammaproteobacteria	binny	349966	4872542	1	1	0.992949	0.564103	117	73305.9	4838188	66	4838188	66	sample_1	cami1_toy_high	Yersinia frederiksenii ATCC 33641	Yersinia frederiksenii	Yersinia	Yersiniaceae	Enterobacterales	Gammaproteobacteria	Proteobacteria	Bacteria
binny_I06R01.000983_C94_P95_Gammaproteobacteria	binny	1.28609e+06	4211141	0.962915	0.740899	0.975123	0.903394	383	9131.76	4264530	467	4106379	346	sample_1	cami1_toy_high	Yersinia pseudotuberculosis B-6864	Yersinia pseudotuberculosis	Yersinia	Yersiniaceae	Enterobacterales	Gammaproteobacteria	Proteobacteria	Bacteria
binny_I07R01.000136_C89_P92_Gammaproteobacteria	binny	1.38306e+06	3648680	0.979559	0.912	0.969536	0.780822	292	14445.4	3611347	250	3537528	228	sample_1	cami1_toy_high	Legionella pneumophila str. 121004	Legionella pneumophila	Legionella	Legionellaceae	Legionellales	Gammaproteobacteria	Proteobacteria	Bacteria
binny_I21R03.000010_C79_P88_Gammaproteobacteria	binny	1.11647e+06	3930890	0.871649	0.774397	0.638522	0.384175	3842	1510.78	2879554	1906	2509959	1476	sample_1	cami1_toy_high	Methyloglobulus morosus KoM1	Methyloglobulus morosus	Methyloglobulus	Methylococcaceae	Methylococcales	Gammaproteobacteria	Proteobacteria	Bacteria
binny_I17R03.000017_C73_P94_Spirochaetes	binny	590061	4932322	0.956849	0.916031	0.70162	0.466019	1545	4601.37	3616679	786	3460617	720	sample_1	cami1_toy_high	Halomonas sp. KM-1 strain	Halomonas sp. KM-1	Halomonas	Halomonadaceae	Oceanospirillales	Gammaproteobacteria	Proteobacteria	Bacteria
binny_I01R01.000019_C96_P98_Gammaproteobacteria	binny	888728	1913342	0.998758	0.98	0.982976	0.753846	65	37662.1	1883107	50	1880769	49	sample_1	cami1_toy_high	Haemophilus aegyptius ATCC 11116	Haemophilus aegyptius	Haemophilus	Pasteurellaceae	Pasteurellales	Gammaproteobacteria	Proteobacteria	Bacteria
binny_I01R01.000578_C99_P99_Gammaproteobacteria	binny	1.07848e+06	2078473	0.996351	0.94	0.99084	0.903846	52	41339.5	2066977	50	2059434	47	sample_1	cami1_toy_high	Haemophilus sputorum HK 2154	Haemophilus sputorum	Haemophilus	Pasteurellaceae	Pasteurellales	Gammaproteobacteria	Proteobacteria	Bacteria
binny_I01R01.000219_C99_P98_Gammaproteobacteria	binny	1.21766e+06	3536663	0.996085	0.785714	1	1	11	253612	3550564	14	3536663	11	sample_1	cami1_toy_high	Acinetobacter johnsonii ANC 3681	Acinetobacter johnsonii	Acinetobacter	Moraxellaceae	Pseudomonadales	Gammaproteobacteria	Proteobacteria	Bacteria
binny_I01R01.000287_C95_P98_Gammaproteobacteria	binny	1.40251e+06	6929475	0.999458	0.941176	0.977708	0.64	25	398746	6778679	17	6775002	16	sample_1	cami1_toy_high	Pseudomonas aeruginosa BWHPSA006	Pseudomonas aeruginosa	Pseudomonas	Pseudomonadaceae	Pseudomonadales	Gammaproteobacteria	Proteobacteria	Bacteria
binny_I13R01.005859_C93_P97_Gammaproteobacteria	binny	1.2367e+06	1015828	0.967123	0.315789	0.994173	0.666667	9	54960	1044240	19	1009909	6	sample_1	cami1_toy_high	Candidatus Photodesmus katoptron Akat1	Candidatus Photodesmus katoptron	Candidatus Photodesmus	Vibrionaceae	Vibrionales	Gammaproteobacteria	Proteobacteria	Bacteria
binny_I01R01.000131_C95_P98_Gammaproteobacteria	binny	991968	4005318	0.996753	0.983193	0.91855	0.466135	502	15508.7	3691068	238	3679083	234	sample_1	cami1_toy_high	Vibrio cholerae HC-50A2	Vibrio cholerae	Vibrio	Vibrionaceae	Vibrionales	Gammaproteobacteria	Proteobacteria	Bacteria
binny_I02R01.000044_C96_P95_Gammaproteobacteria	binny	991945	3926035	0.980851	0.959677	0.938963	0.736082	485	10103.1	3758370	372	3686401	357	sample_1	cami1_toy_high	Vibrio cholerae HE39	Vibrio cholerae	Vibrio	Vibrionaceae	Vibrionales	Gammaproteobacteria	Proteobacteria	Bacteria
binny_H|S1|C1476746_C98_P98_Gammaproteobacteria	binny	342109	4940207	1	1	1	1	1	4940207	4940207	1	4940207	1	sample_1	cami1_toy_high	Xanthomonas oryzae pv. oryzae MAFF 311018	Xanthomonas oryzae	Xanthomonas	Xanthomonadaceae	Xanthomonadales	Gammaproteobacteria	Proteobacteria	Bacteria
binny_I01R02.000003_C96_P96_Gammaproteobacteria	binny	1.18566e+06	5060294	0.983842	0.801724	0.895093	0.6	155	39688.2	4603826	116	4529436	93	sample_1	cami1_toy_high	Xanthomonas axonopodis pv. manihotis str. UA306	Xanthomonas phaseoli	Xanthomonas	Xanthomonadaceae	Xanthomonadales	Gammaproteobacteria	Proteobacteria	Bacteria
binny_I17R01.000020_C76_P92_Spirochaetes	binny	498738	1322879	0.9846	0.970588	0.545896	0.319767	516	4314.41	733449	170	722154	165	sample_1	cami1_toy_high	Borreliella burgdorferi 29805	Borreliella burgdorferi	Borreliella	Borreliaceae	Spirochaetales	Spirochaetia	Spirochaetes	Bacteria
binny_I01R01.000126_C95_P96_Thermotogae	binny	1.21908e+06	2166991	0.992779	0.952381	0.99327	0.892857	112	20648.2	2168063	105	2152407	100	sample_1	cami1_toy_high	Pseudothermotoga elfii DSM 9442 = NBRC 107921	Pseudothermotoga elfii	Pseudothermotoga	Thermotogaceae	Thermotogales	Thermotogae	Thermotogae	Bacteria
binny_I01R01.000796_C96_P98_Thermotogae	binny	1.15795e+06	1834919	1	1	0.999357	0.923077	13	152812	1833739	12	1833739	12	sample_1	cami1_toy_high	Thermotoga sp. EMP strain	Thermotoga sp. EMP	Thermotoga	Thermotogaceae	Thermotogales	Thermotogae	Thermotogae	Bacteria
binny_I01R01.000355_C96_P98_Verrucomicrobiae	binny	1.13406e+06	2751831	1	1	0.973833	0.538012	171	29128.5	2679823	92	2679823	92	sample_1	cami1_toy_high	Verrucomicrobium sp. 3C strain	Verrucomicrobium sp. 3C	Verrucomicrobium	Verrucomicrobiaceae	Verrucomicrobiales	Verrucomicrobiae	Verrucomicrobia	Bacteria
binny_I10R01.000142_C88_P95_Archaea	binny	667138	1664863	0.981613	0.958678	0.864403	0.563107	618	4038.75	1466068	363	1439112	348	sample_2	cami1_toy_high	Thermoplasmatales archaeon I-plasma strain	Thermoplasmatales archaeon I-plasma	Thermoplasmatales genus	Thermoplasmatales family	Thermoplasmatales	Thermoplasmata	Candidatus Thermoplasmatota	Archaea
binny_H|S2|C1795264_C94_P97_Archaea	binny	633148	1316581	1	1	1	1	1	1316581	1316581	1	1316581	1	sample_2	cami1_toy_high	Thermosphaera aggregans DSM 11486	Thermosphaera aggregans	Thermosphaera	Desulfurococcaceae	Desulfurococcales	Thermoprotei	Crenarchaeota	Archaea
binny_I16R01.000068.000001_C95_P96_Archaea	binny	1.13251e+06	2694700	0.994613	0.333333	1	1	2	451549	2709294	6	2694700	2	sample_2	cami1_toy_high	Sulfolobus islandicus M.16.46	Sulfolobus islandicus	Sulfolobus	Sulfolobaceae	Sulfolobales	Thermoprotei	Crenarchaeota	Archaea
binny_I18R02.000080.000002_C81_P96_Archaea	binny	930945	2481185	0.994125	0.99093	0.72333	0.407649	1072	4093.7	1805322	441	1794715	437	sample_2	cami1_toy_high	Sulfolobus islandicus REY15A	Sulfolobus islandicus	Sulfolobus	Sulfolobaceae	Sulfolobales	Thermoprotei	Crenarchaeota	Archaea
binny_I10R03.000153_C91_P98_Archaea	binny	911121	1712530	0.987075	0.83871	0.998126	0.83871	31	55861.4	1731703	31	1709321	26	sample_2	cami1_toy_high	Methanobrevibacter smithii TS146D	Methanobrevibacter smithii	Methanobrevibacter	Methanobacteriaceae	Methanobacteriales	Methanobacteria	Euryarchaeota	Archaea
binny_I01R01.000133_C94_P97_Archaea	binny	911125	1961738	0.964045	0.941704	0.898779	0.621302	338	8201.48	1828929	223	1763169	210	sample_2	cami1_toy_high	Methanobrevibacter smithii TS147C	Methanobrevibacter smithii	Methanobrevibacter	Methanobacteriaceae	Methanobacteriales	Methanobacteria	Euryarchaeota	Archaea
binny_H|S2|C649877_C97_P98_Actinobacteria[class]	binny	548479	2146401	1	1	1	1	1	2146401	2146401	1	2146401	1	sample_2	cami1_toy_high	Mobiluncus curtisii ATCC 43063	Mobiluncus curtisii	Mobiluncus	Actinomycetaceae	Actinomycetales	Actinomycetia	Actinobacteria	Bacteria
binny_I01R01.000127_C94_P96_Actinobacteria[class]	binny	1.26306e+06	2029662	1	1	0.96695	0.706422	218	12744	1962581	154	1962581	154	sample_2	cami1_toy_high	Bifidobacterium longum CAG:69 strain	Bifidobacterium longum CAG:69	Bifidobacterium	Bifidobacteriaceae	Bifidobacteriales	Actinomycetia	Actinobacteria	Bacteria
binny_I20R02.000398_C73_P88_Actinobacteria[class]	binny	698952	1622867	0.773023	0.655977	0.51447	0.28427	1583	1574.44	1080068	686	834917	450	sample_2	cami1_toy_high	Gardnerella vaginalis 0288E	Gardnerella vaginalis	Gardnerella	Bifidobacteriaceae	Bifidobacteriales	Actinomycetia	Actinobacteria	Bacteria
binny_I04R02.000215_C98_P99_Actinobacteria[class]	binny	1.16191e+06	2293431	0.959162	0.166667	1	1	2	199257	2391079	12	2293431	2	sample_2	cami1_toy_high	Corynebacterium pseudotuberculosis Cp162	Corynebacterium pseudotuberculosis	Corynebacterium	Corynebacteriaceae	Corynebacteriales	Actinomycetia	Actinobacteria	Bacteria
binny_I04R01.000367_C95_P97_Actinobacteria[class]	binny	889513	2328124	0.975081	0.904943	0.975377	0.80678	295	8854.87	2328831	263	2270798	238	sample_2	cami1_toy_high	Corynebacterium pseudotuberculosis I19	Corynebacterium pseudotuberculosis	Corynebacterium	Corynebacteriaceae	Corynebacteriales	Actinomycetia	Actinobacteria	Bacteria
binny_I01R01.000308_C98_P98_Actinobacteria[class]	binny	1.20356e+06	2470832	0.985521	0.75	0.998427	0.891892	37	56890.7	2503189	44	2466946	33	sample_2	cami1_toy_high	Corynebacterium sp. KPL1855 strain	Corynebacterium sp. KPL1855	Corynebacterium	Corynebacteriaceae	Corynebacteriales	Actinomycetia	Actinobacteria	Bacteria
binny_I08R01.000093_C94_P93_Actinobacteria[class]	binny	1.05163e+06	4720196	0.977848	0.906433	0.972034	0.782828	396	13719.7	4692132	342	4588191	310	sample_2	cami1_toy_high	Mycobacterium avium subsp. paratuberculosis JQ5	Mycobacterium avium	Mycobacterium	Mycobacteriaceae	Corynebacteriales	Actinomycetia	Actinobacteria	Bacteria
binny_I01R01.000848_C98_P98_Actinobacteria[class]	binny	1.00172e+06	5273161	0.998999	0.866667	1	1	13	351896	5278445	15	5273161	13	sample_2	cami1_toy_high	Mycobacteroides abscessus 3A-0930-R	Mycobacteroides abscessus	Mycobacteroides	Mycobacteriaceae	Corynebacteriales	Actinomycetia	Actinobacteria	Bacteria
binny_I01R01.000277_C98_P98_Actinobacteria[class]	binny	1.17563e+06	5045964	0.993998	0.84	0.990441	0.512195	41	201116	5027905	25	4997730	21	sample_2	cami1_toy_high	Mycobacteroides abscessus M139	Mycobacteroides abscessus	Mycobacteroides	Mycobacteriaceae	Corynebacteriales	Actinomycetia	Actinobacteria	Bacteria
binny_I01R01.000231_C98_P98_Actinobacteria[class]	binny	1.27313e+06	4381333	1	1	0.993659	0.791045	134	41071.2	4353550	106	4353550	106	sample_2	cami1_toy_high	Rhodococcus rhodnii LMG 5362	Rhodococcus rhodnii	Rhodococcus	Nocardiaceae	Corynebacteriales	Actinomycetia	Actinobacteria	Bacteria
binny_H|S2|C1553894_C98_P96_Actinobacteria[class]	binny	134676	9239850	1	1	1	1	1	9239850	9239850	1	9239850	1	sample_2	cami1_toy_high	Actinoplanes sp. SE50/110 strain	Actinoplanes sp. SE50/110	Actinoplanes	Micromonosporaceae	Micromonosporales	Actinomycetia	Actinobacteria	Bacteria
binny_I01R01.000029_C96_P98_Actinobacteria[class]	binny	1.16917e+06	5563715	1	1	0.906322	0.586207	58	148309	5042517	34	5042517	34	sample_2	cami1_toy_high	Salinispora arenicola CNY234	Salinispora arenicola	Salinispora	Micromonosporaceae	Micromonosporales	Actinomycetia	Actinobacteria	Bacteria
binny_I16R03.000010_C77_P89_Spirochaetes	binny	749927	10153390	0.877383	0.766622	0.753515	0.461569	2498	5797.84	8719947	1504	7650731	1153	sample_2	cami1_toy_high	Amycolatopsis mediterranei U32	Amycolatopsis mediterranei	Amycolatopsis	Pseudonocardiaceae	Pseudonocardiales	Actinomycetia	Actinobacteria	Bacteria
binny_I18R02.000035_C72_P88_Chloroflexi[class]	binny	1.12261e+06	8918413	0.90564	0.787786	0.733845	0.502924	2052	5516.52	7226640	1310	6544731	1032	sample_2	cami1_toy_high	Nonomuraea coxensis DSM 45129	Nonomuraea coxensis	Nonomuraea	Streptosporangiaceae	Streptosporangiales	Actinomycetia	Actinobacteria	Bacteria
binny_I01R01.000106_C92_P97_Actinobacteria[class]	binny	1.09767e+06	5083762	0.998642	0.99262	0.916545	0.759887	354	17217.1	4665832	271	4659497	269	sample_2	cami1_toy_high	Patulibacter medicamentivorans strain	Patulibacter medicamentivorans	Patulibacter	Patulibacteraceae	Solirubrobacterales	Thermoleophilia	Actinobacteria	Bacteria
binny_I13R01.000556_C94_P94_Bacteroidia	binny	1.26273e+06	1754270	0.97814	0.88189	0.979045	0.89243	251	6912.96	1755892	254	1717509	224	sample_2	cami1_toy_high	Bacteroides sp. CAG:1060 strain	Bacteroides sp. CAG:1060	Bacteroides	Bacteroidaceae	Bacteroidales	Bacteroidia	Bacteroidetes	Bacteria
binny_I08R01.000102_C91_P97_Bacteroidia	binny	1.26274e+06	3385617	0.992095	0.958333	0.981825	0.813131	198	19943.9	3350572	168	3324085	161	sample_2	cami1_toy_high	Bacteroides sp. CAG:443 strain	Bacteroides sp. CAG:443	Bacteroides	Bacteroidaceae	Bacteroidales	Bacteroidia	Bacteroidetes	Bacteria
binny_I13R02.000191_C84_P94_Bacteroidia	binny	1.2627e+06	2629135	0.944218	0.872636	0.795455	0.516418	1340	2793.08	2214911	793	2091358	692	sample_2	cami1_toy_high	Alistipes sp. CAG:53 strain	Alistipes sp. CAG:53	Alistipes	Rikenellaceae	Bacteroidales	Bacteroidia	Bacteroidetes	Bacteria
binny_I18R01.000005_C76_P94_Proteobacteria	binny	485918	8878314	0.956731	0.94587	0.677797	0.360036	5630	2935.07	6289854	2143	6017699	2027	sample_2	cami1_toy_high	Chitinophaga pinensis DSM 2588	Chitinophaga pinensis	Chitinophaga	Chitinophagaceae	Chitinophagales	Chitinophagia	Bacteroidetes	Bacteria
binny_I01R01.000109_C98_P95_Sphingobacteriia	binny	1.12261e+06	5920009	1	1	0.992352	0.884211	190	34968.7	5874735	168	5874735	168	sample_2	cami1_toy_high	Niabella aurantiaca DSM 17617	Niabella aurantiaca	Niabella	Chitinophagaceae	Chitinophagales	Chitinophagia	Bacteroidetes	Bacteria
binny_I20R03.000062_C73_P90_Flavobacteriia	binny	929562	4896864	0.92201	0.882195	0.634785	0.350594	5639	1504.41	3371392	2241	3108457	1977	sample_2	cami1_toy_high	Emticicia oligotrophica DSM 17448	Emticicia oligotrophica	Emticicia	Cytophagaceae	Cytophagales	Cytophagia	Bacteroidetes	Bacteria
binny_I10R01.000031_C85_P93_Flavobacteriia	binny	1.2036e+06	2724474	0.98145	0.970814	0.775465	0.453047	1395	3306.71	2152665	651	2112734	632	sample_2	cami1_toy_high	Capnocytophaga sp. oral taxon 336 str. F0502	Capnocytophaga sp. oral taxon 336	Capnocytophaga	Flavobacteriaceae	Flavobacteriales	Flavobacteriia	Bacteroidetes	Bacteria
binny_I08R01.000001_C88_P94_Flavobacteriia	binny	95618.1	4143536	0.999107	0.997126	0.924937	0.533026	651	11022.8	3835934	348	3832510	347	sample_2	cami1_toy_high	Flavobacterium sp. B17 strain	Flavobacterium sp. B17	Flavobacterium	Flavobacteriaceae	Flavobacteriales	Flavobacteriia	Bacteroidetes	Bacteria
binny_I08R01.000117_C92_P93_Sphingobacteriia	binny	1.16764e+06	2957894	0.978378	0.956311	0.889944	0.60061	656	6530.43	2690536	412	2632360	394	sample_2	cami1_toy_high	Gillisia marina strain	Gillisia marina	Gillisia	Flavobacteriaceae	Flavobacteriales	Flavobacteriia	Bacteroidetes	Bacteria
binny_I01R02.000155_C98_P95_Flavobacteriia	binny	929704	4295503	0.994056	0.840909	0.994788	0.685185	54	97697	4298666	44	4273116	37	sample_2	cami1_toy_high	Myroides odoratus DSM 2801	Myroides odoratus	Myroides	Flavobacteriaceae	Flavobacteriales	Flavobacteriia	Bacteroidetes	Bacteria
binny_I08R01.000045_C82_P94_Sphingobacteriia	binny	1.04238e+06	3342803	0.974177	0.973025	0.790389	0.474178	1065	5225.72	2712149	519	2642114	505	sample_2	cami1_toy_high	Ochrovirga pacifica strain	Ochrovirga pacifica	Ochrovirga	Flavobacteriaceae	Flavobacteriales	Flavobacteriia	Bacteroidetes	Bacteria
binny_I01R01.000435_C98_P98_Flavobacteriia	binny	913239	2128930	0.998316	0.975	0.993597	0.78	50	52971.7	2118867	40	2115298	39	sample_2	cami1_toy_high	Riemerella anatipestifer RA-YM	Riemerella anatipestifer	Riemerella	Weeksellaceae	Flavobacteriales	Flavobacteriia	Bacteroidetes	Bacteria
binny_I01R01.000185_C94_P98_Bacteria	binny	939857	979104	0.991057	0.833333	0.997702	0.9375	16	54759.4	985669	18	976854	15	sample_2	cami1_toy_high	Marinimicrobia bacterium SCGC AAA298-D23 strain	Marinimicrobia bacterium SCGC AAA298-D23	Candidatus Marinimicrobia genus	Candidatus Marinimicrobia family	Candidatus Marinimicrobia order	Candidatus Marinimicrobia class	Candidatus Marinimicrobia	Bacteria
binny_I13R02.001324_C99_P97_Bacteria	binny	1.26022e+06	1050295	0.957004	0.0588235	0.992864	0.666667	3	32048.6	1089651	34	1042800	2	sample_2	cami1_toy_high	Chlamydia trachomatis IU888	Chlamydia trachomatis	Chlamydia	Chlamydiaceae	Chlamydiales	Chlamydiia	Chlamydiae	Bacteria
binny_I10R02.000222_C85_P92_Chloroflexi[class]	binny	485913	13658666	1	1	0.581353	0.471014	138	122162	7940504	65	7940504	65	sample_2	cami1_toy_high	Ktedonobacter racemifer DSM 44963	Ktedonobacter racemifer	Ktedonobacter	Ktedonobacteraceae	Ktedonobacterales	Ktedonobacteria	Chloroflexi	Bacteria
binny_I01R01.000228_C98_P97_Oscillatoriales	binny	98439.1	5437561	1	1	0.993999	0.64539	141	59394.8	5404930	91	5404930	91	sample_2	cami1_toy_high	Fischerella thermalis PCC 7521	Fischerella thermalis	Fischerella	Hapalosiphonaceae	Nostocales	Cyanobacteria class	Cyanobacteria	Bacteria
binny_I01R01.000214_C98_P99_Oscillatoriales	binny	927677	4771622	0.999473	0.993631	0.990597	0.834225	187	30122.6	4729246	157	4726755	156	sample_2	cami1_toy_high	Synechocystis sp. PCC 7509 strain	Synechocystis sp. PCC 7509	Synechocystis	Merismopediaceae	Synechococcales	Cyanobacteria class	Cyanobacteria	Bacteria
binny_I01R01.000103_C96_P97_Chroococcales	binny	195250	5059770	0.999311	0.995968	0.992192	0.888489	278	20257	5023724	248	5020265	247	sample_2	cami1_toy_high	Synechococcus sp. PCC 7336 strain	Synechococcus sp. PCC 7336	Synechococcus	Synechococcaceae	Synechococcales	Cyanobacteria class	Cyanobacteria	Bacteria
binny_I20R01.000531_C74_P91_Deinococcus-Thermus	binny	1.11107e+06	2089114	0.985791	0.983185	0.680168	0.361061	2753	1425.75	1441431	1011	1420949	994	sample_2	cami1_toy_high	Thermus sp. CCB_US3_UF1 strain	Thermus sp. CCB_US3_UF1	Thermus	Thermaceae	Thermales	Deinococci	Deinococcus-Thermus	Bacteria
binny_I18R01.000040_C73_P93_Proteobacteria	binny	1.19829e+06	3902682	0.952453	0.938479	0.657807	0.356415	2354	3014.95	2695369	894	2567211	839	sample_2	cami1_toy_high	Bacillus amyloliquefaciens DC-12	Bacillus amyloliquefaciens	Bacillus	Bacillaceae	Bacillales	Bacilli	Firmicutes	Bacteria
binny_I08R01.000265_C91_P92_Erysipelotrichi	binny	280355	5366975	0.988941	0.840909	0.993097	0.867188	128	40829.8	5389529	132	5329927	111	sample_2	cami1_toy_high	Bacillus anthracis str. A1055	Bacillus anthracis	Bacillus	Bacillaceae	Bacillales	Bacilli	Firmicutes	Bacteria
binny_I01R01.000857_C98_P98_Proteobacteria	binny	536229	3833163	1	1	0.998238	0.875	24	182210	3826408	21	3826408	21	sample_2	cami1_toy_high	Bacillus pumilus ATCC 7061	Bacillus pumilus	Bacillus	Bacillaceae	Bacillales	Bacilli	Firmicutes	Bacteria
binny_I01R01.001039_C97_P96_Bacilli	binny	1.13244e+06	3978499	1	1	0.795343	0.333333	36	263689	3164272	12	3164272	12	sample_2	cami1_toy_high	Bacillus sp. 37MA strain	Bacillus sp. 37MA	Bacillus	Bacillaceae	Bacillales	Bacilli	Firmicutes	Bacteria
binny_I01R01.000667_C98_P96_Bacilli	binny	903507	4187591	0.993652	0.981132	0.907841	0.577778	90	72187.8	3825954	53	3801665	52	sample_2	cami1_toy_high	Bacillus subtilis gtP20b	Bacillus subtilis	Bacillus	Bacillaceae	Bacillales	Bacilli	Firmicutes	Bacteria
binny_I08R01.000158_C88_P92_Spirochaetes	binny	1.23048e+06	4427429	0.977134	0.945824	0.783207	0.567751	738	8010.7	3548741	443	3467594	419	sample_2	cami1_toy_high	Bacillus subtilis S1-4	Bacillus subtilis	Bacillus	Bacillaceae	Bacillales	Bacilli	Firmicutes	Bacteria
binny_I08R01.000010_C86_P94_Firmicutes	binny	888027	1885090	0.922225	0.850993	0.807764	0.511952	502	5467.3	1651124	302	1522708	257	sample_2	cami1_toy_high	Lactobacillus delbrueckii subsp. lactis DSM 20072	Lactobacillus delbrueckii	Lactobacillus	Lactobacillaceae	Lactobacillales	Bacilli	Firmicutes	Bacteria
binny_H|S2|C354044_C95_P99_Bacilli	binny	880633	2135468	1	1	0.833645	0.25	4	1780223	1780223	1	1780223	1	sample_2	cami1_toy_high	Lactobacillus helveticus R0052	Lactobacillus helveticus	Lactobacillus	Lactobacillaceae	Lactobacillales	Bacilli	Firmicutes	Bacteria
binny_I15R01.000223_C97_P92_Bacilli	binny	712938	2100382	0.99168	0.130435	1	1	3	92087.1	2118004	23	2100382	3	sample_2	cami1_toy_high	Lactobacillus fermentum CECT 5716	Limosilactobacillus fermentum	Limosilactobacillus	Lactobacillaceae	Lactobacillales	Bacilli	Firmicutes	Bacteria
binny_I07R02.005082_C97_P97_Bacilli	binny	548485	2067886	0.988174	0.35	1	1	7	104632	2092633	20	2067886	7	sample_2	cami1_toy_high	Lactobacillus reuteri MM4-1A	Limosilactobacillus reuteri	Limosilactobacillus	Lactobacillaceae	Lactobacillales	Bacilli	Firmicutes	Bacteria
binny_I02R02.000185_C97_P95_Bacilli	binny	1.0466e+06	2652350	0.866668	0.863158	0.985675	0.630769	130	31753.3	3016560	95	2614355	82	sample_2	cami1_toy_high	Lactobacillus suebicus DSM 5007 = KCTC 3549	Paucilactobacillus suebicus	Paucilactobacillus	Lactobacillaceae	Lactobacillales	Bacilli	Firmicutes	Bacteria
binny_I18R03.000017.000003_C73_P89_Bacilli	binny	1.15484e+06	1934473	0.819432	0.748052	0.625844	0.346154	832	3837.56	1477461	385	1210679	288	sample_2	cami1_toy_high	Streptococcus agalactiae MRI Z1-202	Streptococcus agalactiae	Streptococcus	Streptococcaceae	Lactobacillales	Bacilli	Firmicutes	Bacteria
binny_H|S2|C1480644_C97_P99_Bacilli	binny	1.04663e+06	2138797	1	1	1	1	1	2138797	2138797	1	2138797	1	sample_2	cami1_toy_high	Streptococcus salivarius 57.I	Streptococcus salivarius	Streptococcus	Streptococcaceae	Lactobacillales	Bacilli	Firmicutes	Bacteria
binny_H|S2|C1790152_C96_P99_Bacilli	binny	1.15643e+06	2023554	1	1	1	1	1	2023554	2023554	1	2023554	1	sample_2	cami1_toy_high	Streptococcus sp. strain	Streptococcus sp.	Streptococcus	Streptococcaceae	Lactobacillales	Bacilli	Firmicutes	Bacteria
binny_I01R01.000526_C97_P96_Bacteria	binny	1.26279e+06	1557169	1	1	0.973775	0.568807	109	24457	1516333	62	1516333	62	sample_2	cami1_toy_high	Clostridium sp. CAG:269 strain	Clostridium sp. CAG:269	Clostridium	Clostridiaceae	Eubacteriales	Clostridia	Firmicutes	Bacteria
binny_I01R01.000016_C95_P96_Bacteria	binny	1.26282e+06	1234481	1	1	0.885468	0.547945	73	27327.3	1093093	40	1093093	40	sample_2	cami1_toy_high	Clostridium sp. CAG:567 strain	Clostridium sp. CAG:567	Clostridium	Clostridiaceae	Eubacteriales	Clostridia	Firmicutes	Bacteria
binny_I01R01.000371_C96_P96_Clostridia	binny	1.26288e+06	2445432	0.95674	0.868421	0.982911	0.744361	133	22037.9	2512324	114	2403642	99	sample_2	cami1_toy_high	Eubacterium sp. CAG:156 strain	Eubacterium sp. CAG:156	Eubacterium	Eubacteriaceae	Eubacteriales	Clostridia	Firmicutes	Bacteria
binny_I08R02.000072_C97_P95_Clostridia	binny	658085	3334032	1	1	0.919898	0.607595	79	63895.2	3066971	48	3066971	48	sample_2	cami1_toy_high	Lachnospiraceae bacterium 5_1_57FAA strain	Lachnospiraceae bacterium 5_1_57FAA	Lachnospiraceae genus	Lachnospiraceae	Eubacteriales	Clostridia	Firmicutes	Bacteria
binny_I02R03.000024_C97_P95_Clostridia	binny	500632	3847444	0.880983	0.841924	0.942158	0.673077	364	14139.6	4114610	291	3624902	245	sample_2	cami1_toy_high	Tyzzerella nexilis DSM 1787	Tyzzerella nexilis	Tyzzerella	Lachnospiraceae	Eubacteriales	Clostridia	Firmicutes	Bacteria
binny_I16R02.000056_C87_P94_Firmicutes	binny	203119	3804625	0.882722	0.951267	0.71316	0.446886	1092	5991.8	3073793	513	2713306	488	sample_2	cami1_toy_high	Acetivibrio thermocellus ATCC 27405	Acetivibrio thermocellus	Acetivibrio	Oscillospiraceae	Eubacteriales	Clostridia	Firmicutes	Bacteria
binny_I16R01.000071.000044_C96_P97_Clostridia	binny	1.09419e+06	3461945	0.954606	0.679245	0.885497	0.36	100	60590.9	3211317	53	3065542	36	sample_2	cami1_toy_high	Acetivibrio thermocellus YS	Acetivibrio thermocellus	Acetivibrio	Oscillospiraceae	Eubacteriales	Clostridia	Firmicutes	Bacteria
binny_I01R02.000120_C96_P97_Clostridia	binny	411483	3078444	0.997658	0.974026	0.990298	0.652174	115	39684.9	3055736	77	3048578	75	sample_2	cami1_toy_high	Faecalibacterium prausnitzii A2-165	Faecalibacterium prausnitzii	Faecalibacterium	Oscillospiraceae	Eubacteriales	Clostridia	Firmicutes	Bacteria
binny_I13R01.000279_C85_P94_Clostridia	binny	1.26296e+06	1844469	0.963288	0.930095	0.809876	0.516787	1519	1837.35	1550722	844	1493792	785	sample_2	cami1_toy_high	Ruminococcus sp. CAG:382 strain	Ruminococcus sp. CAG:382	Ruminococcus	Oscillospiraceae	Eubacteriales	Clostridia	Firmicutes	Bacteria
binny_I08R01.000496_C85_P96_Spirochaetes	binny	1.15142e+06	4176749	1	1	0.928246	0.478261	69	117486	3877050	33	3877050	33	sample_2	cami1_toy_high	Clostridioides difficile P48	Clostridioides difficile	Clostridioides	Peptostreptococcaceae	Eubacteriales	Clostridia	Firmicutes	Bacteria
binny_I11R02.000052_C88_P92_Clostridia	binny	1.15143e+06	3996655	0.99039	0.986133	0.906062	0.676533	946	5633.83	3656355	649	3621217	640	sample_2	cami1_toy_high	Clostridioides difficile P53	Clostridioides difficile	Clostridioides	Peptostreptococcaceae	Eubacteriales	Clostridia	Firmicutes	Bacteria
binny_I01R01.000271_C94_P96_Clostridia	binny	1.0352e+06	1982317	0.984863	0.928571	0.919284	0.619048	147	18880.8	1850321	98	1822312	91	sample_2	cami1_toy_high	Peptostreptococcus anaerobius VPI 4330 = DSM 2949	Peptostreptococcus anaerobius	Peptostreptococcus	Peptostreptococcaceae	Eubacteriales	Clostridia	Firmicutes	Bacteria
binny_I01R01.000048_C96_P97_Deltaproteobacteria	binny	585503	2038534	0.996035	0.95122	0.991649	0.696429	56	49501.4	2029559	41	2021511	39	sample_2	cami1_toy_high	Selenomonas noxia ATCC 43541	Selenomonas noxia	Selenomonas	Selenomonadaceae	Selenomonadales	Negativicutes	Firmicutes	Bacteria
binny_I20R02.000310_C73_P91_Spirochaetes	binny	945713	3455502	0.972185	0.948972	0.613489	0.347948	3581	1660.75	2180566	1313	2119914	1246	sample_2	cami1_toy_high	Ignavibacterium album JCM 16511	Ignavibacterium album	Ignavibacterium	Ignavibacteriaceae	Ignavibacteriales	Ignavibacteria	Ignavibacteriae	Bacteria
binny_I10R01.000051_C89_P97_Bacteria	binny	993516	7295497	0.966413	0.953699	0.752415	0.413379	4335	3022.89	5680016	1879	5489243	1792	sample_2	cami1_toy_high	Rhodopirellula baltica SWK14	Rhodopirellula baltica	Rhodopirellula	Pirellulaceae	Pirellulales	Planctomycetia	Planctomycetes	Bacteria
binny_H|S2|C1547782_C98_P97_Alphaproteobacteria	binny	335659	7231836	1	1	1	1	1	7231836	7231836	1	7231836	1	sample_2	cami1_toy_high	Bradyrhizobium cosmicum strain	Bradyrhizobium cosmicum	Bradyrhizobium	Bradyrhizobiaceae	Hyphomicrobiales	Alphaproteobacteria	Proteobacteria	Bacteria
binny_I04R01.000632_C98_P98_Alphaproteobacteria	binny	316058	5331480	0.992153	0.26087	1	1	6	233637	5373649	23	5331480	6	sample_2	cami1_toy_high	Rhodopseudomonas palustris HaA2	Rhodopseudomonas palustris	Rhodopseudomonas	Bradyrhizobiaceae	Hyphomicrobiales	Alphaproteobacteria	Proteobacteria	Bacteria
binny_H|S2|C227937_C94_P98_Bacteria	binny	1.32834e+06	3285990	1	1	0.636184	0.25	4	2090495	2090495	1	2090495	1	sample_2	cami1_toy_high	Brucella abortus 68-3396P	Brucella abortus	Brucella	Brucellaceae	Hyphomicrobiales	Alphaproteobacteria	Proteobacteria	Bacteria
binny_I18R03.000001_C73_P88_Gammaproteobacteria	binny	419610	5320026	0.846537	0.775475	0.530063	0.270156	3324	2876.65	3331159	1158	2819950	898	sample_2	cami1_toy_high	Methylorubrum extorquens PA1	Methylorubrum extorquens	Methylorubrum	Methylobacteriaceae	Hyphomicrobiales	Alphaproteobacteria	Proteobacteria	Bacteria
binny_I02R01.000037_C98_P96_Alphaproteobacteria	binny	1.28718e+06	7761938	0.976063	0.938596	0.954	0.450843	712	22182.7	7586492	342	7404892	321	sample_2	cami1_toy_high	Mesorhizobium sp. L48C026A00 strain	Mesorhizobium sp. L48C026A00	Mesorhizobium	Phyllobacteriaceae	Hyphomicrobiales	Alphaproteobacteria	Proteobacteria	Bacteria
binny_I11R01.000407_C96_P95_Actinobacteria[class]	binny	424182	5463456	0.980158	0.585366	0.840423	0.727273	66	57128.9	4684566	82	4591613	48	sample_2	cami1_toy_high	Rhizobium sp. IRBG74 strain	Rhizobium sp. IRBG74	Rhizobium	Rhizobiaceae	Hyphomicrobiales	Alphaproteobacteria	Proteobacteria	Bacteria
binny_I09R02.000023_C89_P92_Alphaproteobacteria	binny	1.33709e+06	3865489	0.967581	0.92511	0.782786	0.5	840	6888.17	3127230	454	3025849	420	sample_2	cami1_toy_high	Limimaricola cinnabarinus LL-001	Limimaricola cinnabarinus	Limimaricola	Rhodobacteraceae	Rhodobacterales	Alphaproteobacteria	Proteobacteria	Bacteria
binny_I20R02.000077_C74_P89_Deltaproteobacteria	binny	371731	3334471	0.873879	0.799861	0.610159	0.341442	3371	1617.92	2328193	1439	2034558	1151	sample_2	cami1_toy_high	Rhodobacter sp. SW2 strain	Rhodobacter sp. SW2	Rhodobacter	Rhodobacteraceae	Rhodobacterales	Alphaproteobacteria	Proteobacteria	Bacteria
binny_H|S2|C1025723_C98_P98_Alphaproteobacteria	binny	391616	5478243	1	1	0.94926	0.333333	3	5200277	5200277	1	5200277	1	sample_2	cami1_toy_high	Octadecabacter arcticus 238	Octadecabacter arcticus	Octadecabacter	Roseobacteraceae	Rhodobacterales	Alphaproteobacteria	Proteobacteria	Bacteria
binny_I01R01.000031_C98_P98_Alphaproteobacteria	binny	1.05421e+06	5187004	1	1	0.992133	0.844262	244	24981.5	5146197	206	5146197	206	sample_2	cami1_toy_high	Acetobacteraceae bacterium AT-5844 strain	Acetobacteraceae bacterium AT-5844	Acetobacteraceae genus	Acetobacteraceae	Rhodospirillales	Alphaproteobacteria	Proteobacteria	Bacteria
binny_I01R01.000283_C94_P96_Spirochaetes	binny	1.26271e+06	1793937	1	1	0.970776	0.68323	161	15831.9	1741511	110	1741511	110	sample_2	cami1_toy_high	Azospirillum sp. CAG:239 strain	Azospirillum sp. CAG:239	Azospirillum	Azospirillaceae	Rhodospirillales	Alphaproteobacteria	Proteobacteria	Bacteria
binny_I01R01.000178_C93_P96_Deltaproteobacteria	binny	269796	4386189	0.994999	0.982609	0.908711	0.644793	701	8708.28	4005809	460	3985776	452	sample_2	cami1_toy_high	Rhodospirillum rubrum ATCC 11170	Rhodospirillum rubrum	Rhodospirillum	Rhodospirillaceae	Rhodospirillales	Alphaproteobacteria	Proteobacteria	Bacteria
binny_I11R01.000000_C94_P93_Alphaproteobacteria	binny	1.41284e+06	1128748	0.973389	0.925581	0.909736	0.610429	326	4906.68	1054936	215	1026863	199	sample_2	cami1_toy_high	Anaplasma marginale str. Gypsy Plains	Anaplasma marginale	Anaplasma	Anaplasmataceae	Rickettsiales	Alphaproteobacteria	Proteobacteria	Bacteria
binny_I01R01.000020_C92_P95_Gammaproteobacteria	binny	1.20078e+06	8406158	0.962517	0.99794	0.849117	0.38361	2526	7637.26	7415780	971	7137814	969	sample_2	cami1_toy_high	Cupriavidus basilensis B-8	Cupriavidus basilensis	Cupriavidus	Burkholderiaceae	Burkholderiales	Betaproteobacteria	Proteobacteria	Bacteria
binny_H|S2|C238827_C98_P97_Gammaproteobacteria	binny	543728	6754951	1	1	0.832922	0.333333	3	5626347	5626347	1	5626347	1	sample_2	cami1_toy_high	Variovorax paradoxus S110	Variovorax paradoxus	Variovorax	Comamonadaceae	Burkholderiales	Betaproteobacteria	Proteobacteria	Bacteria
binny_I08R02.000059_C86_P98_Proteobacteria	binny	1.2631e+06	2495865	0.99744	0.994845	0.975185	0.787755	245	12578.2	2440177	194	2433931	193	sample_2	cami1_toy_high	Parasutterella excrementihominis CAG:233 strain	Parasutterella excrementihominis CAG:233	Parasutterella	Sutterellaceae	Burkholderiales	Betaproteobacteria	Proteobacteria	Bacteria
binny_I01R01.000176_C97_P98_Gammaproteobacteria	binny	933266	2515731	1	1	0.945129	0.581081	148	27647.6	2377691	86	2377691	86	sample_2	cami1_toy_high	Neisseria sicca 4320	Neisseria sicca	Neisseria	Neisseriaceae	Neisseriales	Betaproteobacteria	Proteobacteria	Bacteria
binny_I13R01.000338_C86_P92_Gammaproteobacteria	binny	641147	2235996	0.966625	0.939013	0.758852	0.479486	2023	1699.3	1755374	1033	1696789	970	sample_2	cami1_toy_high	Simonsiella muelleri ATCC 29453	Simonsiella muelleri	Simonsiella	Neisseriaceae	Neisseriales	Betaproteobacteria	Proteobacteria	Bacteria
binny_H|S2|C1044628_C98_P98_Gammaproteobacteria	binny	666681	3059844	1	1	1	1	1	3059844	3059844	1	3059844	1	sample_2	cami1_toy_high	Methylotenera versatilis 301	Methylotenera versatilis	Methylotenera	Methylophilaceae	Nitrosomonadales	Betaproteobacteria	Proteobacteria	Bacteria
binny_I01R01.000172_C96_P99_Deltaproteobacteria	binny	1.12339e+06	3198608	0.989862	0.766667	0.996297	0.69697	33	107313	3219402	30	3186765	23	sample_2	cami1_toy_high	Thiobacillus thioparus DSM 505	Thiobacillus thioparus	Thiobacillus	Thiobacillaceae	Nitrosomonadales	Betaproteobacteria	Proteobacteria	Bacteria
binny_I03R03.000046_C96_P96_Gammaproteobacteria	binny	1.12337e+06	4183901	0.989966	0.954861	0.909014	0.675676	407	13339.5	3841771	288	3803223	275	sample_2	cami1_toy_high	Thauera linaloolentis 47Lol = DSM 12138	Thauera linaloolentis	Thauera	Zoogloeaceae	Rhodocyclales	Betaproteobacteria	Proteobacteria	Bacteria
binny_I18R01.000023_C73_P97_Deltaproteobacteria	binny	96561.1	3822988	0.975295	0.968273	0.609833	0.309658	2661	2808.98	2390440	851	2331384	824	sample_2	cami1_toy_high	Desulfococcus oleovorans Hxd3	Desulfococcus oleovorans	Desulfococcus	Desulfobacteraceae	Desulfobacterales	Deltaproteobacteria	Proteobacteria	Bacteria
binny_I14R02.000259_C83_P92_Actinobacteria[class]	binny	589865	2980252	0.946747	0.905755	0.744644	0.463311	2344	1955.01	2344053	1199	2219226	1086	sample_2	cami1_toy_high	Desulfurivibrio alkaliphilus AHT 2	Desulfurivibrio alkaliphilus	Desulfurivibrio	Desulfobulbaceae	Desulfobacterales	Deltaproteobacteria	Proteobacteria	Bacteria
binny_I20R01.000445_C73_P90_Spirochaetes	binny	235279	1652245	0.970215	0.958838	0.659905	0.352157	2249	1360.53	1123796	826	1090324	792	sample_2	cami1_toy_high	Helicobacter hepaticus ATCC 51449	Helicobacter hepaticus	Helicobacter	Helicobacteraceae	Campylobacterales	Epsilonproteobacteria	Proteobacteria	Bacteria
binny_I17R03.000026_C73_P91_Betaproteobacteria	binny	1.12979e+06	5145798	0.91255	0.876984	0.612168	0.292199	2269	4566.1	3451969	756	3150093	663	sample_2	cami1_toy_high	Paraglaciecola polaris LMG 21857	Paraglaciecola polaris	Paraglaciecola	Alteromonadaceae	Alteromonadales	Gammaproteobacteria	Proteobacteria	Bacteria
binny_I01R01.000194_C98_P98_Deltaproteobacteria	binny	545275	2843890	1	1	0.98783	0.735294	34	112371	2809281	25	2809281	25	sample_2	cami1_toy_high	Thioalkalivibrio sp. ALE20 strain	Thioalkalivibrio sp. ALE20	Thioalkalivibrio	Ectothiorhodospiraceae	Chromatiales	Gammaproteobacteria	Proteobacteria	Bacteria
binny_I01R01.000221_C98_P98_Gammaproteobacteria	binny	1.15876e+06	2932774	0.999216	0.916667	1	1	11	244590	2935074	12	2932774	11	sample_2	cami1_toy_high	Thioalkalivibrio sp. ALJ9 strain	Thioalkalivibrio sp. ALJ9	Thioalkalivibrio	Ectothiorhodospiraceae	Chromatiales	Gammaproteobacteria	Proteobacteria	Bacteria
binny_I01R01.000071_C94_P96_Gammaproteobacteria	binny	766155	4675627	1	1	0.936503	0.636364	99	69503.8	4378741	63	4378741	63	sample_2	cami1_toy_high	Shigella flexneri 1485-80	Shigella flexneri	Shigella	Enterobacteriaceae	Enterobacterales	Gammaproteobacteria	Proteobacteria	Bacteria
binny_I01R01.000006_C98_P97_Gammaproteobacteria	binny	349966	4872548	1	1	0.992949	0.564103	117	73306	4838194	66	4838194	66	sample_2	cami1_toy_high	Yersinia frederiksenii ATCC 33641	Yersinia frederiksenii	Yersinia	Yersiniaceae	Enterobacterales	Gammaproteobacteria	Proteobacteria	Bacteria
binny_I08R01.000090_C90_P96_Gammaproteobacteria	binny	1.28609e+06	4206490	0.978843	0.944584	0.947275	0.78125	480	10254	4070829	397	3984702	375	sample_2	cami1_toy_high	Yersinia pseudotuberculosis B-6864	Yersinia pseudotuberculosis	Yersinia	Yersiniaceae	Enterobacterales	Gammaproteobacteria	Proteobacteria	Bacteria
binny_I08R01.000075_C90_P96_Gammaproteobacteria	binny	1.38306e+06	3652610	0.985553	0.931034	0.978145	0.818182	198	20834.2	3625154	174	3572782	162	sample_2	cami1_toy_high	Legionella pneumophila str. 121004	Legionella pneumophila	Legionella	Legionellaceae	Legionellales	Gammaproteobacteria	Proteobacteria	Bacteria
binny_I08R01.000027_C84_P92_Gammaproteobacteria	binny	907489	2203242	0.994426	0.990506	0.788289	0.445869	702	5526.99	1746528	316	1736792	313	sample_2	cami1_toy_high	Aggregatibacter actinomycetemcomitans serotype e str. SCC393	Aggregatibacter actinomycetemcomitans	Aggregatibacter	Pasteurellaceae	Pasteurellales	Gammaproteobacteria	Proteobacteria	Bacteria
binny_I01R01.000404_C98_P98_Gammaproteobacteria	binny	888728	1913573	0.998751	0.980769	0.992725	0.772727	66	36577.4	1902026	52	1899651	51	sample_2	cami1_toy_high	Haemophilus aegyptius ATCC 11116	Haemophilus aegyptius	Haemophilus	Pasteurellaceae	Pasteurellales	Gammaproteobacteria	Proteobacteria	Bacteria
binny_I01R01.000465_C99_P99_Gammaproteobacteria	binny	1.07848e+06	2078971	0.9967	0.952381	0.997994	0.930233	43	49563.6	2081670	42	2074800	40	sample_2	cami1_toy_high	Haemophilus sputorum HK 2154	Haemophilus sputorum	Haemophilus	Pasteurellaceae	Pasteurellales	Gammaproteobacteria	Proteobacteria	Bacteria
binny_I08R02.000030_C86_P94_Gammaproteobacteria	binny	1.22128e+06	3721151	0.950369	0.940426	0.667735	0.365591	1209	5562.77	2614503	470	2484742	442	sample_2	cami1_toy_high	Acinetobacter baumannii AB_TG2028	Acinetobacter baumannii	Acinetobacter	Moraxellaceae	Pseudomonadales	Gammaproteobacteria	Proteobacteria	Bacteria
binny_I20R03.000154.000003_C79_P97_Proteobacteria	binny	903920	4092163	0.702386	0.632653	0.501517	0.231343	134	59630.2	2921881	49	2052289	31	sample_2	cami1_toy_high	Acinetobacter baumannii Naval-113	Acinetobacter baumannii	Acinetobacter	Moraxellaceae	Pseudomonadales	Gammaproteobacteria	Proteobacteria	Bacteria
binny_I20R03.000154.000002_C79_P96_Proteobacteria	binny	1.22356e+06	3936794	0.693204	0.615385	0.487444	0.266667	60	106471	2768257	26	1918967	16	sample_2	cami1_toy_high	Acinetobacter baumannii ZWS1122	Acinetobacter baumannii	Acinetobacter	Moraxellaceae	Pseudomonadales	Gammaproteobacteria	Proteobacteria	Bacteria
binny_I01R01.000978_C99_P98_Gammaproteobacteria	binny	1.21766e+06	3536682	0.995334	0.733333	1	1	11	236884	3553262	15	3536682	11	sample_2	cami1_toy_high	Acinetobacter johnsonii ANC 3681	Acinetobacter johnsonii	Acinetobacter	Moraxellaceae	Pseudomonadales	Gammaproteobacteria	Proteobacteria	Bacteria
binny_I01R01.000531_C97_P97_Gammaproteobacteria	binny	1.40251e+06	6929209	0.983148	0.916667	0.987449	0.785714	28	289980	6959522	24	6842240	22	sample_2	cami1_toy_high	Pseudomonas aeruginosa BWHPSA006	Pseudomonas aeruginosa	Pseudomonas	Pseudomonadaceae	Pseudomonadales	Gammaproteobacteria	Proteobacteria	Bacteria
binny_I18R01.001668_C93_P98_Gammaproteobacteria	binny	1.2367e+06	1015823	0.901272	0.272727	0.976441	0.333333	9	100050	1100546	11	991891	3	sample_2	cami1_toy_high	Candidatus Photodesmus katoptron Akat1	Candidatus Photodesmus katoptron	Candidatus Photodesmus	Vibrionaceae	Vibrionales	Gammaproteobacteria	Proteobacteria	Bacteria
binny_I01R01.000003_C95_P97_Gammaproteobacteria	binny	991968	4007003	0.987599	0.967611	0.9232	0.475149	503	15164.8	3745714	247	3699264	239	sample_2	cami1_toy_high	Vibrio cholerae HC-50A2	Vibrio cholerae	Vibrio	Vibrionaceae	Vibrionales	Gammaproteobacteria	Proteobacteria	Bacteria
binny_I01R01.000112_C92_P95_Gammaproteobacteria	binny	991945	3917448	0.985201	0.976645	0.860174	0.606061	759	7261.79	3420304	471	3369688	460	sample_2	cami1_toy_high	Vibrio cholerae HE39	Vibrio cholerae	Vibrio	Vibrionaceae	Vibrionales	Gammaproteobacteria	Proteobacteria	Bacteria
binny_H|S2|C112946_C98_P98_Gammaproteobacteria	binny	342109	4940209	1	1	1	1	1	4940209	4940209	1	4940209	1	sample_2	cami1_toy_high	Xanthomonas oryzae pv. oryzae MAFF 311018	Xanthomonas oryzae	Xanthomonas	Xanthomonadaceae	Xanthomonadales	Gammaproteobacteria	Proteobacteria	Bacteria
binny_I01R01.000182_C98_P97_Gammaproteobacteria	binny	1.18566e+06	5060319	0.980018	0.777778	0.932338	0.673077	156	35660.2	4814124	135	4717929	105	sample_2	cami1_toy_high	Xanthomonas axonopodis pv. manihotis str. UA306	Xanthomonas phaseoli	Xanthomonas	Xanthomonadaceae	Xanthomonadales	Gammaproteobacteria	Proteobacteria	Bacteria
binny_I10R01.000018_C82_P96_Spirochaetes	binny	498738	1329731	0.966119	0.941935	0.623549	0.392473	372	5536.97	858231	155	829153	146	sample_2	cami1_toy_high	Borreliella burgdorferi 29805	Borreliella burgdorferi	Borreliella	Borreliaceae	Spirochaetales	Spirochaetia	Spirochaetes	Bacteria
binny_I01R01.000267_C96_P96_Thermotogae	binny	1.21908e+06	2168889	1	1	0.999749	0.981132	53	41698.9	2168345	52	2168345	52	sample_2	cami1_toy_high	Pseudothermotoga elfii DSM 9442 = NBRC 107921	Pseudothermotoga elfii	Pseudothermotoga	Thermotogaceae	Thermotogales	Thermotogae	Thermotogae	Bacteria
binny_I01R01.000313_C96_P98_Thermotogae	binny	1.15795e+06	1834865	1	1	0.999357	0.923077	13	152807	1833686	12	1833686	12	sample_2	cami1_toy_high	Thermotoga sp. EMP strain	Thermotoga sp. EMP	Thermotoga	Thermotogaceae	Thermotogales	Thermotogae	Thermotogae	Bacteria
binny_I01R01.000180_C96_P98_Verrucomicrobiae	binny	1.13406e+06	2750333	0.99881	0.990909	0.974373	0.586022	186	24391.3	2683043	110	2679851	109	sample_2	cami1_toy_high	Verrucomicrobium sp. 3C strain	Verrucomicrobium sp. 3C	Verrucomicrobium	Verrucomicrobiaceae	Verrucomicrobiales	Verrucomicrobiae	Verrucomicrobia	Bacteria
binny_I19R01.000315.000014_C81_P96_Archaea	binny	1.41287e+06	2744604	1	1	0.681419	0.336364	330	16848.9	1870225	111	1870225	111	sample_3	cami1_toy_high	uncultured archaeon A07HR60 strain	uncultured archaeon A07HR60	Archaea genus	Archaea family	Archaea order	Archaea class	Archaea phylum	Archaea
binny_I10R01.000456_C89_P96_Archaea	binny	667138	1662208	0.987515	0.977401	0.825325	0.532308	650	3924.31	1389206	354	1371862	346	sample_3	cami1_toy_high	Thermoplasmatales archaeon I-plasma strain	Thermoplasmatales archaeon I-plasma	Thermoplasmatales genus	Thermoplasmatales family	Thermoplasmatales	Thermoplasmata	Candidatus Thermoplasmatota	Archaea
binny_H|S3|C1405781_C94_P97_Archaea	binny	633148	1316592	1	1	1	1	1	1316592	1316592	1	1316592	1	sample_3	cami1_toy_high	Thermosphaera aggregans DSM 11486	Thermosphaera aggregans	Thermosphaera	Desulfurococcaceae	Desulfurococcales	Thermoprotei	Crenarchaeota	Archaea
binny_I15R01.000082.000001_C95_P96_Archaea	binny	1.13251e+06	2694686	1	1	1	1	5	538937	2694686	5	2694686	5	sample_3	cami1_toy_high	Sulfolobus islandicus M.16.46	Sulfolobus islandicus	Sulfolobus	Sulfolobaceae	Sulfolobales	Thermoprotei	Crenarchaeota	Archaea
binny_I06R01.000518_C91_P98_Archaea	binny	911121	1712526	1	1	0.996036	0.774194	31	71072.4	1705738	24	1705738	24	sample_3	cami1_toy_high	Methanobrevibacter smithii TS146D	Methanobrevibacter smithii	Methanobrevibacter	Methanobacteriaceae	Methanobacteriales	Methanobacteria	Euryarchaeota	Archaea
binny_I01R01.000260_C95_P95_Archaea	binny	911125	1968121	0.969746	0.862903	0.961412	0.681529	157	15735.5	1951206	124	1892175	107	sample_3	cami1_toy_high	Methanobrevibacter smithii TS147C	Methanobrevibacter smithii	Methanobrevibacter	Methanobacteriaceae	Methanobacteriales	Methanobacteria	Euryarchaeota	Archaea
binny_H|S3|C1141868_C97_P98_Actinobacteria[class]	binny	548479	2146473	1	1	1	1	1	2146473	2146473	1	2146473	1	sample_3	cami1_toy_high	Mobiluncus curtisii ATCC 43063	Mobiluncus curtisii	Mobiluncus	Actinomycetaceae	Actinomycetales	Actinomycetia	Actinobacteria	Bacteria
binny_I01R01.000113_C94_P96_Actinobacteria[class]	binny	1.26306e+06	2029613	1	1	0.966976	0.706422	218	12744.1	1962588	154	1962588	154	sample_3	cami1_toy_high	Bifidobacterium longum CAG:69 strain	Bifidobacterium longum CAG:69	Bifidobacterium	Bifidobacteriaceae	Bifidobacteriales	Actinomycetia	Actinobacteria	Bacteria
binny_I25R01.000047_C80_P89_Actinobacteria[class]	binny	1.12135e+06	1894859	0.566032	0.436725	0.660282	0.381503	1384	1828.26	2210372	1209	1251142	528	sample_3	cami1_toy_high	Corynebacterium capitovis DSM 44611	Corynebacterium capitovis	Corynebacterium	Corynebacteriaceae	Corynebacteriales	Actinomycetia	Actinobacteria	Bacteria
binny_I02R01.001160_C98_P99_Actinobacteria[class]	binny	1.16191e+06	2293377	0.985246	0.642857	1	1	9	166266	2327720	14	2293377	9	sample_3	cami1_toy_high	Corynebacterium pseudotuberculosis Cp162	Corynebacterium pseudotuberculosis	Corynebacterium	Corynebacteriaceae	Corynebacteriales	Actinomycetia	Actinobacteria	Bacteria
binny_I02R01.000201_C98_P98_Actinobacteria[class]	binny	889513	2334201	0.981464	0.896	0.984914	0.861538	130	18739.3	2342407	125	2298987	112	sample_3	cami1_toy_high	Corynebacterium pseudotuberculosis I19	Corynebacterium pseudotuberculosis	Corynebacterium	Corynebacteriaceae	Corynebacteriales	Actinomycetia	Actinobacteria	Bacteria
binny_I02R01.000486_C98_P98_Actinobacteria[class]	binny	1.20356e+06	2470797	0.974196	0.604651	0.973972	0.702703	37	57447.1	2470227	43	2406486	26	sample_3	cami1_toy_high	Corynebacterium sp. KPL1855 strain	Corynebacterium sp. KPL1855	Corynebacterium	Corynebacteriaceae	Corynebacteriales	Actinomycetia	Actinobacteria	Bacteria
binny_I21R01.000087_C84_P93_Actinobacteria[class]	binny	1.20357e+06	2409481	0.954534	0.970884	0.752149	0.514909	1878	1906.24	1898611	996	1812289	967	sample_3	cami1_toy_high	Corynebacterium sp. KPL1859 strain	Corynebacterium sp. KPL1859	Corynebacterium	Corynebacteriaceae	Corynebacteriales	Actinomycetia	Actinobacteria	Bacteria
binny_I06R01.000081_C95_P94_Actinobacteria[class]	binny	1.05163e+06	4723095	0.984401	0.930328	0.977989	0.761745	298	19230.9	4692331	244	4619136	227	sample_3	cami1_toy_high	Mycobacterium avium subsp. paratuberculosis JQ5	Mycobacterium avium	Mycobacterium	Mycobacteriaceae	Corynebacteriales	Actinomycetia	Actinobacteria	Bacteria
binny_I01R01.000721_C98_P98_Actinobacteria[class]	binny	1.00172e+06	5273144	0.999036	0.875	1	1	14	329890	5278234	16	5273144	14	sample_3	cami1_toy_high	Mycobacteroides abscessus 3A-0930-R	Mycobacteroides abscessus	Mycobacteroides	Mycobacteriaceae	Corynebacteriales	Actinomycetia	Actinobacteria	Bacteria
binny_I01R01.000284_C98_P98_Actinobacteria[class]	binny	1.17563e+06	5045998	0.992438	0.821429	0.996897	0.560976	41	181024	5068671	28	5030342	23	sample_3	cami1_toy_high	Mycobacteroides abscessus M139	Mycobacteroides abscessus	Mycobacteroides	Mycobacteriaceae	Corynebacteriales	Actinomycetia	Actinobacteria	Bacteria
binny_I01R01.000000_C98_P98_Actinobacteria[class]	binny	1.27313e+06	4381381	1	1	0.993655	0.791045	134	41071.5	4353580	106	4353580	106	sample_3	cami1_toy_high	Rhodococcus rhodnii LMG 5362	Rhodococcus rhodnii	Rhodococcus	Nocardiaceae	Corynebacteriales	Actinomycetia	Actinobacteria	Bacteria
binny_I18R01.000091_C77_P92_Actinobacteria[class]	binny	743718	3214876	0.903007	0.853571	0.665875	0.348058	2060	2822.19	2370640	840	2140704	717	sample_3	cami1_toy_high	Isoptericola variabilis 225	Isoptericola variabilis	Isoptericola	Promicromonosporaceae	Micrococcales	Actinomycetia	Actinobacteria	Bacteria
binny_H|S3|C596634_C98_P96_Actinobacteria[class]	binny	134676	9239850	1	1	1	1	1	9239850	9239850	1	9239850	1	sample_3	cami1_toy_high	Actinoplanes sp. SE50/110 strain	Actinoplanes sp. SE50/110	Actinoplanes	Micromonosporaceae	Micromonosporales	Actinomycetia	Actinobacteria	Bacteria
binny_I01R01.000139_C98_P98_Actinobacteria[class]	binny	1.16917e+06	5563772	1	1	0.998272	0.931034	58	102855	5554157	54	5554157	54	sample_3	cami1_toy_high	Salinispora arenicola CNY234	Salinispora arenicola	Salinispora	Micromonosporaceae	Micromonosporales	Actinomycetia	Actinobacteria	Bacteria
binny_I07R01.000108_C95_P92_Actinobacteria[class]	binny	749927	10211930	0.979761	0.918056	0.929262	0.758028	872	13452.2	9685582	720	9489557	661	sample_3	cami1_toy_high	Amycolatopsis mediterranei U32	Amycolatopsis mediterranei	Amycolatopsis	Pseudonocardiaceae	Pseudonocardiales	Actinomycetia	Actinobacteria	Bacteria
binny_I01R02.000113_C93_P96_Actinobacteria[class]	binny	1.12261e+06	8971664	0.992696	0.960613	0.905018	0.695721	631	17897.7	8179260	457	8119515	439	sample_3	cami1_toy_high	Nonomuraea coxensis DSM 45129	Nonomuraea coxensis	Nonomuraea	Streptosporangiaceae	Streptosporangiales	Actinomycetia	Actinobacteria	Bacteria
binny_I01R01.000035_C96_P97_Actinobacteria[class]	binny	1.09767e+06	5082478	0.999487	0.996454	0.982446	0.796034	353	17715.7	4995824	282	4993260	281	sample_3	cami1_toy_high	Patulibacter medicamentivorans strain	Patulibacter medicamentivorans	Patulibacter	Patulibacteraceae	Solirubrobacterales	Thermoleophilia	Actinobacteria	Bacteria
binny_I03R03.000288_C93_P95_Bacteroidia	binny	1.26273e+06	1754319	0.984559	0.930556	0.964363	0.800797	251	7955.25	1718333	216	1691801	201	sample_3	cami1_toy_high	Bacteroides sp. CAG:1060 strain	Bacteroides sp. CAG:1060	Bacteroides	Bacteroidaceae	Bacteroidales	Bacteroidia	Bacteroidetes	Bacteria
binny_I06R01.000236_C92_P97_Bacteroidia	binny	1.26274e+06	3386812	0.990691	0.96129	0.986454	0.827778	180	21757	3372329	155	3340935	149	sample_3	cami1_toy_high	Bacteroides sp. CAG:443 strain	Bacteroides sp. CAG:443	Bacteroides	Bacteroidaceae	Bacteroidales	Bacteroidia	Bacteroidetes	Bacteria
binny_I21R03.000152_C75_P88_Bacteroidetes	binny	1.26292e+06	3013608	0.944648	0.901283	0.603261	0.367257	2486	1899.82	1924517	1013	1817992	913	sample_3	cami1_toy_high	Prevotella sp. CAG:1185 strain	Prevotella sp. CAG:1185	Prevotella	Prevotellaceae	Bacteroidales	Bacteroidia	Bacteroidetes	Bacteria
binny_I10R01.000009_C87_P95_Bacteroidia	binny	1.2627e+06	2659523	0.974286	0.939689	0.90081	0.643142	751	4783.96	2458953	514	2395724	483	sample_3	cami1_toy_high	Alistipes sp. CAG:53 strain	Alistipes sp. CAG:53	Alistipes	Rikenellaceae	Bacteroidales	Bacteroidia	Bacteroidetes	Bacteria
binny_I06R01.000039_C90_P95_Bacteria	binny	485918	9014326	0.987521	0.981536	0.754867	0.431213	3082	5089.07	6890605	1354	6804615	1329	sample_3	cami1_toy_high	Chitinophaga pinensis DSM 2588	Chitinophaga pinensis	Chitinophaga	Chitinophagaceae	Chitinophagales	Chitinophagia	Bacteroidetes	Bacteria
binny_I01R01.000166_C99_P96_Sphingobacteriia	binny	1.12261e+06	5920622	0.999583	0.993333	0.996986	0.93125	160	39368.3	5905240	150	5902777	149	sample_3	cami1_toy_high	Niabella aurantiaca DSM 17617	Niabella aurantiaca	Niabella	Chitinophagaceae	Chitinophagales	Chitinophagia	Bacteroidetes	Bacteria
binny_I21R03.000005_C72_P93_Cytophagia	binny	1.08955e+06	6078156	0.961838	0.949102	0.62001	0.328966	7709	1466.33	3918036	2672	3768516	2536	sample_3	cami1_toy_high	Rudanella lutea DSM 19387	Rudanella lutea	Rudanella	Cytophagaceae	Cytophagales	Cytophagia	Bacteroidetes	Bacteria
binny_I18R01.000186_C75_P94_Proteobacteria	binny	1.2036e+06	2682483	0.986437	0.982229	0.611633	0.285714	2128	2687	1663254	619	1640695	608	sample_3	cami1_toy_high	Capnocytophaga sp. oral taxon 336 str. F0502	Capnocytophaga sp. oral taxon 336	Capnocytophaga	Flavobacteriaceae	Flavobacteriales	Flavobacteriia	Bacteroidetes	Bacteria
binny_I06R01.000044_C88_P94_Flavobacteriia	binny	95618.1	4143294	0.999107	0.997118	0.924423	0.53149	651	11047.8	3833581	347	3830157	346	sample_3	cami1_toy_high	Flavobacterium sp. B17 strain	Flavobacterium sp. B17	Flavobacterium	Flavobacteriaceae	Flavobacteriales	Flavobacteriia	Bacteroidetes	Bacteria
binny_I15R01.000054_C84_P90_Spirochaetes	binny	1.16764e+06	2934155	0.967601	0.95092	0.743196	0.397096	1171	4608.73	2253668	489	2180652	465	sample_3	cami1_toy_high	Gillisia marina strain	Gillisia marina	Gillisia	Flavobacteriaceae	Flavobacteriales	Flavobacteriia	Bacteroidetes	Bacteria
binny_I01R01.000160_C98_P95_Flavobacteriia	binny	929704	4295466	0.994012	0.822222	0.994802	0.685185	54	95530.7	4298881	45	4273139	37	sample_3	cami1_toy_high	Myroides odoratus DSM 2801	Myroides odoratus	Myroides	Flavobacteriaceae	Flavobacteriales	Flavobacteriia	Bacteroidetes	Bacteria
binny_I06R01.000048_C92_P94_Spirochaetes	binny	1.04238e+06	3356357	0.973546	0.947146	0.864583	0.569975	786	6301.69	2980699	473	2901848	448	sample_3	cami1_toy_high	Ochrovirga pacifica strain	Ochrovirga pacifica	Ochrovirga	Flavobacteriaceae	Flavobacteriales	Flavobacteriia	Bacteroidetes	Bacteria
binny_I01R01.000443_C98_P98_Flavobacteriia	binny	913239	2128239	0.998697	0.977778	0.972476	0.733333	60	46052.5	2072363	45	2069662	44	sample_3	cami1_toy_high	Riemerella anatipestifer RA-YM	Riemerella anatipestifer	Riemerella	Weeksellaceae	Flavobacteriales	Flavobacteriia	Bacteroidetes	Bacteria
binny_I01R01.000765_C94_P98_Bacteria	binny	939857	979114	0.942846	0.714286	0.997697	0.9375	16	49336.9	1036075	21	976859	15	sample_3	cami1_toy_high	Marinimicrobia bacterium SCGC AAA298-D23 strain	Marinimicrobia bacterium SCGC AAA298-D23	Candidatus Marinimicrobia genus	Candidatus Marinimicrobia family	Candidatus Marinimicrobia order	Candidatus Marinimicrobia class	Candidatus Marinimicrobia	Bacteria
binny_I12R03.001102_C85_P97_Proteobacteria	binny	1.26022e+06	1050297	0.968895	0.0333333	0.943065	0.333333	3	34076.6	1022297	30	990498	1	sample_3	cami1_toy_high	Chlamydia trachomatis IU888	Chlamydia trachomatis	Chlamydia	Chlamydiaceae	Chlamydiales	Chlamydiia	Chlamydiae	Bacteria
binny_I06R01.000387_C94_P93_Chloroflexi[class]	binny	485913	13659987	1	1	0.605013	0.591549	71	196773	8264476	42	8264476	42	sample_3	cami1_toy_high	Ktedonobacter racemifer DSM 44963	Ktedonobacter racemifer	Ktedonobacter	Ktedonobacteraceae	Ktedonobacterales	Ktedonobacteria	Chloroflexi	Bacteria
binny_I01R01.000176_C98_P97_Oscillatoriales	binny	98439.1	5437585	1	1	0.994	0.64539	141	59395.1	5404957	91	5404957	91	sample_3	cami1_toy_high	Fischerella thermalis PCC 7521	Fischerella thermalis	Fischerella	Hapalosiphonaceae	Nostocales	Cyanobacteria class	Cyanobacteria	Bacteria
binny_I01R01.000691_C98_P99_Oscillatoriales	binny	927677	4771634	1	1	0.851845	0.427807	187	50808.7	4064693	80	4064693	80	sample_3	cami1_toy_high	Synechocystis sp. PCC 7509 strain	Synechocystis sp. PCC 7509	Synechocystis	Merismopediaceae	Synechococcales	Cyanobacteria class	Cyanobacteria	Bacteria
binny_I01R01.000120_C96_P97_Chroococcales	binny	195250	5059581	0.999462	0.995215	0.964773	0.832	250	23368.3	4883974	209	4881348	208	sample_3	cami1_toy_high	Synechococcus sp. PCC 7336 strain	Synechococcus sp. PCC 7336	Synechococcus	Synechococcaceae	Synechococcales	Cyanobacteria class	Cyanobacteria	Bacteria
binny_I12R01.000057_C92_P93_Deinococcus-Thermus	binny	1.11107e+06	2201890	0.988036	0.978959	0.907003	0.651437	1357	2238.43	2021302	903	1997120	884	sample_3	cami1_toy_high	Thermus sp. CCB_US3_UF1 strain	Thermus sp. CCB_US3_UF1	Thermus	Thermaceae	Thermales	Deinococci	Deinococcus-Thermus	Bacteria
binny_I21R02.000415_C76_P89_Proteobacteria	binny	515635	1719669	0.889091	0.857307	0.627625	0.335284	2222	1396.94	1213945	869	1079307	745	sample_3	cami1_toy_high	Dictyoglomus turgidum DSM 6724	Dictyoglomus turgidum	Dictyoglomus	Dictyoglomaceae	Dictyoglomales	Dictyoglomia	Dictyoglomi	Bacteria
binny_I22R03.000011_C72_P92_Clostridia	binny	1.04883e+06	2995232	0.897682	0.830655	0.489964	0.266244	2524	2020.8	1634829	809	1467557	672	sample_3	cami1_toy_high	Alicyclobacillus acidocaldarius subsp. acidocaldarius Tc-4-1	Alicyclobacillus acidocaldarius	Alicyclobacillus	Alicyclobacillaceae	Bacillales	Bacilli	Firmicutes	Bacteria
binny_I06R01.000340_C96_P93_Bacilli	binny	280355	5368509	0.982744	0.833333	0.997377	0.886076	79	64862.5	5448448	84	5354430	70	sample_3	cami1_toy_high	Bacillus anthracis str. A1055	Bacillus anthracis	Bacillus	Bacillaceae	Bacillales	Bacilli	Firmicutes	Bacteria
binny_I01R01.000399_C98_P97_Bacilli	binny	536229	3833114	1	1	0.998249	0.896552	29	147169	3826402	26	3826402	26	sample_3	cami1_toy_high	Bacillus pumilus ATCC 7061	Bacillus pumilus	Bacillus	Bacillaceae	Bacillales	Bacilli	Firmicutes	Bacteria
binny_I01R01.000473_C97_P96_Bacilli	binny	1.13244e+06	3978577	1	1	0.795328	0.333333	36	263689	3164273	12	3164273	12	sample_3	cami1_toy_high	Bacillus sp. 37MA strain	Bacillus sp. 37MA	Bacillus	Bacillaceae	Bacillales	Bacilli	Firmicutes	Bacteria
binny_I02R01.000215_C98_P97_Bacilli	binny	903507	4187241	1	1	0.93775	0.644444	90	67699.7	3926585	58	3926585	58	sample_3	cami1_toy_high	Bacillus subtilis gtP20b	Bacillus subtilis	Bacillus	Bacillaceae	Bacillales	Bacilli	Firmicutes	Bacteria
binny_I08R01.000027_C87_P93_Clostridia	binny	1.23048e+06	4424374	0.96978	0.929336	0.786578	0.540473	803	7684.29	3588563	467	3480117	434	sample_3	cami1_toy_high	Bacillus subtilis S1-4	Bacillus subtilis	Bacillus	Bacillaceae	Bacillales	Bacilli	Firmicutes	Bacteria
binny_I25R03.000051.000005_C75_P88_Fusobacteria	binny	392917	4095879	0.861296	0.800809	0.891731	0.699029	1133	4287.78	4240614	989	3652424	792	sample_3	cami1_toy_high	Paenibacillus larvae subsp. larvae BRL-230010	Paenibacillus larvae	Paenibacillus	Paenibacillaceae	Bacillales	Bacilli	Firmicutes	Bacteria
binny_I15R02.000122_C73_P88_Proteobacteria	binny	629742	2186275	0.943241	0.92638	0.634378	0.310062	974	4510.37	1470382	326	1386924	302	sample_3	cami1_toy_high	Staphylococcus hominis SK119	Staphylococcus hominis	Staphylococcus	Staphylococcaceae	Bacillales	Bacilli	Firmicutes	Bacteria
binny_I22R01.001715_C98_P87_Bacilli	binny	1.05165e+06	3213006	0.878847	0.263415	0.895489	0.642857	84	15970	3273848	205	2877212	54	sample_3	cami1_toy_high	Lactobacillus casei 21/1	Lacticaseibacillus casei	Lacticaseibacillus	Lactobacillaceae	Lactobacillales	Bacilli	Firmicutes	Bacteria
binny_I15R01.000024_C88_P92_Bacilli	binny	888027	1885609	0.856374	0.734694	0.835516	0.539615	467	5363.51	1839683	343	1575457	252	sample_3	cami1_toy_high	Lactobacillus delbrueckii subsp. lactis DSM 20072	Lactobacillus delbrueckii	Lactobacillus	Lactobacillaceae	Lactobacillales	Bacilli	Firmicutes	Bacteria
binny_H|S3|C1272334_C95_P99_Bacilli	binny	880633	2135398	1	1	0.833669	0.25	4	1780216	1780216	1	1780216	1	sample_3	cami1_toy_high	Lactobacillus helveticus R0052	Lactobacillus helveticus	Lactobacillus	Lactobacillaceae	Lactobacillales	Bacilli	Firmicutes	Bacteria
binny_I16R01.000182_C73_P95_Firmicutes	binny	888801	1209356	0.878184	0.821256	0.687285	0.368764	461	4572.3	946467	207	831172	170	sample_3	cami1_toy_high	Lactobacillus iners ATCC 55195	Lactobacillus iners	Lactobacillus	Lactobacillaceae	Lactobacillales	Bacilli	Firmicutes	Bacteria
binny_I15R01.000166.000028_C97_P91_Bacilli	binny	712938	2100360	0.938873	0.0681818	1	1	3	50843.4	2237108	44	2100360	3	sample_3	cami1_toy_high	Lactobacillus fermentum CECT 5716	Limosilactobacillus fermentum	Limosilactobacillus	Lactobacillaceae	Lactobacillales	Bacilli	Firmicutes	Bacteria
binny_I10R02.000501_C97_P97_Bacilli	binny	548485	2067877	0.983733	0.388889	1	1	7	116782	2102071	18	2067877	7	sample_3	cami1_toy_high	Lactobacillus reuteri MM4-1A	Limosilactobacillus reuteri	Limosilactobacillus	Lactobacillaceae	Lactobacillales	Bacilli	Firmicutes	Bacteria
binny_I01R01.000468_C97_P96_Bacilli	binny	1.0466e+06	2651764	0.874236	0.921348	0.985718	0.630769	130	33594.6	2989917	89	2613892	82	sample_3	cami1_toy_high	Lactobacillus suebicus DSM 5007 = KCTC 3549	Paucilactobacillus suebicus	Paucilactobacillus	Lactobacillaceae	Lactobacillales	Bacilli	Firmicutes	Bacteria
binny_I15R02.000078_C73_P94_Erysipelotrichi	binny	1.15484e+06	1935236	0.819158	0.761905	0.552503	0.271515	825	4439.7	1305271	294	1069223	224	sample_3	cami1_toy_high	Streptococcus agalactiae MRI Z1-202	Streptococcus agalactiae	Streptococcus	Streptococcaceae	Lactobacillales	Bacilli	Firmicutes	Bacteria
binny_I19R03.000063_C73_P93_Firmicutes	binny	40041.1	2100196	0.940373	0.910973	0.657751	0.378657	1162	3041.41	1468999	483	1381407	440	sample_3	cami1_toy_high	Streptococcus equi subsp. zooepidemicus	Streptococcus equi	Streptococcus	Streptococcaceae	Lactobacillales	Bacilli	Firmicutes	Bacteria
binny_H|S3|C166164_C97_P99_Bacilli	binny	1.04663e+06	2138795	1	1	1	1	1	2138795	2138795	1	2138795	1	sample_3	cami1_toy_high	Streptococcus salivarius 57.I	Streptococcus salivarius	Streptococcus	Streptococcaceae	Lactobacillales	Bacilli	Firmicutes	Bacteria
binny_H|S3|C1151648_C96_P99_Bacilli	binny	1.15643e+06	2023542	1	1	1	1	1	2023542	2023542	1	2023542	1	sample_3	cami1_toy_high	Streptococcus sp. strain	Streptococcus sp.	Streptococcus	Streptococcaceae	Lactobacillales	Bacilli	Firmicutes	Bacteria
binny_I01R01.000179_C97_P96_Bacteria	binny	1.26279e+06	1557402	1	1	0.975829	0.572727	110	24123.1	1519758	63	1519758	63	sample_3	cami1_toy_high	Clostridium sp. CAG:269 strain	Clostridium sp. CAG:269	Clostridium	Clostridiaceae	Eubacteriales	Clostridia	Firmicutes	Bacteria
binny_I01R01.000305_C95_P96_Bacteria	binny	1.26282e+06	1233976	0.992856	0.95122	0.881889	0.541667	72	26733.2	1096060	41	1088230	39	sample_3	cami1_toy_high	Clostridium sp. CAG:567 strain	Clostridium sp. CAG:567	Clostridium	Clostridiaceae	Eubacteriales	Clostridia	Firmicutes	Bacteria
binny_I01R01.000068_C96_P96_Clostridia	binny	1.26288e+06	2445482	0.966309	0.906542	0.98293	0.740458	131	23248.1	2487544	107	2403737	97	sample_3	cami1_toy_high	Eubacterium sp. CAG:156 strain	Eubacterium sp. CAG:156	Eubacterium	Eubacteriaceae	Eubacteriales	Clostridia	Firmicutes	Bacteria
binny_I06R01.000333_C97_P95_Clostridia	binny	658085	3334234	0.999281	0.983871	0.985687	0.782051	78	53046.4	3288876	62	3286511	61	sample_3	cami1_toy_high	Lachnospiraceae bacterium 5_1_57FAA strain	Lachnospiraceae bacterium 5_1_57FAA	Lachnospiraceae genus	Lachnospiraceae	Eubacteriales	Clostridia	Firmicutes	Bacteria
binny_I04R01.000515_C96_P95_Clostridia	binny	500632	3845430	0.98719	0.948905	0.78645	0.614657	423	11180.6	3063481	274	3024238	260	sample_3	cami1_toy_high	Tyzzerella nexilis DSM 1787	Tyzzerella nexilis	Tyzzerella	Lachnospiraceae	Eubacteriales	Clostridia	Firmicutes	Bacteria
binny_I16R03.000001_C84_P91_Chloroflexi	binny	203119	3814574	0.802781	0.937759	0.747413	0.523754	863	7368.22	3551484	482	2851064	452	sample_3	cami1_toy_high	Acetivibrio thermocellus ATCC 27405	Acetivibrio thermocellus	Acetivibrio	Oscillospiraceae	Eubacteriales	Clostridia	Firmicutes	Bacteria
binny_I16R02.000001.000017_C90_P93_Firmicutes	binny	1.09419e+06	3462026	0.930451	0.58	0.773769	0.29	100	57580.9	2879043	50	2678809	29	sample_3	cami1_toy_high	Acetivibrio thermocellus YS	Acetivibrio thermocellus	Acetivibrio	Oscillospiraceae	Eubacteriales	Clostridia	Firmicutes	Bacteria
binny_I04R01.001627_C96_P97_Clostridia	binny	411483	3078426	0.99547	0.906977	0.991145	0.678261	115	35640.1	3065050	86	3051166	78	sample_3	cami1_toy_high	Faecalibacterium prausnitzii A2-165	Faecalibacterium prausnitzii	Faecalibacterium	Oscillospiraceae	Eubacteriales	Clostridia	Firmicutes	Bacteria
binny_I21R01.000249_C74_P91_Clostridia	binny	1.26296e+06	1783032	0.922538	0.890747	0.644116	0.351054	2276	1387.86	1244912	897	1148479	799	sample_3	cami1_toy_high	Ruminococcus sp. CAG:382 strain	Ruminococcus sp. CAG:382	Ruminococcus	Oscillospiraceae	Eubacteriales	Clostridia	Firmicutes	Bacteria
binny_I07R01.000606_C85_P96_Spirochaetes	binny	1.15142e+06	4176771	0.998757	0.971429	0.929262	0.492754	69	111033	3886146	35	3881314	34	sample_3	cami1_toy_high	Clostridioides difficile P48	Clostridioides difficile	Clostridioides	Peptostreptococcaceae	Eubacteriales	Clostridia	Firmicutes	Bacteria
binny_I15R02.000080.000003_C86_P91_Clostridia	binny	1.15143e+06	4015944	0.985297	0.963687	0.919573	0.687251	502	10469.4	3748058	358	3692952	345	sample_3	cami1_toy_high	Clostridioides difficile P53	Clostridioides difficile	Clostridioides	Peptostreptococcaceae	Eubacteriales	Clostridia	Firmicutes	Bacteria
binny_I15R01.000056_C91_P90_Bacilli	binny	1.0352e+06	1982341	0.866262	0.508571	0.866663	0.581699	153	11332.9	1983258	175	1718022	89	sample_3	cami1_toy_high	Peptostreptococcus anaerobius VPI 4330 = DSM 2949	Peptostreptococcus anaerobius	Peptostreptococcus	Peptostreptococcaceae	Eubacteriales	Clostridia	Firmicutes	Bacteria
binny_I10R01.000022_C88_P96_Clostridia	binny	521460	2891661	0.988283	0.977413	0.711046	0.43952	1083	4272.04	2080482	487	2056104	476	sample_3	cami1_toy_high	Caldicellulosiruptor bescii DSM 6725	Caldicellulosiruptor bescii	Caldicellulosiruptor	Thermoanaerobacterales Family III. Incertae Sedis	Thermoanaerobacterales	Clostridia	Firmicutes	Bacteria
binny_I24R03.000251_C74_P88_Clostridia	binny	1.11112e+06	2007217	0.878262	0.806563	0.592547	0.353788	2640	1169.46	1354231	1158	1189370	934	sample_3	cami1_toy_high	Acidaminococcus sp. BV3L6 strain	Acidaminococcus sp. BV3L6	Acidaminococcus	Acidaminococcaceae	Acidaminococcales	Negativicutes	Firmicutes	Bacteria
binny_I01R01.000060_C96_P97_Deltaproteobacteria	binny	585503	2038768	0.996038	0.95122	0.991609	0.696429	56	49504.9	2029702	41	2021661	39	sample_3	cami1_toy_high	Selenomonas noxia ATCC 43541	Selenomonas noxia	Selenomonas	Selenomonadaceae	Selenomonadales	Negativicutes	Firmicutes	Bacteria
binny_I10R01.000045_C92_P94_Spirochaetes	binny	945713	3603477	0.97644	0.958134	0.863205	0.560532	1429	3810.52	3185592	836	3110540	801	sample_3	cami1_toy_high	Ignavibacterium album JCM 16511	Ignavibacterium album	Ignavibacterium	Ignavibacteriaceae	Ignavibacteriales	Ignavibacteria	Ignavibacteriae	Bacteria
binny_I10R01.000028_C84_P93_Planctomycetes	binny	993516	7321020	0.989884	0.982193	0.78375	0.44582	3959	3225.65	5796488	1797	5737853	1765	sample_3	cami1_toy_high	Rhodopirellula baltica SWK14	Rhodopirellula baltica	Rhodopirellula	Pirellulaceae	Pirellulales	Planctomycetia	Planctomycetes	Bacteria
binny_H|S3|C648078_C95_P96_Alphaproteobacteria	binny	335659	7231837	1	1	1	1	1	7231837	7231837	1	7231837	1	sample_3	cami1_toy_high	Bradyrhizobium cosmicum strain	Bradyrhizobium cosmicum	Bradyrhizobium	Bradyrhizobiaceae	Hyphomicrobiales	Alphaproteobacteria	Proteobacteria	Bacteria
binny_I15R03.000052_C83_P87_Alphaproteobacteria	binny	316057	4822240	0.636176	0.54955	0.675946	0.35844	1872	4196.31	5123696	1221	3259574	671	sample_3	cami1_toy_high	Rhodopseudomonas palustris BisB5	Rhodopseudomonas palustris	Rhodopseudomonas	Bradyrhizobiaceae	Hyphomicrobiales	Alphaproteobacteria	Proteobacteria	Bacteria
binny_I01R01.000845_C98_P99_Alphaproteobacteria	binny	316058	5330850	1	1	1	1	33	161541	5330850	33	5330850	33	sample_3	cami1_toy_high	Rhodopseudomonas palustris HaA2	Rhodopseudomonas palustris	Rhodopseudomonas	Bradyrhizobiaceae	Hyphomicrobiales	Alphaproteobacteria	Proteobacteria	Bacteria
binny_H|S3|C304258_C94_P98_Bacteria	binny	1.32834e+06	3286004	1	1	0.636192	0.25	4	2090531	2090531	1	2090531	1	sample_3	cami1_toy_high	Brucella abortus 68-3396P	Brucella abortus	Brucella	Brucellaceae	Hyphomicrobiales	Alphaproteobacteria	Proteobacteria	Bacteria
binny_I06R02.000021_C84_P95_Alphaproteobacteria	binny	419610	5437756	0.982989	0.959259	0.72683	0.472628	1096	7445.78	4020719	540	3952324	518	sample_3	cami1_toy_high	Methylorubrum extorquens PA1	Methylorubrum extorquens	Methylorubrum	Methylobacteriaceae	Hyphomicrobiales	Alphaproteobacteria	Proteobacteria	Bacteria
binny_I01R02.000045_C97_P96_Alphaproteobacteria	binny	1.28718e+06	7758340	0.873619	0.87619	0.964108	0.486129	757	20385.6	8561947	420	7479881	368	sample_3	cami1_toy_high	Mesorhizobium sp. L48C026A00 strain	Mesorhizobium sp. L48C026A00	Mesorhizobium	Phyllobacteriaceae	Hyphomicrobiales	Alphaproteobacteria	Proteobacteria	Bacteria
binny_I01R01.000538_C98_P98_Alphaproteobacteria	binny	424182	5464156	0.996852	0.875	0.851595	0.777778	45	116699	4667941	40	4653247	35	sample_3	cami1_toy_high	Rhizobium sp. IRBG74 strain	Rhizobium sp. IRBG74	Rhizobium	Rhizobiaceae	Hyphomicrobiales	Alphaproteobacteria	Proteobacteria	Bacteria
binny_I06R02.000095_C89_P93_Alphaproteobacteria	binny	1.33709e+06	3867927	0.971578	0.943128	0.777655	0.498123	799	7336.26	3095902	422	3007911	398	sample_3	cami1_toy_high	Limimaricola cinnabarinus LL-001	Limimaricola cinnabarinus	Limimaricola	Rhodobacteraceae	Rhodobacterales	Alphaproteobacteria	Proteobacteria	Bacteria
binny_I10R01.000008_C90_P96_Bacteria	binny	371731	3440723	0.940771	0.896088	0.728032	0.420539	1743	3255.09	2662662	818	2504956	733	sample_3	cami1_toy_high	Rhodobacter sp. SW2 strain	Rhodobacter sp. SW2	Rhodobacter	Rhodobacteraceae	Rhodobacterales	Alphaproteobacteria	Proteobacteria	Bacteria
binny_H|S3|C1394428_C98_P98_Alphaproteobacteria	binny	391616	5478229	1	1	0.949262	0.333333	3	5200275	5200275	1	5200275	1	sample_3	cami1_toy_high	Octadecabacter arcticus 238	Octadecabacter arcticus	Octadecabacter	Roseobacteraceae	Rhodobacterales	Alphaproteobacteria	Proteobacteria	Bacteria
binny_I01R01.000108_C97_P99_Alphaproteobacteria	binny	1.05421e+06	5187052	1	1	0.705868	0.696721	244	21537.5	3661374	170	3661374	170	sample_3	cami1_toy_high	Acetobacteraceae bacterium AT-5844 strain	Acetobacteraceae bacterium AT-5844	Acetobacteraceae genus	Acetobacteraceae	Rhodospirillales	Alphaproteobacteria	Proteobacteria	Bacteria
binny_I01R01.000197_C94_P96_Spirochaetes	binny	1.26271e+06	1793679	1	1	0.970939	0.691824	159	15832.3	1741552	110	1741552	110	sample_3	cami1_toy_high	Azospirillum sp. CAG:239 strain	Azospirillum sp. CAG:239	Azospirillum	Azospirillaceae	Rhodospirillales	Alphaproteobacteria	Proteobacteria	Bacteria
binny_I01R01.000105_C95_P98_Alphaproteobacteria	binny	269796	4392214	0.992549	0.973753	0.945152	0.714836	519	10977.6	4182476	381	4151312	371	sample_3	cami1_toy_high	Rhodospirillum rubrum ATCC 11170	Rhodospirillum rubrum	Rhodospirillum	Rhodospirillaceae	Rhodospirillales	Alphaproteobacteria	Proteobacteria	Bacteria
binny_I11R01.000493_C95_P94_Alphaproteobacteria	binny	1.41284e+06	1131904	0.963797	0.898876	0.942599	0.661157	242	6219.15	1107009	178	1066932	160	sample_3	cami1_toy_high	Anaplasma marginale str. Gypsy Plains	Anaplasma marginale	Anaplasma	Anaplasmataceae	Rickettsiales	Alphaproteobacteria	Proteobacteria	Bacteria
binny_I01R01.000013_C92_P95_Gammaproteobacteria	binny	1.20078e+06	8405480	0.962506	0.997938	0.848884	0.383215	2526	7642.51	7413235	970	7135281	968	sample_3	cami1_toy_high	Cupriavidus basilensis B-8	Cupriavidus basilensis	Cupriavidus	Burkholderiaceae	Burkholderiales	Betaproteobacteria	Proteobacteria	Bacteria
binny_I04R01.003873_C98_P97_Gammaproteobacteria	binny	543728	6754955	0.998213	0.230769	1	1	3	520542	6767048	13	6754955	3	sample_3	cami1_toy_high	Variovorax paradoxus S110	Variovorax paradoxus	Variovorax	Comamonadaceae	Burkholderiales	Betaproteobacteria	Proteobacteria	Bacteria
binny_I06R01.000143_C87_P97_Proteobacteria	binny	1.2631e+06	2495760	0.997453	0.994898	0.97929	0.79918	244	12501.6	2450313	196	2444072	195	sample_3	cami1_toy_high	Parasutterella excrementihominis CAG:233 strain	Parasutterella excrementihominis CAG:233	Parasutterella	Sutterellaceae	Burkholderiales	Betaproteobacteria	Proteobacteria	Bacteria
binny_I01R01.000076_C98_P98_Betaproteobacteria	binny	933266	2515602	1	1	0.983332	0.675676	148	24736.7	2473673	100	2473673	100	sample_3	cami1_toy_high	Neisseria sicca 4320	Neisseria sicca	Neisseria	Neisseriaceae	Neisseriales	Betaproteobacteria	Proteobacteria	Bacteria
binny_I10R01.000001_C86_P95_Gammaproteobacteria	binny	641147	2282401	0.991652	0.990958	0.745203	0.415466	1319	3101.57	1715170	553	1700852	548	sample_3	cami1_toy_high	Simonsiella muelleri ATCC 29453	Simonsiella muelleri	Simonsiella	Neisseriaceae	Neisseriales	Betaproteobacteria	Proteobacteria	Bacteria
binny_H|S3|C1558669_C98_P98_Gammaproteobacteria	binny	666681	3059863	1	1	1	1	1	3059863	3059863	1	3059863	1	sample_3	cami1_toy_high	Methylotenera versatilis 301	Methylotenera versatilis	Methylotenera	Methylophilaceae	Nitrosomonadales	Betaproteobacteria	Proteobacteria	Bacteria
binny_I01R01.000086_C98_P99_Deltaproteobacteria	binny	1.12339e+06	3198622	0.997332	0.956522	0.99723	0.709677	31	139056	3198295	23	3189761	22	sample_3	cami1_toy_high	Thiobacillus thioparus DSM 505	Thiobacillus thioparus	Thiobacillus	Thiobacillaceae	Nitrosomonadales	Betaproteobacteria	Proteobacteria	Bacteria
binny_I06R01.000021_C91_P93_Gammaproteobacteria	binny	1.12337e+06	4176201	0.976406	0.936508	0.831817	0.561014	631	9412.12	3557781	378	3473837	354	sample_3	cami1_toy_high	Thauera linaloolentis 47Lol = DSM 12138	Thauera linaloolentis	Thauera	Zoogloeaceae	Rhodocyclales	Betaproteobacteria	Proteobacteria	Bacteria
binny_I12R03.000253_C89_P94_Spirochaetes	binny	96561.1	3843979	0.976285	0.949485	0.612957	0.395789	2327	2488.07	2413429	970	2356194	921	sample_3	cami1_toy_high	Desulfococcus oleovorans Hxd3	Desulfococcus oleovorans	Desulfococcus	Desulfobacteraceae	Desulfobacterales	Deltaproteobacteria	Proteobacteria	Bacteria
binny_I10R01.000082_C83_P95_Spirochaetes	binny	589865	3045157	0.982097	0.967359	0.804338	0.488756	1334	3700.27	2493985	674	2449335	652	sample_3	cami1_toy_high	Desulfurivibrio alkaliphilus AHT 2	Desulfurivibrio alkaliphilus	Desulfurivibrio	Desulfobulbaceae	Desulfobacterales	Deltaproteobacteria	Proteobacteria	Bacteria
binny_I21R01.000098_C81_P91_Epsilonproteobacteria	binny	235279	1673691	0.991301	0.986395	0.656542	0.357848	2026	1508.15	1108491	735	1098848	725	sample_3	cami1_toy_high	Helicobacter hepaticus ATCC 51449	Helicobacter hepaticus	Helicobacter	Helicobacteraceae	Campylobacterales	Epsilonproteobacteria	Proteobacteria	Bacteria
binny_I24R02.000029_C72_P90_Gammaproteobacteria	binny	762983	2481773	0.895371	0.827695	0.584559	0.341558	3080	1274.8	1620269	1271	1450742	1052	sample_3	cami1_toy_high	Succinatimonas hippei YIT 12066	Succinatimonas hippei	Succinatimonas	Succinivibrionaceae	Aeromonadales	Gammaproteobacteria	Proteobacteria	Bacteria
binny_I18R02.000044_C72_P89_Gammaproteobacteria	binny	1.12979e+06	5118306	0.810516	0.759171	0.634953	0.3422	2782	3197.49	4009651	1254	3249886	952	sample_3	cami1_toy_high	Paraglaciecola polaris LMG 21857	Paraglaciecola polaris	Paraglaciecola	Alteromonadaceae	Alteromonadales	Gammaproteobacteria	Proteobacteria	Bacteria
binny_I15R02.000009_C77_P96_Proteobacteria	binny	318167	4810819	0.979397	0.953125	0.801361	0.524857	1046	6833.85	3936300	576	3855201	549	sample_3	cami1_toy_high	Shewanella frigidimarina NCIMB 400	Shewanella frigidimarina	Shewanella	Shewanellaceae	Alteromonadales	Gammaproteobacteria	Proteobacteria	Bacteria
binny_I01R01.000513_C98_P98_Deltaproteobacteria	binny	545275	2843820	1	1	0.987834	0.735294	34	112369	2809222	25	2809222	25	sample_3	cami1_toy_high	Thioalkalivibrio sp. ALE20 strain	Thioalkalivibrio sp. ALE20	Thioalkalivibrio	Ectothiorhodospiraceae	Chromatiales	Gammaproteobacteria	Proteobacteria	Bacteria
binny_I01R01.000940_C98_P98_Gammaproteobacteria	binny	1.15876e+06	2932800	0.959368	0.647059	1	1	11	179824	3057011	17	2932800	11	sample_3	cami1_toy_high	Thioalkalivibrio sp. ALJ9 strain	Thioalkalivibrio sp. ALJ9	Thioalkalivibrio	Ectothiorhodospiraceae	Chromatiales	Gammaproteobacteria	Proteobacteria	Bacteria
binny_I01R02.000034_C94_P96_Gammaproteobacteria	binny	766155	4675474	1	1	0.94442	0.669725	109	60487.8	4415612	73	4415612	73	sample_3	cami1_toy_high	Shigella flexneri 1485-80	Shigella flexneri	Shigella	Enterobacteriaceae	Enterobacterales	Gammaproteobacteria	Proteobacteria	Bacteria
binny_I01R01.000220_C98_P97_Gammaproteobacteria	binny	349966	4872544	1	1	0.992952	0.564103	117	73306.1	4838203	66	4838203	66	sample_3	cami1_toy_high	Yersinia frederiksenii ATCC 33641	Yersinia frederiksenii	Yersinia	Yersiniaceae	Enterobacterales	Gammaproteobacteria	Proteobacteria	Bacteria
binny_I07R03.000062_C86_P93_Spirochaetes	binny	1.28609e+06	4199468	0.830911	0.610687	0.916062	0.674536	593	7068.43	4629822	655	3846972	400	sample_3	cami1_toy_high	Yersinia pseudotuberculosis B-6864	Yersinia pseudotuberculosis	Yersinia	Yersiniaceae	Enterobacterales	Gammaproteobacteria	Proteobacteria	Bacteria
binny_I01R02.000101_C95_P96_Gammaproteobacteria	binny	1.38306e+06	3655086	0.995622	0.930233	0.985432	0.8	100	42066	3617675	86	3601837	80	sample_3	cami1_toy_high	Legionella pneumophila str. 121004	Legionella pneumophila	Legionella	Legionellaceae	Legionellales	Gammaproteobacteria	Proteobacteria	Bacteria
binny_I22R03.000045_C77_P93_Gammaproteobacteria	binny	1.11647e+06	3893309	0.878545	0.832667	0.564514	0.294784	4237	1667.78	2501667	1500	2197827	1249	sample_3	cami1_toy_high	Methyloglobulus morosus KoM1	Methyloglobulus morosus	Methyloglobulus	Methylococcaceae	Methylococcales	Gammaproteobacteria	Proteobacteria	Bacteria
binny_I06R01.000012_C87_P95_Spirochaetes	binny	590061	4943336	0.971022	0.939302	0.777085	0.486253	1273	6003.08	3956028	659	3841391	619	sample_3	cami1_toy_high	Halomonas sp. KM-1 strain	Halomonas sp. KM-1	Halomonas	Halomonadaceae	Oceanospirillales	Gammaproteobacteria	Proteobacteria	Bacteria
binny_I01R01.000705_C98_P98_Gammaproteobacteria	binny	888728	1913273	0.990905	0.924528	0.991587	0.753846	65	36124.3	1914590	53	1897176	49	sample_3	cami1_toy_high	Haemophilus aegyptius ATCC 11116	Haemophilus aegyptius	Haemophilus	Pasteurellaceae	Pasteurellales	Gammaproteobacteria	Proteobacteria	Bacteria
binny_I01R01.000067_C99_P99_Gammaproteobacteria	binny	1.07848e+06	2079041	0.998704	0.958333	0.994505	0.884615	26	86262.5	2070299	24	2067616	23	sample_3	cami1_toy_high	Haemophilus sputorum HK 2154	Haemophilus sputorum	Haemophilus	Pasteurellaceae	Pasteurellales	Gammaproteobacteria	Proteobacteria	Bacteria
binny_I08R03.000013_C84_P96_Gammaproteobacteria	binny	1.22128e+06	3716224	0.970236	0.963554	0.609416	0.331505	1276	5317.08	2334200	439	2264725	423	sample_3	cami1_toy_high	Acinetobacter baumannii AB_TG2028	Acinetobacter baumannii	Acinetobacter	Moraxellaceae	Pseudomonadales	Gammaproteobacteria	Proteobacteria	Bacteria
binny_I07R01.000947_C99_P98_Gammaproteobacteria	binny	1.21766e+06	3536677	0.995332	0.733333	1	1	11	236884	3553262	15	3536677	11	sample_3	cami1_toy_high	Acinetobacter johnsonii ANC 3681	Acinetobacter johnsonii	Acinetobacter	Moraxellaceae	Pseudomonadales	Gammaproteobacteria	Proteobacteria	Bacteria
binny_I01R01.000227_C97_P97_Gammaproteobacteria	binny	1.40251e+06	6929414	1	1	0.982413	0.75	28	324169	6807547	21	6807547	21	sample_3	cami1_toy_high	Pseudomonas aeruginosa BWHPSA006	Pseudomonas aeruginosa	Pseudomonas	Pseudomonadaceae	Pseudomonadales	Gammaproteobacteria	Proteobacteria	Bacteria
binny_I10R01.000475_C94_P94_Gammaproteobacteria	binny	1.2367e+06	1015836	0.877144	0.0649351	0.99311	0.555556	9	14936.9	1150139	77	1008837	5	sample_3	cami1_toy_high	Candidatus Photodesmus katoptron Akat1	Candidatus Photodesmus katoptron	Candidatus Photodesmus	Vibrionaceae	Vibrionales	Gammaproteobacteria	Proteobacteria	Bacteria
binny_I01R01.000225_C96_P97_Gammaproteobacteria	binny	991968	4006012	0.98866	0.97541	0.92231	0.474104	502	15316.2	3737164	244	3694786	238	sample_3	cami1_toy_high	Vibrio cholerae HC-50A2	Vibrio cholerae	Vibrio	Vibrionaceae	Vibrionales	Gammaproteobacteria	Proteobacteria	Bacteria
binny_I15R01.000036_C80_P94_Gammaproteobacteria	binny	991945	3888557	0.961998	0.942408	0.71362	0.395315	1366	5034.16	2884571	573	2774951	540	sample_3	cami1_toy_high	Vibrio cholerae HE39	Vibrio cholerae	Vibrio	Vibrionaceae	Vibrionales	Gammaproteobacteria	Proteobacteria	Bacteria
binny_H|S3|C847204_C98_P98_Gammaproteobacteria	binny	342109	4940212	1	1	1	1	1	4940212	4940212	1	4940212	1	sample_3	cami1_toy_high	Xanthomonas oryzae pv. oryzae MAFF 311018	Xanthomonas oryzae	Xanthomonas	Xanthomonadaceae	Xanthomonadales	Gammaproteobacteria	Proteobacteria	Bacteria
binny_I01R01.000077_C97_P96_Gammaproteobacteria	binny	1.18566e+06	5059487	0.973401	0.706667	0.927452	0.646341	164	32137.7	4820653	150	4692429	106	sample_3	cami1_toy_high	Xanthomonas axonopodis pv. manihotis str. UA306	Xanthomonas phaseoli	Xanthomonas	Xanthomonadaceae	Xanthomonadales	Gammaproteobacteria	Proteobacteria	Bacteria
binny_I06R01.000396_C85_P95_Spirochaetes	binny	498738	1339385	0.997551	0.985294	0.684984	0.468531	143	13525.1	919709	68	917457	67	sample_3	cami1_toy_high	Borreliella burgdorferi 29805	Borreliella burgdorferi	Borreliella	Borreliaceae	Spirochaetales	Spirochaetia	Spirochaetes	Bacteria
binny_I13R03.000185_C83_P93_Firmicutes	binny	441768	1475934	0.942139	0.853107	0.797498	0.54025	559	3529.21	1249342	354	1177054	302	sample_3	cami1_toy_high	Acholeplasma laidlawii PG-8A	Acholeplasma laidlawii	Acholeplasma	Acholeplasmataceae	Acholeplasmatales	Mollicutes	Tenericutes	Bacteria
binny_I01R01.000457_C95_P96_Thermotogae	binny	1.21908e+06	2168116	0.991116	0.914286	0.99721	0.941176	68	31163.5	2181445	70	2162066	64	sample_3	cami1_toy_high	Pseudothermotoga elfii DSM 9442 = NBRC 107921	Pseudothermotoga elfii	Pseudothermotoga	Thermotogaceae	Thermotogales	Thermotogae	Thermotogae	Bacteria
binny_I01R01.000648_C96_P98_Thermotogae	binny	1.15795e+06	1834835	1	1	0.999357	0.923077	13	152805	1833655	12	1833655	12	sample_3	cami1_toy_high	Thermotoga sp. EMP strain	Thermotoga sp. EMP	Thermotoga	Thermotogaceae	Thermotogales	Thermotogae	Thermotogae	Bacteria
binny_I01R01.000240_C96_P98_Verrucomicrobiae	binny	1.13406e+06	2750753	0.997806	0.98	0.975414	0.563218	174	26890.2	2689023	100	2683123	98	sample_3	cami1_toy_high	Verrucomicrobium sp. 3C strain	Verrucomicrobium sp. 3C	Verrucomicrobium	Verrucomicrobiaceae	Verrucomicrobiales	Verrucomicrobiae	Verrucomicrobia	Bacteria
binny_I18R02.000104.000002_C82_P95_Archaea	binny	1.41287e+06	2745875	1	1	0.766301	0.386997	323	16833.3	2104166	125	2104166	125	sample_4	cami1_toy_high	uncultured archaeon A07HR60 strain	uncultured archaeon A07HR60	Archaea genus	Archaea family	Archaea order	Archaea class	Archaea phylum	Archaea
binny_I21R01.000042_C90_P96_Archaea	binny	667138	1658548	0.975034	0.958115	0.802776	0.492598	743	3574.7	1365534	382	1331442	366	sample_4	cami1_toy_high	Thermoplasmatales archaeon I-plasma strain	Thermoplasmatales archaeon I-plasma	Thermoplasmatales genus	Thermoplasmatales family	Thermoplasmatales	Thermoplasmata	Candidatus Thermoplasmatota	Archaea
binny_H|S4|C689738_C94_P97_Archaea	binny	633148	1316580	1	1	1	1	1	1316580	1316580	1	1316580	1	sample_4	cami1_toy_high	Thermosphaera aggregans DSM 11486	Thermosphaera aggregans	Thermosphaera	Desulfurococcaceae	Desulfurococcales	Thermoprotei	Crenarchaeota	Archaea
binny_I12R01.000078_C87_P95_Archaea	binny	519442	3071896	0.947447	0.902098	0.8421	0.532178	1212	3818.64	2730330	715	2586844	645	sample_4	cami1_toy_high	Halorhabdus utahensis DSM 12940	Halorhabdus utahensis	Halorhabdus	Haloarculaceae	Halobacteriales	Halobacteria	Euryarchaeota	Archaea
binny_I09R01.000318_C91_P98_Archaea	binny	911121	1712492	1	1	0.996044	0.774194	31	71071.6	1705718	24	1705718	24	sample_4	cami1_toy_high	Methanobrevibacter smithii TS146D	Methanobrevibacter smithii	Methanobrevibacter	Methanobacteriaceae	Methanobacteriales	Methanobacteria	Euryarchaeota	Archaea
binny_I09R01.000184_C91_P95_Archaea	binny	911125	1967118	0.953491	0.785714	0.955211	0.707602	171	12796.5	1970666	154	1879013	121	sample_4	cami1_toy_high	Methanobrevibacter smithii TS147C	Methanobrevibacter smithii	Methanobrevibacter	Methanobacteriaceae	Methanobacteriales	Methanobacteria	Euryarchaeota	Archaea
binny_I05R01.000033_C95_P95_Archaea	binny	351160	3132819	0.983536	0.971474	0.799643	0.503284	1218	4036.57	2547073	631	2505138	613	sample_4	cami1_toy_high	Methanocella arvoryzae MRE50	Methanocella arvoryzae	Methanocella	Methanocellaceae	Methanocellales	Methanomicrobia	Euryarchaeota	Archaea
binny_I16R03.000924_C97_P96_Actinobacteria[class]	binny	548479	2146328	0.890727	0.0413223	1	1	5	19914.4	2409637	121	2146328	5	sample_4	cami1_toy_high	Mobiluncus curtisii ATCC 43063	Mobiluncus curtisii	Mobiluncus	Actinomycetaceae	Actinomycetales	Actinomycetia	Actinobacteria	Bacteria
binny_I01R01.000038_C94_P96_Actinobacteria[class]	binny	1.26306e+06	2029649	1	1	0.966948	0.706422	218	12743.9	1962565	154	1962565	154	sample_4	cami1_toy_high	Bifidobacterium longum CAG:69 strain	Bifidobacterium longum CAG:69	Bifidobacterium	Bifidobacteriaceae	Bifidobacteriales	Actinomycetia	Actinobacteria	Bacteria
binny_I19R01.000024_C73_P92_Actinobacteria[class]	binny	698952	1672795	0.844194	0.786885	0.583965	0.27027	888	3793.91	1157144	305	976854	240	sample_4	cami1_toy_high	Gardnerella vaginalis 0288E	Gardnerella vaginalis	Gardnerella	Bifidobacteriaceae	Bifidobacteriales	Actinomycetia	Actinobacteria	Bacteria
binny_I15R02.000043_C85_P92_Actinobacteria[class]	binny	1.12135e+06	1923991	0.860867	0.744817	0.772356	0.498399	937	2753.07	1726174	627	1486006	467	sample_4	cami1_toy_high	Corynebacterium capitovis DSM 44611	Corynebacterium capitovis	Corynebacterium	Corynebacteriaceae	Corynebacteriales	Actinomycetia	Actinobacteria	Bacteria
binny_I21R01.000054_C74_P96_Actinobacteria[class]	binny	1.07449e+06	2235496	0.84205	0.85307	0.537094	0.258988	1502	3126.95	1425890	456	1200671	389	sample_4	cami1_toy_high	Corynebacterium pseudotuberculosis 316	Corynebacterium pseudotuberculosis	Corynebacterium	Corynebacteriaceae	Corynebacteriales	Actinomycetia	Actinobacteria	Bacteria
binny_H|S4|C733546_C98_P99_Actinobacteria[class]	binny	1.16191e+06	2293368	1	1	1	1	1	2293368	2293368	1	2293368	1	sample_4	cami1_toy_high	Corynebacterium pseudotuberculosis Cp162	Corynebacterium pseudotuberculosis	Corynebacterium	Corynebacteriaceae	Corynebacteriales	Actinomycetia	Actinobacteria	Bacteria
binny_I12R02.000285_C93_P96_Actinobacteria[class]	binny	889513	2333807	0.950485	0.741722	0.927743	0.736842	152	15085.9	2277968	151	2165174	112	sample_4	cami1_toy_high	Corynebacterium pseudotuberculosis I19	Corynebacterium pseudotuberculosis	Corynebacterium	Corynebacteriaceae	Corynebacteriales	Actinomycetia	Actinobacteria	Bacteria
binny_I12R01.000546_C93_P95_Actinobacteria[class]	binny	1.20356e+06	2470806	0.947721	0.434783	0.859932	0.540541	37	48737.7	2241933	46	2124726	20	sample_4	cami1_toy_high	Corynebacterium sp. KPL1855 strain	Corynebacterium sp. KPL1855	Corynebacterium	Corynebacteriaceae	Corynebacteriales	Actinomycetia	Actinobacteria	Bacteria
binny_I16R03.000258_C85_P93_Actinobacteria[class]	binny	1.20357e+06	2434644	0.858319	0.982211	0.726337	0.515333	1500	2617.88	2060274	787	1768372	773	sample_4	cami1_toy_high	Corynebacterium sp. KPL1859 strain	Corynebacterium sp. KPL1859	Corynebacterium	Corynebacteriaceae	Corynebacteriales	Actinomycetia	Actinobacteria	Bacteria
binny_I23R03.000009_C88_P90_Actinobacteria[class]	binny	1.07797e+06	4574252	0.659899	0.542317	0.804836	0.524596	2846	2026.49	5578919	2753	3681521	1493	sample_4	cami1_toy_high	Gordonia effusa NBRC 100432	Gordonia effusa	Gordonia	Gordoniaceae	Corynebacteriales	Actinomycetia	Actinobacteria	Bacteria
binny_I09R01.000206_C94_P94_Actinobacteria[class]	binny	1.05163e+06	4721134	0.969896	0.889968	0.974068	0.792507	347	15344.5	4741440	309	4598704	275	sample_4	cami1_toy_high	Mycobacterium avium subsp. paratuberculosis JQ5	Mycobacterium avium	Mycobacterium	Mycobacteriaceae	Corynebacteriales	Actinomycetia	Actinobacteria	Bacteria
binny_I01R01.000703_C98_P98_Actinobacteria[class]	binny	1.00172e+06	5273147	0.822566	0.764706	1	1	13	377095	6410610	17	5273147	13	sample_4	cami1_toy_high	Mycobacteroides abscessus 3A-0930-R	Mycobacteroides abscessus	Mycobacteroides	Mycobacteriaceae	Corynebacteriales	Actinomycetia	Actinobacteria	Bacteria
binny_I01R01.000650_C98_P98_Actinobacteria[class]	binny	1.17563e+06	5045917	0.993576	0.851852	0.99691	0.560976	41	187513	5062848	27	5030323	23	sample_4	cami1_toy_high	Mycobacteroides abscessus M139	Mycobacteroides abscessus	Mycobacteroides	Mycobacteriaceae	Corynebacteriales	Actinomycetia	Actinobacteria	Bacteria
binny_I01R01.000570_C98_P98_Actinobacteria[class]	binny	1.27313e+06	4381442	0.999478	0.990654	0.993662	0.791045	134	40709.8	4355945	107	4353673	106	sample_4	cami1_toy_high	Rhodococcus rhodnii LMG 5362	Rhodococcus rhodnii	Rhodococcus	Nocardiaceae	Corynebacteriales	Actinomycetia	Actinobacteria	Bacteria
binny_I18R01.000201_C75_P96_Proteobacteria	binny	743718	3249307	0.952591	0.92803	0.654376	0.332654	1473	4227.44	2232088	528	2126268	490	sample_4	cami1_toy_high	Isoptericola variabilis 225	Isoptericola variabilis	Isoptericola	Promicromonosporaceae	Micrococcales	Actinomycetia	Actinobacteria	Bacteria
binny_H|S4|C1002500_C98_P96_Actinobacteria[class]	binny	134676	9239850	1	1	1	1	1	9239850	9239850	1	9239850	1	sample_4	cami1_toy_high	Actinoplanes sp. SE50/110 strain	Actinoplanes sp. SE50/110	Actinoplanes	Micromonosporaceae	Micromonosporales	Actinomycetia	Actinobacteria	Bacteria
binny_I01R01.000013_C98_P98_Actinobacteria[class]	binny	1.16917e+06	5563745	1	1	0.997347	0.913793	58	104698	5548987	53	5548987	53	sample_4	cami1_toy_high	Salinispora arenicola CNY234	Salinispora arenicola	Salinispora	Micromonosporaceae	Micromonosporales	Actinomycetia	Actinobacteria	Bacteria
binny_I01R02.000159_C97_P95_Actinobacteria[class]	binny	749927	10227002	0.996523	0.970297	0.946007	0.80109	367	32041.5	9708578	303	9674819	294	sample_4	cami1_toy_high	Amycolatopsis mediterranei U32	Amycolatopsis mediterranei	Amycolatopsis	Pseudonocardiaceae	Pseudonocardiales	Actinomycetia	Actinobacteria	Bacteria
binny_I05R02.000049_C93_P95_Actinobacteria[class]	binny	1.12261e+06	8967078	0.983395	0.92185	0.897107	0.688915	839	13046.7	8180260	627	8044424	578	sample_4	cami1_toy_high	Nonomuraea coxensis DSM 45129	Nonomuraea coxensis	Nonomuraea	Streptosporangiaceae	Streptosporangiales	Actinomycetia	Actinobacteria	Bacteria
binny_I01R01.000183_C96_P97_Actinobacteria[class]	binny	1.09767e+06	5082872	0.997708	0.985965	0.982353	0.796034	353	17560.2	5004648	285	4993176	281	sample_4	cami1_toy_high	Patulibacter medicamentivorans strain	Patulibacter medicamentivorans	Patulibacter	Patulibacteraceae	Solirubrobacterales	Thermoleophilia	Actinobacteria	Bacteria
binny_I04R03.000094_C93_P95_Bacteroidia	binny	1.26273e+06	1754301	0.981892	0.919283	0.976574	0.816733	251	7824.21	1744799	223	1713205	205	sample_4	cami1_toy_high	Bacteroides sp. CAG:1060 strain	Bacteroides sp. CAG:1060	Bacteroides	Bacteroidaceae	Bacteroidales	Bacteroidia	Bacteroidetes	Bacteria
binny_I07R01.000289_C92_P97_Bacteroidia	binny	1.26274e+06	3386200	0.99591	0.95858	0.990839	0.895028	181	19934.7	3368959	169	3355180	162	sample_4	cami1_toy_high	Bacteroides sp. CAG:443 strain	Bacteroides sp. CAG:443	Bacteroides	Bacteroidaceae	Bacteroidales	Bacteroidia	Bacteroidetes	Bacteria
binny_I16R02.000567_C83_P95_Bacteroidia	binny	1.26294e+06	2206674	0.88468	0.762342	0.727373	0.454172	1462	2083.01	1814300	871	1605075	664	sample_4	cami1_toy_high	Prevotella sp. CAG:755 strain	Prevotella sp. CAG:755	Prevotella	Prevotellaceae	Bacteroidales	Bacteroidia	Bacteroidetes	Bacteria
binny_I09R01.000023_C83_P95_Bacteroidia	binny	1.2627e+06	2665697	0.984769	0.96477	0.852738	0.559748	636	6255.55	2308299	369	2273142	356	sample_4	cami1_toy_high	Alistipes sp. CAG:53 strain	Alistipes sp. CAG:53	Alistipes	Rikenellaceae	Bacteroidales	Bacteroidia	Bacteroidetes	Bacteria
binny_I09R01.000048_C89_P94_Sphingobacteriia	binny	485918	9064696	0.975515	0.958018	0.873758	0.600843	1899	6817.09	8119150	1191	7920355	1141	sample_4	cami1_toy_high	Chitinophaga pinensis DSM 2588	Chitinophaga pinensis	Chitinophaga	Chitinophagaceae	Chitinophagales	Chitinophagia	Bacteroidetes	Bacteria
binny_I01R01.000061_C96_P95_Sphingobacteriia	binny	1.12261e+06	5900623	0.993569	0.981685	0.93013	0.730245	734	10117	5523875	546	5488349	536	sample_4	cami1_toy_high	Niabella aurantiaca DSM 17617	Niabella aurantiaca	Niabella	Chitinophagaceae	Chitinophagales	Chitinophagia	Bacteroidetes	Bacteria
binny_I23R02.000007_C82_P89_Cytophagia	binny	1.08955e+06	6213499	0.95172	0.926997	0.728519	0.435387	6183	1637.84	4756289	2904	4526653	2692	sample_4	cami1_toy_high	Rudanella lutea DSM 19387	Rudanella lutea	Rudanella	Cytophagaceae	Cytophagales	Cytophagia	Bacteroidetes	Bacteria
binny_I21R01.000002_C73_P94_Flavobacteriia	binny	1.2036e+06	2703980	0.981027	0.972727	0.707144	0.378538	1696	2953.15	1949082	660	1912103	642	sample_4	cami1_toy_high	Capnocytophaga sp. oral taxon 336 str. F0502	Capnocytophaga sp. oral taxon 336	Capnocytophaga	Flavobacteriaceae	Flavobacteriales	Flavobacteriia	Bacteroidetes	Bacteria
binny_I09R01.000026_C88_P94_Flavobacteriia	binny	95618.1	4142971	0.999111	0.997118	0.924444	0.53149	651	11047.1	3833353	347	3829944	346	sample_4	cami1_toy_high	Flavobacterium sp. B17 strain	Flavobacterium sp. B17	Flavobacterium	Flavobacteriaceae	Flavobacteriales	Flavobacteriia	Bacteroidetes	Bacteria
binny_I23R02.000075.000006_C77_P87_Spirochaetes	binny	1.00415e+06	3521801	0.965317	0.943772	0.677616	0.404268	3280	1759.55	2472170	1405	2386428	1326	sample_4	cami1_toy_high	Mesoflavibacter zeaxanthinifaciens S86	Mesoflavibacter zeaxanthinifaciens	Mesoflavibacter	Flavobacteriaceae	Flavobacteriales	Flavobacteriia	Bacteroidetes	Bacteria
binny_I01R01.000299_C98_P95_Flavobacteriia	binny	929704	4295397	0.996167	0.857143	0.994058	0.666667	54	102055	4286304	42	4269874	36	sample_4	cami1_toy_high	Myroides odoratus DSM 2801	Myroides odoratus	Myroides	Flavobacteriaceae	Flavobacteriales	Flavobacteriia	Bacteroidetes	Bacteria
binny_I09R01.000158_C88_P92_Sphingobacteriia	binny	1.04238e+06	3358690	0.985829	0.964206	0.888848	0.584803	737	6774.67	3028279	447	2985364	431	sample_4	cami1_toy_high	Ochrovirga pacifica strain	Ochrovirga pacifica	Ochrovirga	Flavobacteriaceae	Flavobacteriales	Flavobacteriia	Bacteroidetes	Bacteria
binny_I01R01.000246_C98_P98_Flavobacteriia	binny	913239	2128078	0.99838	0.983333	0.982698	0.776316	76	34910.9	2094653	60	2091259	59	sample_4	cami1_toy_high	Riemerella anatipestifer RA-YM	Riemerella anatipestifer	Riemerella	Weeksellaceae	Flavobacteriales	Flavobacteriia	Bacteroidetes	Bacteria
binny_I01R01.000387_C94_P98_Bacteria	binny	939857	979113	0.991056	0.833333	0.997701	0.9375	16	54759.9	985678	18	976862	15	sample_4	cami1_toy_high	Marinimicrobia bacterium SCGC AAA298-D23 strain	Marinimicrobia bacterium SCGC AAA298-D23	Candidatus Marinimicrobia genus	Candidatus Marinimicrobia family	Candidatus Marinimicrobia order	Candidatus Marinimicrobia class	Candidatus Marinimicrobia	Bacteria
binny_I19R01.000044.000006_C99_P95_Bacteria	binny	1.26022e+06	1050302	0.586132	0.333333	1	1	3	199102	1791920	9	1050302	3	sample_4	cami1_toy_high	Chlamydia trachomatis IU888	Chlamydia trachomatis	Chlamydia	Chlamydiaceae	Chlamydiales	Chlamydiia	Chlamydiae	Bacteria
binny_I18R02.000246_C79_P98_Bacteria	binny	485913	13660268	1	1	0.309306	0.373134	67	169008	4225198	25	4225198	25	sample_4	cami1_toy_high	Ktedonobacter racemifer DSM 44963	Ktedonobacter racemifer	Ktedonobacter	Ktedonobacteraceae	Ktedonobacterales	Ktedonobacteria	Chloroflexi	Bacteria
binny_I01R01.000271_C98_P97_Oscillatoriales	binny	98439.1	5437550	1	1	0.994004	0.64539	141	59395	5404947	91	5404947	91	sample_4	cami1_toy_high	Fischerella thermalis PCC 7521	Fischerella thermalis	Fischerella	Hapalosiphonaceae	Nostocales	Cyanobacteria class	Cyanobacteria	Bacteria
binny_I01R01.000218_C98_P99_Oscillatoriales	binny	927677	4771714	1	1	0.880899	0.529412	187	42458.6	4203398	99	4203398	99	sample_4	cami1_toy_high	Synechocystis sp. PCC 7509 strain	Synechocystis sp. PCC 7509	Synechocystis	Merismopediaceae	Synechococcales	Cyanobacteria class	Cyanobacteria	Bacteria
binny_I01R01.000092_C95_P96_Chroococcales	binny	195250	5054360	0.998312	0.991304	0.975922	0.77551	441	14321.7	4940998	345	4932660	342	sample_4	cami1_toy_high	Synechococcus sp. PCC 7336 strain	Synechococcus sp. PCC 7336	Synechococcus	Synechococcaceae	Synechococcales	Cyanobacteria class	Cyanobacteria	Bacteria
binny_I07R01.000292_C95_P96_Deinococcus-Thermus	binny	1.11107e+06	2236413	0.99276	0.975779	0.96499	0.771546	731	3760.99	2173855	578	2158117	564	sample_4	cami1_toy_high	Thermus sp. CCB_US3_UF1 strain	Thermus sp. CCB_US3_UF1	Thermus	Thermaceae	Thermales	Deinococci	Deinococcus-Thermus	Bacteria
binny_I23R02.000141_C76_P93_Deltaproteobacteria	binny	1.04883e+06	3019199	0.923507	0.862994	0.524864	0.280404	2179	2423.62	1715925	708	1584668	611	sample_4	cami1_toy_high	Alicyclobacillus acidocaldarius subsp. acidocaldarius Tc-4-1	Alicyclobacillus acidocaldarius	Alicyclobacillus	Alicyclobacillaceae	Bacillales	Bacilli	Firmicutes	Bacteria
binny_I09R01.000091_C91_P94_Bacilli	binny	280355	5367280	0.987549	0.917431	0.988934	0.826446	121	49310.1	5374805	109	5307885	100	sample_4	cami1_toy_high	Bacillus anthracis str. A1055	Bacillus anthracis	Bacillus	Bacillaceae	Bacillales	Bacilli	Firmicutes	Bacteria
binny_I02R01.000288_C98_P98_Bacilli	binny	536229	3833121	1	1	0.962846	0.861111	36	119055	3690707	31	3690707	31	sample_4	cami1_toy_high	Bacillus pumilus ATCC 7061	Bacillus pumilus	Bacillus	Bacillaceae	Bacillales	Bacilli	Firmicutes	Bacteria
binny_I01R01.000819_C97_P96_Bacilli	binny	1.13244e+06	3978589	1	1	0.997192	0.777778	36	141693	3967416	28	3967416	28	sample_4	cami1_toy_high	Bacillus sp. 37MA strain	Bacillus sp. 37MA	Bacillus	Bacillaceae	Bacillales	Bacilli	Firmicutes	Bacteria
binny_I02R02.000006_C98_P98_Bacilli	binny	903507	4187586	0.999428	0.984615	0.946147	0.64	100	60989.8	3964337	65	3962071	64	sample_4	cami1_toy_high	Bacillus subtilis gtP20b	Bacillus subtilis	Bacillus	Bacillaceae	Bacillales	Bacilli	Firmicutes	Bacteria
binny_I15R03.000500_C84_P93_Clostridia	binny	1.23048e+06	4420669	0.919082	0.767399	0.674592	0.465039	901	5942.68	3244703	546	2982149	419	sample_4	cami1_toy_high	Bacillus subtilis S1-4	Bacillus subtilis	Bacillus	Bacillaceae	Bacillales	Bacilli	Firmicutes	Bacteria
binny_I11R03.000071_C86_P93_Bacilli	binny	629742	2202708	0.936649	0.863517	0.810615	0.511664	643	5003.45	1906314	381	1785548	329	sample_4	cami1_toy_high	Staphylococcus hominis SK119	Staphylococcus hominis	Staphylococcus	Staphylococcaceae	Bacillales	Bacilli	Firmicutes	Bacteria
binny_I09R01.000101_C90_P93_Bacilli	binny	888027	1887065	0.941302	0.860377	0.825136	0.502203	454	6242.2	1654182	265	1557085	228	sample_4	cami1_toy_high	Lactobacillus delbrueckii subsp. lactis DSM 20072	Lactobacillus delbrueckii	Lactobacillus	Lactobacillaceae	Lactobacillales	Bacilli	Firmicutes	Bacteria
binny_H|S4|C1019557_C95_P99_Bacilli	binny	880633	2135521	1	1	0.833623	0.2	5	1780219	1780219	1	1780219	1	sample_4	cami1_toy_high	Lactobacillus helveticus R0052	Lactobacillus helveticus	Lactobacillus	Lactobacillaceae	Lactobacillales	Bacilli	Firmicutes	Bacteria
binny_I18R01.000073_C75_P93_Bacilli	binny	888801	1207637	0.838153	0.741935	0.680655	0.354626	454	4519.4	980709	217	821984	161	sample_4	cami1_toy_high	Lactobacillus iners ATCC 55195	Lactobacillus iners	Lactobacillus	Lactobacillaceae	Lactobacillales	Bacilli	Firmicutes	Bacteria
binny_I12R01.002604_C97_P92_Bacilli	binny	712938	2100364	0.991522	0.272727	1	1	3	192575	2118324	11	2100364	3	sample_4	cami1_toy_high	Lactobacillus fermentum CECT 5716	Limosilactobacillus fermentum	Limosilactobacillus	Lactobacillaceae	Lactobacillales	Bacilli	Firmicutes	Bacteria
binny_I18R01.000724.000001_C97_P97_Bacilli	binny	548485	2067894	0.998271	0.875	1	1	7	258934	2071475	8	2067894	7	sample_4	cami1_toy_high	Lactobacillus reuteri MM4-1A	Limosilactobacillus reuteri	Limosilactobacillus	Lactobacillaceae	Lactobacillales	Bacilli	Firmicutes	Bacteria
binny_I09R01.000222_C97_P95_Bacilli	binny	1.0466e+06	2651584	0.862998	0.836735	0.985761	0.630769	130	30905.9	3028774	98	2613827	82	sample_4	cami1_toy_high	Lactobacillus suebicus DSM 5007 = KCTC 3549	Paucilactobacillus suebicus	Paucilactobacillus	Lactobacillaceae	Lactobacillales	Bacilli	Firmicutes	Bacteria
binny_I18R02.000048_C86_P90_Spirochaetes	binny	1.15484e+06	1945933	0.747701	0.625731	0.689509	0.370242	578	5247.03	1794484	342	1341738	214	sample_4	cami1_toy_high	Streptococcus agalactiae MRI Z1-202	Streptococcus agalactiae	Streptococcus	Streptococcaceae	Lactobacillales	Bacilli	Firmicutes	Bacteria
binny_I11R01.000152_C83_P93_Bacilli	binny	40041.1	2119939	0.903567	0.803612	0.714049	0.437884	813	3781.7	1675294	443	1513741	356	sample_4	cami1_toy_high	Streptococcus equi subsp. zooepidemicus	Streptococcus equi	Streptococcus	Streptococcaceae	Lactobacillales	Bacilli	Firmicutes	Bacteria
binny_H|S4|C1510065_C97_P99_Bacilli	binny	1.04663e+06	2138796	1	1	1	1	1	2138796	2138796	1	2138796	1	sample_4	cami1_toy_high	Streptococcus salivarius 57.I	Streptococcus salivarius	Streptococcus	Streptococcaceae	Lactobacillales	Bacilli	Firmicutes	Bacteria
binny_I21R03.000017_C76_P93_Proteobacteria	binny	1.07408e+06	2063485	0.807488	0.75793	0.679613	0.385399	1178	2899.35	1736709	599	1402372	454	sample_4	cami1_toy_high	Streptococcus sobrinus TCI-367	Streptococcus sobrinus	Streptococcus	Streptococcaceae	Lactobacillales	Bacilli	Firmicutes	Bacteria
binny_H|S4|C284707_C95_P99_Bacilli	binny	1.15643e+06	2023488	1	1	0.970891	0.5	2	1964586	1964586	1	1964586	1	sample_4	cami1_toy_high	Streptococcus sp. strain	Streptococcus sp.	Streptococcus	Streptococcaceae	Lactobacillales	Bacilli	Firmicutes	Bacteria
binny_I01R01.000094_C97_P96_Bacteria	binny	1.26279e+06	1557212	1	1	0.972281	0.54955	111	24820.4	1514047	61	1514047	61	sample_4	cami1_toy_high	Clostridium sp. CAG:269 strain	Clostridium sp. CAG:269	Clostridium	Clostridiaceae	Eubacteriales	Clostridia	Firmicutes	Bacteria
binny_I04R01.001140_C93_P95_Firmicutes	binny	1.26282e+06	1234018	0.944548	0.746667	0.98326	0.777778	72	17127.9	1284594	75	1213361	56	sample_4	cami1_toy_high	Clostridium sp. CAG:567 strain	Clostridium sp. CAG:567	Clostridium	Clostridiaceae	Eubacteriales	Clostridia	Firmicutes	Bacteria
binny_I01R01.000454_C95_P96_Clostridia	binny	1.26288e+06	2444838	0.963865	0.897196	0.976499	0.732824	131	23148.5	2476886	107	2387383	96	sample_4	cami1_toy_high	Eubacterium sp. CAG:156 strain	Eubacterium sp. CAG:156	Eubacterium	Eubacteriaceae	Eubacteriales	Clostridia	Firmicutes	Bacteria
binny_I09R01.000049_C97_P94_Clostridia	binny	658085	3334518	0.995166	0.981132	0.984822	0.742857	70	62261.5	3299860	53	3283907	52	sample_4	cami1_toy_high	Lachnospiraceae bacterium 5_1_57FAA strain	Lachnospiraceae bacterium 5_1_57FAA	Lachnospiraceae genus	Lachnospiraceae	Eubacteriales	Clostridia	Firmicutes	Bacteria
binny_I02R01.000108_C97_P95_Clostridia	binny	500632	3846842	0.965616	0.960177	0.89566	0.580214	374	15788.3	3568150	226	3445461	217	sample_4	cami1_toy_high	Tyzzerella nexilis DSM 1787	Tyzzerella nexilis	Tyzzerella	Lachnospiraceae	Eubacteriales	Clostridia	Firmicutes	Bacteria
binny_I19R02.000083.000002_C85_P87_Spirochaetes	binny	203119	3834677	0.737801	0.867704	0.745957	0.673716	331	15085.9	3877070	257	2860506	223	sample_4	cami1_toy_high	Acetivibrio thermocellus ATCC 27405	Acetivibrio thermocellus	Acetivibrio	Oscillospiraceae	Eubacteriales	Clostridia	Firmicutes	Bacteria
binny_I18R03.000067.000003_C86_P90_Spirochaetes	binny	1.09419e+06	3461909	0.797152	0.470588	0.683031	0.237624	101	58162.7	2966300	51	2364591	24	sample_4	cami1_toy_high	Acetivibrio thermocellus YS	Acetivibrio thermocellus	Acetivibrio	Oscillospiraceae	Eubacteriales	Clostridia	Firmicutes	Bacteria
binny_I04R01.000431_C96_P97_Clostridia	binny	411483	3077975	0.997674	0.974026	0.990268	0.652174	115	39677	3055126	77	3048019	75	sample_4	cami1_toy_high	Faecalibacterium prausnitzii A2-165	Faecalibacterium prausnitzii	Faecalibacterium	Oscillospiraceae	Eubacteriales	Clostridia	Firmicutes	Bacteria
binny_I23R01.000062_C88_P90_Firmicutes	binny	1.26296e+06	1839482	0.932503	0.887734	0.795765	0.5157	1656	1631.76	1569749	962	1463796	854	sample_4	cami1_toy_high	Ruminococcus sp. CAG:382 strain	Ruminococcus sp. CAG:382	Ruminococcus	Oscillospiraceae	Eubacteriales	Clostridia	Firmicutes	Bacteria
binny_I21R01.000116_C72_P94_Spirochaetes	binny	1.26296e+06	2332220	0.991598	0.992188	0.568904	0.283008	1795	2613.38	1338051	512	1326809	508	sample_4	cami1_toy_high	Ruminococcus sp. CAG:579 strain	Ruminococcus sp. CAG:579	Ruminococcus	Oscillospiraceae	Eubacteriales	Clostridia	Firmicutes	Bacteria
binny_I09R01.000361_C85_P95_Spirochaetes	binny	1.15142e+06	4176733	0.998407	0.962264	0.96465	0.73913	69	76141.8	4035515	53	4029087	51	sample_4	cami1_toy_high	Clostridioides difficile P48	Clostridioides difficile	Clostridioides	Peptostreptococcaceae	Eubacteriales	Clostridia	Firmicutes	Bacteria
binny_I09R01.000034_C86_P95_Erysipelotrichi	binny	1.15143e+06	3995968	0.971582	0.958904	0.868848	0.581516	963	6118.9	3573438	584	3471889	560	sample_4	cami1_toy_high	Clostridioides difficile P53	Clostridioides difficile	Clostridioides	Peptostreptococcaceae	Eubacteriales	Clostridia	Firmicutes	Bacteria
binny_I09R01.000037_C91_P94_Clostridia	binny	521460	2911631	0.992334	0.984252	0.888581	0.610749	614	6843.07	2607209	381	2587221	375	sample_4	cami1_toy_high	Caldicellulosiruptor bescii DSM 6725	Caldicellulosiruptor bescii	Caldicellulosiruptor	Thermoanaerobacterales Family III. Incertae Sedis	Thermoanaerobacterales	Clostridia	Firmicutes	Bacteria
binny_I24R01.000101_C75_P87_Clostridia	binny	1.11112e+06	2055371	0.899545	0.85988	0.614423	0.344365	2085	1681.31	1403895	835	1262867	718	sample_4	cami1_toy_high	Acidaminococcus sp. BV3L6 strain	Acidaminococcus sp. BV3L6	Acidaminococcus	Acidaminococcaceae	Acidaminococcales	Negativicutes	Firmicutes	Bacteria
binny_I01R01.000135_C96_P97_Deltaproteobacteria	binny	585503	2038715	0.996034	0.95122	0.991641	0.696429	56	49505.4	2029723	41	2021673	39	sample_4	cami1_toy_high	Selenomonas noxia ATCC 43541	Selenomonas noxia	Selenomonas	Selenomonadaceae	Selenomonadales	Negativicutes	Firmicutes	Bacteria
binny_I09R01.000263_C84_P94_Spirochaetes	binny	945713	3618672	0.989759	0.984293	0.824487	0.490435	1150	5260.77	3014421	573	2983549	564	sample_4	cami1_toy_high	Ignavibacterium album JCM 16511	Ignavibacterium album	Ignavibacterium	Ignavibacteriaceae	Ignavibacteriales	Ignavibacteria	Ignavibacteriae	Bacteria
binny_I01R01.000068_C93_P95_Planctomycetes	binny	993516	7451546	0.999599	0.998696	0.952449	0.695731	1101	9256.93	7100067	767	7097218	766	sample_4	cami1_toy_high	Rhodopirellula baltica SWK14	Rhodopirellula baltica	Rhodopirellula	Pirellulaceae	Pirellulales	Planctomycetia	Planctomycetes	Bacteria
binny_H|S4|C694510_C98_P97_Alphaproteobacteria	binny	335659	7231835	1	1	1	1	1	7231835	7231835	1	7231835	1	sample_4	cami1_toy_high	Bradyrhizobium cosmicum strain	Bradyrhizobium cosmicum	Bradyrhizobium	Bradyrhizobiaceae	Hyphomicrobiales	Alphaproteobacteria	Proteobacteria	Bacteria
binny_I01R01.000473_C98_P99_Alphaproteobacteria	binny	316058	5331222	0.998466	0.904762	0.993885	0.95	20	252703	5306758	21	5298620	19	sample_4	cami1_toy_high	Rhodopseudomonas palustris HaA2	Rhodopseudomonas palustris	Rhodopseudomonas	Bradyrhizobiaceae	Hyphomicrobiales	Alphaproteobacteria	Proteobacteria	Bacteria
binny_I13R01.001957_C92_P98_Bacteria	binny	1.32834e+06	3286001	0.98499	0.181818	0.600086	0.4	5	181994	2001933	11	1971884	2	sample_4	cami1_toy_high	Brucella abortus 68-3396P	Brucella abortus	Brucella	Brucellaceae	Hyphomicrobiales	Alphaproteobacteria	Proteobacteria	Bacteria
binny_I18R01.000092_C72_P89_Actinobacteria[class]	binny	520453	3222920	0.550433	0.889535	0.557305	0.247706	1853	6323.95	3263157	516	1796148	459	sample_4	cami1_toy_high	Brucella abortus bv. 5 str. B3196	Brucella abortus	Brucella	Brucellaceae	Hyphomicrobiales	Alphaproteobacteria	Proteobacteria	Bacteria
binny_I18R01.000037_C80_P90_Alphaproteobacteria	binny	419610	5396167	0.91403	0.878538	0.663906	0.367901	2025	4622.06	3919510	848	3582549	745	sample_4	cami1_toy_high	Methylorubrum extorquens PA1	Methylorubrum extorquens	Methylorubrum	Methylobacteriaceae	Hyphomicrobiales	Alphaproteobacteria	Proteobacteria	Bacteria
binny_I01R01.000123_C98_P96_Alphaproteobacteria	binny	1.28718e+06	7758555	0.879724	0.897436	0.954446	0.46729	749	21583.5	8417550	390	7405121	350	sample_4	cami1_toy_high	Mesorhizobium sp. L48C026A00 strain	Mesorhizobium sp. L48C026A00	Mesorhizobium	Phyllobacteriaceae	Hyphomicrobiales	Alphaproteobacteria	Proteobacteria	Bacteria
binny_I01R01.000695_C98_P98_Alphaproteobacteria	binny	424182	5464321	0.995571	0.828571	0.864807	0.783784	37	135617	4746608	35	4725583	29	sample_4	cami1_toy_high	Rhizobium sp. IRBG74 strain	Rhizobium sp. IRBG74	Rhizobium	Rhizobiaceae	Hyphomicrobiales	Alphaproteobacteria	Proteobacteria	Bacteria
binny_I09R01.000042_C95_P93_Alphaproteobacteria	binny	1.33709e+06	3867423	0.947178	0.886266	0.818268	0.544855	758	7169.68	3341072	466	3164589	413	sample_4	cami1_toy_high	Limimaricola cinnabarinus LL-001	Limimaricola cinnabarinus	Limimaricola	Rhodobacteraceae	Rhodobacterales	Alphaproteobacteria	Proteobacteria	Bacteria
binny_I01R01.000146_C95_P96_Bacteria	binny	371731	3468572	0.987698	0.975155	0.696463	0.379533	1241	5063.81	2445822	483	2415733	471	sample_4	cami1_toy_high	Rhodobacter sp. SW2 strain	Rhodobacter sp. SW2	Rhodobacter	Rhodobacteraceae	Rhodobacterales	Alphaproteobacteria	Proteobacteria	Bacteria
binny_H|S4|C380105_C98_P98_Alphaproteobacteria	binny	391616	5478222	1	1	0.949262	0.333333	3	5200269	5200269	1	5200269	1	sample_4	cami1_toy_high	Octadecabacter arcticus 238	Octadecabacter arcticus	Octadecabacter	Roseobacteraceae	Rhodobacterales	Alphaproteobacteria	Proteobacteria	Bacteria
binny_I01R01.000105_C94_P99_Alphaproteobacteria	binny	1.05421e+06	5186835	1	1	0.702475	0.688525	244	21688.2	3643623	168	3643623	168	sample_4	cami1_toy_high	Acetobacteraceae bacterium AT-5844 strain	Acetobacteraceae bacterium AT-5844	Acetobacteraceae genus	Acetobacteraceae	Rhodospirillales	Alphaproteobacteria	Proteobacteria	Bacteria
binny_I01R01.000200_C94_P96_Spirochaetes	binny	1.26271e+06	1793604	1	1	0.974019	0.704403	159	15598.3	1747005	112	1747005	112	sample_4	cami1_toy_high	Azospirillum sp. CAG:239 strain	Azospirillum sp. CAG:239	Azospirillum	Azospirillaceae	Rhodospirillales	Alphaproteobacteria	Proteobacteria	Bacteria
binny_I01R01.000102_C98_P98_Alphaproteobacteria	binny	269796	4404716	1	1	0.990981	0.950617	81	56688.2	4364991	77	4364991	77	sample_4	cami1_toy_high	Rhodospirillum rubrum ATCC 11170	Rhodospirillum rubrum	Rhodospirillum	Rhodospirillaceae	Rhodospirillales	Alphaproteobacteria	Proteobacteria	Bacteria
binny_I06R01.000580_C97_P96_Bacteria	binny	1.41284e+06	1134363	0.984502	0.938462	0.917786	0.61	200	8134.55	1057492	130	1041103	122	sample_4	cami1_toy_high	Anaplasma marginale str. Gypsy Plains	Anaplasma marginale	Anaplasma	Anaplasmataceae	Rickettsiales	Alphaproteobacteria	Proteobacteria	Bacteria
binny_I18R01.000006_C75_P96_Spirochaetes	binny	1.09032e+06	4037759	0.973848	0.962525	0.600608	0.326859	1493	4911.71	2490236	507	2425112	488	sample_4	cami1_toy_high	Sphingomonas melonis DAPP-PG 224	Sphingomonas melonis	Sphingomonas	Sphingomonadaceae	Sphingomonadales	Alphaproteobacteria	Proteobacteria	Bacteria
binny_I01R01.000090_C92_P95_Gammaproteobacteria	binny	1.20078e+06	8405226	0.962517	0.99794	0.849166	0.38361	2526	7636.85	7415383	971	7137430	969	sample_4	cami1_toy_high	Cupriavidus basilensis B-8	Cupriavidus basilensis	Cupriavidus	Burkholderiaceae	Burkholderiales	Betaproteobacteria	Proteobacteria	Bacteria
binny_I21R01.000093_C75_P93_Gammaproteobacteria	binny	312153	2110335	0.903468	0.856343	0.701797	0.391973	1171	3058.34	1639268	536	1481026	459	sample_4	cami1_toy_high	Polynucleobacter asymbioticus QLW-P1DMWA-1	Polynucleobacter asymbioticus	Polynucleobacter	Burkholderiaceae	Burkholderiales	Betaproteobacteria	Proteobacteria	Bacteria
binny_H|S4|C633386_C98_P97_Gammaproteobacteria	binny	543728	6754952	1	1	0.832922	0.5	2	5626347	5626347	1	5626347	1	sample_4	cami1_toy_high	Variovorax paradoxus S110	Variovorax paradoxus	Variovorax	Comamonadaceae	Burkholderiales	Betaproteobacteria	Proteobacteria	Bacteria
binny_I13R01.000004_C85_P93_Gammaproteobacteria	binny	1.00505e+06	5151449	0.946484	0.914683	0.735463	0.464718	1984	3971.15	4002919	1008	3788698	922	sample_4	cami1_toy_high	Collimonas fungivorans Ter331	Collimonas fungivorans	Collimonas	Oxalobacteraceae	Burkholderiales	Betaproteobacteria	Proteobacteria	Bacteria
binny_I09R01.000050_C87_P98_Proteobacteria	binny	1.2631e+06	2495807	0.99745	0.994898	0.979228	0.795918	245	12501.1	2450213	196	2443964	195	sample_4	cami1_toy_high	Parasutterella excrementihominis CAG:233 strain	Parasutterella excrementihominis CAG:233	Parasutterella	Sutterellaceae	Burkholderiales	Betaproteobacteria	Proteobacteria	Bacteria
binny_I18R01.000097_C72_P92_Gammaproteobacteria	binny	1.19058e+06	2212524	0.954627	0.930556	0.641661	0.31485	1064	4131.02	1487168	360	1419690	335	sample_4	cami1_toy_high	Neisseria meningitidis NM1476	Neisseria meningitidis	Neisseria	Neisseriaceae	Neisseriales	Betaproteobacteria	Proteobacteria	Bacteria
binny_I01R01.000223_C98_P98_Betaproteobacteria	binny	933266	2515555	1	1	0.98334	0.675676	148	24736.5	2473647	100	2473647	100	sample_4	cami1_toy_high	Neisseria sicca 4320	Neisseria sicca	Neisseria	Neisseriaceae	Neisseriales	Betaproteobacteria	Proteobacteria	Bacteria
binny_I07R01.000009_C94_P95_Gammaproteobacteria	binny	641147	2299843	0.973284	0.92463	0.898356	0.661213	1039	2857.05	2122789	743	2066077	687	sample_4	cami1_toy_high	Simonsiella muelleri ATCC 29453	Simonsiella muelleri	Simonsiella	Neisseriaceae	Neisseriales	Betaproteobacteria	Proteobacteria	Bacteria
binny_H|S4|C993464_C98_P98_Gammaproteobacteria	binny	666681	3059839	1	1	1	1	1	3059839	3059839	1	3059839	1	sample_4	cami1_toy_high	Methylotenera versatilis 301	Methylotenera versatilis	Methylotenera	Methylophilaceae	Nitrosomonadales	Betaproteobacteria	Proteobacteria	Bacteria
binny_I01R01.000974_C97_P99_Deltaproteobacteria	binny	1.12339e+06	3198280	0.990195	0.954545	0.993393	0.677419	31	145846	3208608	22	3177148	21	sample_4	cami1_toy_high	Thiobacillus thioparus DSM 505	Thiobacillus thioparus	Thiobacillus	Thiobacillaceae	Nitrosomonadales	Betaproteobacteria	Proteobacteria	Bacteria
binny_I09R02.000012_C98_P93_Gammaproteobacteria	binny	1.12337e+06	4184383	0.988245	0.946809	0.908168	0.675949	395	13635.9	3845326	282	3800123	267	sample_4	cami1_toy_high	Thauera linaloolentis 47Lol = DSM 12138	Thauera linaloolentis	Thauera	Zoogloeaceae	Rhodocyclales	Betaproteobacteria	Proteobacteria	Bacteria
binny_I18R01.000098_C78_P95_Spirochaetes	binny	96561.1	3877788	0.98372	0.973856	0.691609	0.366318	1627	4454.74	2726299	612	2681915	596	sample_4	cami1_toy_high	Desulfococcus oleovorans Hxd3	Desulfococcus oleovorans	Desulfococcus	Desulfobacteraceae	Desulfobacterales	Deltaproteobacteria	Proteobacteria	Bacteria
binny_I21R01.000057_C79_P96_Deltaproteobacteria	binny	589865	3016576	0.982891	0.976012	0.670297	0.351133	1854	3084.25	2057197	667	2022001	651	sample_4	cami1_toy_high	Desulfurivibrio alkaliphilus AHT 2	Desulfurivibrio alkaliphilus	Desulfurivibrio	Desulfobulbaceae	Desulfobacterales	Deltaproteobacteria	Proteobacteria	Bacteria
binny_I21R01.000050_C77_P94_Epsilonproteobacteria	binny	235279	1755920	0.998788	0.997512	0.736184	0.403421	994	3219.52	1294248	402	1292680	401	sample_4	cami1_toy_high	Helicobacter hepaticus ATCC 51449	Helicobacter hepaticus	Helicobacter	Helicobacteraceae	Campylobacterales	Epsilonproteobacteria	Proteobacteria	Bacteria
binny_I21R01.000078_C82_P90_Gammaproteobacteria	binny	762983	2607169	0.975541	0.966273	0.698927	0.368015	1557	3149.93	1867908	593	1822220	573	sample_4	cami1_toy_high	Succinatimonas hippei YIT 12066	Succinatimonas hippei	Succinatimonas	Succinivibrionaceae	Aeromonadales	Gammaproteobacteria	Proteobacteria	Bacteria
binny_I09R01.000046_C84_P95_Gammaproteobacteria	binny	318167	4813564	0.977672	0.951807	0.823776	0.558022	991	6980.82	4055857	581	3965298	553	sample_4	cami1_toy_high	Shewanella frigidimarina NCIMB 400	Shewanella frigidimarina	Shewanella	Shewanellaceae	Alteromonadales	Gammaproteobacteria	Proteobacteria	Bacteria
binny_I01R01.000986_C98_P98_Deltaproteobacteria	binny	545275	2843769	1	1	0.987835	0.735294	34	112367	2809175	25	2809175	25	sample_4	cami1_toy_high	Thioalkalivibrio sp. ALE20 strain	Thioalkalivibrio sp. ALE20	Thioalkalivibrio	Ectothiorhodospiraceae	Chromatiales	Gammaproteobacteria	Proteobacteria	Bacteria
binny_I01R01.000929_C98_P98_Gammaproteobacteria	binny	1.15876e+06	2932842	0.959183	0.777778	1	1	14	169869	3057646	18	2932842	14	sample_4	cami1_toy_high	Thioalkalivibrio sp. ALJ9 strain	Thioalkalivibrio sp. ALJ9	Thioalkalivibrio	Ectothiorhodospiraceae	Chromatiales	Gammaproteobacteria	Proteobacteria	Bacteria
binny_I01R02.000194_C98_P96_Gammaproteobacteria	binny	766155	4675209	0.995886	0.94898	0.994152	0.845455	110	47623.1	4667068	98	4647869	93	sample_4	cami1_toy_high	Shigella flexneri 1485-80	Shigella flexneri	Shigella	Enterobacteriaceae	Enterobacterales	Gammaproteobacteria	Proteobacteria	Bacteria
binny_I01R01.000097_C98_P97_Gammaproteobacteria	binny	349966	4872522	1	1	0.992951	0.564103	117	73305.7	4838177	66	4838177	66	sample_4	cami1_toy_high	Yersinia frederiksenii ATCC 33641	Yersinia frederiksenii	Yersinia	Yersiniaceae	Enterobacterales	Gammaproteobacteria	Proteobacteria	Bacteria
binny_I09R02.000367_C82_P94_Gammaproteobacteria	binny	1.28609e+06	4199955	0.89948	0.739837	0.862064	0.62116	586	8181.39	4025246	492	3620628	364	sample_4	cami1_toy_high	Yersinia pseudotuberculosis B-6864	Yersinia pseudotuberculosis	Yersinia	Yersiniaceae	Enterobacterales	Gammaproteobacteria	Proteobacteria	Bacteria
binny_I01R01.000301_C94_P97_Gammaproteobacteria	binny	1.38306e+06	3654912	0.988845	0.876289	0.986884	0.794393	107	37604.8	3647665	97	3606974	85	sample_4	cami1_toy_high	Legionella pneumophila str. 121004	Legionella pneumophila	Legionella	Legionellaceae	Legionellales	Gammaproteobacteria	Proteobacteria	Bacteria
binny_I24R02.000123_C73_P88_Gammaproteobacteria	binny	1.11647e+06	3942068	0.905641	0.861702	0.591702	0.324953	3739	1826.64	2575557	1410	2332529	1215	sample_4	cami1_toy_high	Methyloglobulus morosus KoM1	Methyloglobulus morosus	Methyloglobulus	Methylococcaceae	Methylococcales	Gammaproteobacteria	Proteobacteria	Bacteria
binny_I11R02.000112_C82_P93_Spirochaetes	binny	590061	4931013	0.931855	0.863899	0.730173	0.46464	1612	4456.51	3863791	867	3600494	749	sample_4	cami1_toy_high	Halomonas sp. KM-1 strain	Halomonas sp. KM-1	Halomonas	Halomonadaceae	Oceanospirillales	Gammaproteobacteria	Proteobacteria	Bacteria
binny_I23R01.000064_C82_P88_Gammaproteobacteria	binny	637911	2326598	0.800644	0.702186	0.688049	0.414071	1862	1820.96	1999409	1098	1600814	771	sample_4	cami1_toy_high	Actinobacillus minor NM305	Actinobacillus minor	Actinobacillus	Pasteurellaceae	Pasteurellales	Gammaproteobacteria	Proteobacteria	Bacteria
binny_I21R01.000153_C83_P88_Gammaproteobacteria	binny	907489	2180381	0.967637	0.957317	0.725022	0.408146	1154	3320.52	1633696	492	1580825	471	sample_4	cami1_toy_high	Aggregatibacter actinomycetemcomitans serotype e str. SCC393	Aggregatibacter actinomycetemcomitans	Aggregatibacter	Pasteurellaceae	Pasteurellales	Gammaproteobacteria	Proteobacteria	Bacteria
binny_I01R01.000518_C98_P98_Gammaproteobacteria	binny	888728	1913067	0.990723	0.927273	0.992728	0.772727	66	34853.5	1916940	55	1899156	51	sample_4	cami1_toy_high	Haemophilus aegyptius ATCC 11116	Haemophilus aegyptius	Haemophilus	Pasteurellaceae	Pasteurellales	Gammaproteobacteria	Proteobacteria	Bacteria
binny_I01R01.000172_C99_P99_Gammaproteobacteria	binny	1.07848e+06	2078999	0.998729	0.96	0.992652	0.827586	29	82653.9	2066348	25	2063722	24	sample_4	cami1_toy_high	Haemophilus sputorum HK 2154	Haemophilus sputorum	Haemophilus	Pasteurellaceae	Pasteurellales	Gammaproteobacteria	Proteobacteria	Bacteria
binny_I01R02.000012_C93_P97_Gammaproteobacteria	binny	1.22128e+06	3739380	0.963534	0.949561	0.783671	0.504662	858	6669.63	3041350	456	2930443	433	sample_4	cami1_toy_high	Acinetobacter baumannii AB_TG2028	Acinetobacter baumannii	Acinetobacter	Moraxellaceae	Pseudomonadales	Gammaproteobacteria	Proteobacteria	Bacteria
binny_I18R01.000724.000003_C94_P99_Proteobacteria	binny	1.21766e+06	3536669	1	1	0.797068	0.636364	11	402709	2818966	7	2818966	7	sample_4	cami1_toy_high	Acinetobacter johnsonii ANC 3681	Acinetobacter johnsonii	Acinetobacter	Moraxellaceae	Pseudomonadales	Gammaproteobacteria	Proteobacteria	Bacteria
binny_I23R02.000154_C72_P95_Spirochaetes	binny	1.14467e+06	3522332	0.929622	0.845154	0.589992	0.356965	2003	2642.41	2235478	846	2078149	715	sample_4	cami1_toy_high	Acinetobacter sp. CIP 64.7 strain	Acinetobacter sp. CIP 64.7	Acinetobacter	Moraxellaceae	Pseudomonadales	Gammaproteobacteria	Proteobacteria	Bacteria
binny_I01R01.000547_C97_P97_Gammaproteobacteria	binny	1.40251e+06	6929379	1	1	0.98289	0.758621	29	309582	6810815	22	6810815	22	sample_4	cami1_toy_high	Pseudomonas aeruginosa BWHPSA006	Pseudomonas aeruginosa	Pseudomonas	Pseudomonadaceae	Pseudomonadales	Gammaproteobacteria	Proteobacteria	Bacteria
binny_I11R01.000603_C94_P95_Gammaproteobacteria	binny	1.2367e+06	1015837	0.885422	0.0540541	0.9907	0.444444	9	15359.8	1136622	74	1006390	4	sample_4	cami1_toy_high	Candidatus Photodesmus katoptron Akat1	Candidatus Photodesmus katoptron	Candidatus Photodesmus	Vibrionaceae	Vibrionales	Gammaproteobacteria	Proteobacteria	Bacteria
binny_I01R01.000067_C95_P96_Gammaproteobacteria	binny	991968	4006946	0.981268	0.934363	0.926702	0.481113	503	14610.5	3784126	259	3713243	242	sample_4	cami1_toy_high	Vibrio cholerae HC-50A2	Vibrio cholerae	Vibrio	Vibrionaceae	Vibrionales	Gammaproteobacteria	Proteobacteria	Bacteria
binny_I09R01.000012_C82_P96_Gammaproteobacteria	binny	991945	3912155	0.971047	0.940945	0.825122	0.537079	890	6543.8	3324251	508	3228005	478	sample_4	cami1_toy_high	Vibrio cholerae HE39	Vibrio cholerae	Vibrio	Vibrionaceae	Vibrionales	Gammaproteobacteria	Proteobacteria	Bacteria
binny_H|S4|C473698_C98_P98_Gammaproteobacteria	binny	342109	4940202	1	1	1	1	1	4940202	4940202	1	4940202	1	sample_4	cami1_toy_high	Xanthomonas oryzae pv. oryzae MAFF 311018	Xanthomonas oryzae	Xanthomonas	Xanthomonadaceae	Xanthomonadales	Gammaproteobacteria	Proteobacteria	Bacteria
binny_I01R02.000068_C97_P97_Gammaproteobacteria	binny	1.18566e+06	5059807	0.994983	0.954128	0.930626	0.666667	156	43417.7	4732528	109	4708786	104	sample_4	cami1_toy_high	Xanthomonas axonopodis pv. manihotis str. UA306	Xanthomonas phaseoli	Xanthomonas	Xanthomonadaceae	Xanthomonadales	Gammaproteobacteria	Proteobacteria	Bacteria
binny_I21R02.000041_C75_P91_Spirochaetes	binny	1.35353e+06	2911802	0.977074	0.960619	0.82013	0.496727	1375	3437.54	2444091	711	2388057	683	sample_4	cami1_toy_high	Bacteriovorax sp. DB6_IX strain	Bacteriovorax sp. DB6_IX	Bacteriovorax	Bacteriovoracaceae	Bacteriovoracales	Oligoflexia	Proteobacteria	Bacteria
binny_I18R02.000006.000002_C75_P88_Spirochaetes	binny	1.04978e+06	3824463	0.843832	0.769634	0.713897	0.368883	1594	4235.03	3235561	764	2730271	588	sample_4	cami1_toy_high	Leptospira borgpetersenii str. UI 09149	Leptospira borgpetersenii	Leptospira	Leptospiraceae	Leptospirales	Spirochaetia	Spirochaetes	Bacteria
binny_I04R01.000261_C92_P95_Spirochaetes	binny	498738	1339135	0.980236	0.917431	0.946676	0.806452	124	11865	1293287	109	1267727	100	sample_4	cami1_toy_high	Borreliella burgdorferi 29805	Borreliella burgdorferi	Borreliella	Borreliaceae	Spirochaetales	Spirochaetia	Spirochaetes	Bacteria
binny_I18R01.000083_C73_P95_Firmicutes	binny	441768	1471675	0.947227	0.917431	0.612892	0.311526	642	4368.03	952230	218	901978	200	sample_4	cami1_toy_high	Acholeplasma laidlawii PG-8A	Acholeplasma laidlawii	Acholeplasma	Acholeplasmataceae	Acholeplasmatales	Mollicutes	Tenericutes	Bacteria
binny_I01R01.000931_C96_P96_Thermotogae	binny	1.21908e+06	2169125	0.996368	0.972222	1	1	35	60473.1	2177033	36	2169125	35	sample_4	cami1_toy_high	Pseudothermotoga elfii DSM 9442 = NBRC 107921	Pseudothermotoga elfii	Pseudothermotoga	Thermotogaceae	Thermotogales	Thermotogae	Thermotogae	Bacteria
binny_I01R01.000757_C96_P98_Thermotogae	binny	1.15795e+06	1834866	1	1	0.99936	0.923077	13	152808	1833692	12	1833692	12	sample_4	cami1_toy_high	Thermotoga sp. EMP strain	Thermotoga sp. EMP	Thermotoga	Thermotogaceae	Thermotogales	Thermotogae	Thermotogae	Bacteria
binny_I01R01.000220_C96_P98_Verrucomicrobiae	binny	1.13406e+06	2751280	1	1	0.974131	0.551724	174	27917.8	2680107	96	2680107	96	sample_4	cami1_toy_high	Verrucomicrobium sp. 3C strain	Verrucomicrobium sp. 3C	Verrucomicrobium	Verrucomicrobiaceae	Verrucomicrobiales	Verrucomicrobiae	Verrucomicrobia	Bacteria
binny_H|S5|C452687_C94_P97_Archaea	binny	633148	1316578	1	1	1	1	1	1316578	1316578	1	1316578	1	sample_5	cami1_toy_high	Thermosphaera aggregans DSM 11486	Thermosphaera aggregans	Thermosphaera	Desulfurococcaceae	Desulfurococcales	Thermoprotei	Crenarchaeota	Archaea
binny_I15R01.000016.000013_C95_P96_Archaea	binny	1.13251e+06	2694607	0.991468	0.666667	1	1	4	452966	2717795	6	2694607	4	sample_5	cami1_toy_high	Sulfolobus islandicus M.16.46	Sulfolobus islandicus	Sulfolobus	Sulfolobaceae	Sulfolobales	Thermoprotei	Crenarchaeota	Archaea
binny_I19R01.000034_C85_P96_Archaea	binny	930945	2508616	0.991706	0.977208	0.950348	0.734475	467	6848.99	2403995	351	2384057	343	sample_5	cami1_toy_high	Sulfolobus islandicus REY15A	Sulfolobus islandicus	Sulfolobus	Sulfolobaceae	Sulfolobales	Thermoprotei	Crenarchaeota	Archaea
binny_I10R01.000400_C82_P97_Archaea	binny	519442	3081270	0.982058	0.97026	0.815277	0.53759	971	4754.62	2557984	538	2512089	522	sample_5	cami1_toy_high	Halorhabdus utahensis DSM 12940	Halorhabdus utahensis	Halorhabdus	Haloarculaceae	Halobacteriales	Halobacteria	Euryarchaeota	Archaea
binny_I07R01.000515_C91_P98_Archaea	binny	911121	1712370	1	1	0.996067	0.774194	31	71068.2	1705636	24	1705636	24	sample_5	cami1_toy_high	Methanobrevibacter smithii TS146D	Methanobrevibacter smithii	Methanobrevibacter	Methanobacteriaceae	Methanobacteriales	Methanobacteria	Euryarchaeota	Archaea
binny_I15R03.000027.000001_C80_P96_Archaea	binny	911125	1967773	0.968555	0.84375	0.828742	0.519231	156	17538.8	1683720	96	1630776	81	sample_5	cami1_toy_high	Methanobrevibacter smithii TS147C	Methanobrevibacter smithii	Methanobrevibacter	Methanobacteriaceae	Methanobacteriales	Methanobacteria	Euryarchaeota	Archaea
binny_I01R01.000044_C94_P96_Actinobacteria[class]	binny	1.26306e+06	2029630	1	1	0.966966	0.706422	218	12744	1962583	154	1962583	154	sample_5	cami1_toy_high	Bifidobacterium longum CAG:69 strain	Bifidobacterium longum CAG:69	Bifidobacterium	Bifidobacteriaceae	Bifidobacteriales	Actinomycetia	Actinobacteria	Bacteria
binny_I16R01.000073_C72_P93_Actinobacteria[class]	binny	1.12135e+06	1920496	0.804185	0.763587	0.622525	0.292708	960	4039.86	1486667	368	1195556	281	sample_5	cami1_toy_high	Corynebacterium capitovis DSM 44611	Corynebacterium capitovis	Corynebacterium	Corynebacteriaceae	Corynebacteriales	Actinomycetia	Actinobacteria	Bacteria
binny_I15R01.000462.000011_C98_P96_Actinobacteria[class]	binny	1.16191e+06	2293340	0.900575	0.0952381	1	1	4	60631.7	2546530	42	2293340	4	sample_5	cami1_toy_high	Corynebacterium pseudotuberculosis Cp162	Corynebacterium pseudotuberculosis	Corynebacterium	Corynebacteriaceae	Corynebacteriales	Actinomycetia	Actinobacteria	Bacteria
binny_I15R02.000175_C94_P96_Actinobacteria[class]	binny	889513	2335790	0.966609	0.75641	0.919137	0.710843	83	28475.3	2221073	78	2146910	59	sample_5	cami1_toy_high	Corynebacterium pseudotuberculosis I19	Corynebacterium pseudotuberculosis	Corynebacterium	Corynebacteriaceae	Corynebacteriales	Actinomycetia	Actinobacteria	Bacteria
binny_I16R01.000095.000022_C93_P95_Actinobacteria[class]	binny	1.20356e+06	2470623	0.918497	0.386364	0.758919	0.459459	37	46395	2041381	44	1875003	17	sample_5	cami1_toy_high	Corynebacterium sp. KPL1855 strain	Corynebacterium sp. KPL1855	Corynebacterium	Corynebacteriaceae	Corynebacteriales	Actinomycetia	Actinobacteria	Bacteria
binny_I19R01.000239_C84_P95_Bacteria	binny	1.20357e+06	2468963	0.755318	0.96	0.705503	0.481605	897	5124.73	2306127	450	1741860	432	sample_5	cami1_toy_high	Corynebacterium sp. KPL1859 strain	Corynebacterium sp. KPL1859	Corynebacterium	Corynebacteriaceae	Corynebacteriales	Actinomycetia	Actinobacteria	Bacteria
binny_I21R03.000227_C73_P91_Actinobacteria[class]	binny	1.07797e+06	4582463	0.903351	0.844504	0.749798	0.469274	2685	2549.28	3803525	1492	3435920	1260	sample_5	cami1_toy_high	Gordonia effusa NBRC 100432	Gordonia effusa	Gordonia	Gordoniaceae	Corynebacteriales	Actinomycetia	Actinobacteria	Bacteria
binny_I07R01.000029_C91_P94_Actinobacteria[class]	binny	1.05163e+06	4713756	0.9366	0.922395	0.938214	0.706282	589	10469.8	4721881	451	4422513	416	sample_5	cami1_toy_high	Mycobacterium avium subsp. paratuberculosis JQ5	Mycobacterium avium	Mycobacterium	Mycobacteriaceae	Corynebacteriales	Actinomycetia	Actinobacteria	Bacteria
binny_I01R01.001100_C98_P98_Actinobacteria[class]	binny	1.00172e+06	5273242	0.82259	0.777778	1	1	14	356141	6410532	18	5273242	14	sample_5	cami1_toy_high	Mycobacteroides abscessus 3A-0930-R	Mycobacteroides abscessus	Mycobacteroides	Mycobacteriaceae	Corynebacteriales	Actinomycetia	Actinobacteria	Bacteria
binny_I01R01.000791_C98_P98_Actinobacteria[class]	binny	1.17563e+06	5046028	0.994581	0.884615	0.996898	0.560976	41	194530	5057784	26	5030376	23	sample_5	cami1_toy_high	Mycobacteroides abscessus M139	Mycobacteroides abscessus	Mycobacteroides	Mycobacteriaceae	Corynebacteriales	Actinomycetia	Actinobacteria	Bacteria
binny_I01R01.000249_C98_P98_Actinobacteria[class]	binny	1.27313e+06	4381254	1	1	0.993658	0.791045	134	41070.5	4353469	106	4353469	106	sample_5	cami1_toy_high	Rhodococcus rhodnii LMG 5362	Rhodococcus rhodnii	Rhodococcus	Nocardiaceae	Corynebacteriales	Actinomycetia	Actinobacteria	Bacteria
binny_H|S5|C840859_C98_P96_Actinobacteria[class]	binny	134676	9239851	1	1	1	1	1	9239851	9239851	1	9239851	1	sample_5	cami1_toy_high	Actinoplanes sp. SE50/110 strain	Actinoplanes sp. SE50/110	Actinoplanes	Micromonosporaceae	Micromonosporales	Actinomycetia	Actinobacteria	Bacteria
binny_I01R01.000422_C98_P98_Actinobacteria[class]	binny	1.16917e+06	5563777	1	1	0.998267	0.931034	58	102854	5554133	54	5554133	54	sample_5	cami1_toy_high	Salinispora arenicola CNY234	Salinispora arenicola	Salinispora	Micromonosporaceae	Micromonosporales	Actinomycetia	Actinobacteria	Bacteria
binny_I01R01.000207_C98_P96_Actinobacteria[class]	binny	749927	10230113	0.992258	0.926316	0.978332	0.910345	290	35391.3	10086533	285	10008442	264	sample_5	cami1_toy_high	Amycolatopsis mediterranei U32	Amycolatopsis mediterranei	Amycolatopsis	Pseudonocardiaceae	Pseudonocardiales	Actinomycetia	Actinobacteria	Bacteria
binny_I01R02.000017_C96_P98_Bacteria	binny	1.12261e+06	8951612	0.985592	0.963351	0.830983	0.59307	1241	9878.77	7547378	764	7438636	736	sample_5	cami1_toy_high	Nonomuraea coxensis DSM 45129	Nonomuraea coxensis	Nonomuraea	Streptosporangiaceae	Streptosporangiales	Actinomycetia	Actinobacteria	Bacteria
binny_I01R01.000059_C96_P97_Actinobacteria[class]	binny	1.09767e+06	5082940	0.998902	0.992933	0.981209	0.789326	356	17642.8	4992912	283	4987428	281	sample_5	cami1_toy_high	Patulibacter medicamentivorans strain	Patulibacter medicamentivorans	Patulibacter	Patulibacteraceae	Solirubrobacterales	Thermoleophilia	Actinobacteria	Bacteria
binny_I03R03.000065_C93_P95_Bacteroidia	binny	1.26273e+06	1754347	0.981831	0.918182	0.972656	0.804781	251	7899.79	1737954	220	1706377	202	sample_5	cami1_toy_high	Bacteroides sp. CAG:1060 strain	Bacteroides sp. CAG:1060	Bacteroides	Bacteroidaceae	Bacteroidales	Bacteroidia	Bacteroidetes	Bacteria
binny_I07R01.000059_C92_P96_Bacteroidia	binny	1.26274e+06	3386024	0.997332	0.987578	0.982575	0.823834	193	20720	3335923	161	3327022	159	sample_5	cami1_toy_high	Bacteroides sp. CAG:443 strain	Bacteroides sp. CAG:443	Bacteroides	Bacteroidaceae	Bacteroidales	Bacteroidia	Bacteroidetes	Bacteria
binny_I21R01.000273_C72_P89_Bacteroidia	binny	1.26292e+06	3052176	0.935614	0.882468	0.709583	0.465393	1936	2267.2	2314815	1021	2165773	901	sample_5	cami1_toy_high	Prevotella sp. CAG:1185 strain	Prevotella sp. CAG:1185	Prevotella	Prevotellaceae	Bacteroidales	Bacteroidia	Bacteroidetes	Bacteria
binny_I08R01.000039_C82_P93_Bacteroidia	binny	1.26294e+06	2250326	0.978659	0.967456	0.829899	0.52657	621	5645.76	1908268	338	1867544	327	sample_5	cami1_toy_high	Prevotella sp. CAG:755 strain	Prevotella sp. CAG:755	Prevotella	Prevotellaceae	Bacteroidales	Bacteroidia	Bacteroidetes	Bacteria
binny_I07R01.000010_C82_P95_Bacteroidia	binny	1.2627e+06	2665873	0.991505	0.980501	0.855499	0.568659	619	6407.22	2300191	359	2280652	352	sample_5	cami1_toy_high	Alistipes sp. CAG:53 strain	Alistipes sp. CAG:53	Alistipes	Rikenellaceae	Bacteroidales	Bacteroidia	Bacteroidetes	Bacteria
binny_I10R02.000076_C85_P94_Sphingobacteriia	binny	485918	8979577	0.98093	0.965172	0.781454	0.485661	3766	3774.96	7153547	1895	7017129	1829	sample_5	cami1_toy_high	Chitinophaga pinensis DSM 2588	Chitinophaga pinensis	Chitinophaga	Chitinophagaceae	Chitinophagales	Chitinophagia	Bacteroidetes	Bacteria
binny_I01R01.000193_C97_P95_Sphingobacteriia	binny	1.12261e+06	5919347	0.999522	0.994898	0.99384	0.924171	211	30029.1	5885697	196	5882882	195	sample_5	cami1_toy_high	Niabella aurantiaca DSM 17617	Niabella aurantiaca	Niabella	Chitinophagaceae	Chitinophagales	Chitinophagia	Bacteroidetes	Bacteria
binny_I03R01.000361_C92_P96_Flavobacteriia	binny	1.2036e+06	2738351	0.990682	0.982428	0.851048	0.563187	1092	3757.81	2352386	626	2330467	615	sample_5	cami1_toy_high	Capnocytophaga sp. oral taxon 336 str. F0502	Capnocytophaga sp. oral taxon 336	Capnocytophaga	Flavobacteriaceae	Flavobacteriales	Flavobacteriia	Bacteroidetes	Bacteria
binny_I07R01.000206_C88_P94_Flavobacteriia	binny	95618.1	4143197	0.998466	0.994253	0.924414	0.532308	650	11022.7	3835916	348	3830031	346	sample_5	cami1_toy_high	Flavobacterium sp. B17 strain	Flavobacterium sp. B17	Flavobacterium	Flavobacteriaceae	Flavobacteriales	Flavobacteriia	Bacteroidetes	Bacteria
binny_I11R01.000004_C82_P93_Proteobacteria	binny	1.00415e+06	3612725	0.975248	0.958084	0.707392	0.388916	2057	3138.29	2620476	835	2555614	800	sample_5	cami1_toy_high	Mesoflavibacter zeaxanthinifaciens S86	Mesoflavibacter zeaxanthinifaciens	Mesoflavibacter	Flavobacteriaceae	Flavobacteriales	Flavobacteriia	Bacteroidetes	Bacteria
binny_I01R01.000855_C98_P95_Flavobacteriia	binny	929704	4295231	0.998091	0.948718	0.994813	0.685185	54	109772	4281124	39	4272952	37	sample_5	cami1_toy_high	Myroides odoratus DSM 2801	Myroides odoratus	Myroides	Flavobacteriaceae	Flavobacteriales	Flavobacteriia	Bacteroidetes	Bacteria
binny_I15R01.000090_C75_P94_Flavobacteriia	binny	1.04238e+06	3319734	0.979178	0.968635	0.665789	0.333122	1576	4164.66	2257245	542	2210244	525	sample_5	cami1_toy_high	Ochrovirga pacifica strain	Ochrovirga pacifica	Ochrovirga	Flavobacteriaceae	Flavobacteriales	Flavobacteriia	Bacteroidetes	Bacteria
binny_I01R01.000340_C98_P97_Flavobacteriia	binny	913239	2128550	0.997619	0.953488	0.980774	0.694915	59	48665.3	2092609	43	2087626	41	sample_5	cami1_toy_high	Riemerella anatipestifer RA-YM	Riemerella anatipestifer	Riemerella	Weeksellaceae	Flavobacteriales	Flavobacteriia	Bacteroidetes	Bacteria
binny_I01R01.001169_C94_P98_Bacteria	binny	939857	979112	0.994303	0.882353	0.997698	0.9375	16	57791.5	982455	17	976858	15	sample_5	cami1_toy_high	Marinimicrobia bacterium SCGC AAA298-D23 strain	Marinimicrobia bacterium SCGC AAA298-D23	Candidatus Marinimicrobia genus	Candidatus Marinimicrobia family	Candidatus Marinimicrobia order	Candidatus Marinimicrobia class	Candidatus Marinimicrobia	Bacteria
binny_I11R01.000403_C87_P96_Bacteria	binny	1.21836e+06	1162236	0.916474	0.836502	0.814391	0.496614	443	3926.91	1032778	263	946514	220	sample_5	cami1_toy_high	Chlamydia psittaci WC	Chlamydia psittaci	Chlamydia	Chlamydiaceae	Chlamydiales	Chlamydiia	Chlamydiae	Bacteria
binny_I05R01.003065_C99_P97_Bacteria	binny	1.26022e+06	1050301	0.925568	0.0540541	0.99286	0.666667	3	30450.3	1126662	37	1042802	2	sample_5	cami1_toy_high	Chlamydia trachomatis IU888	Chlamydia trachomatis	Chlamydia	Chlamydiaceae	Chlamydiales	Chlamydiia	Chlamydiae	Bacteria
binny_I15R01.000146_C98_P93_Actinobacteria[class]	binny	485913	13660457	0.78133	0.84375	0.564119	0.54	50	308214	9862833	32	7706129	27	sample_5	cami1_toy_high	Ktedonobacter racemifer DSM 44963	Ktedonobacter racemifer	Ktedonobacter	Ktedonobacteraceae	Ktedonobacterales	Ktedonobacteria	Chloroflexi	Bacteria
binny_I02R01.000646_C95_P96_Bacteria	binny	485913	13660457	1	1	0.435766	0.44	50	270580	5952759	22	5952759	22	sample_5	cami1_toy_high	Ktedonobacter racemifer DSM 44963	Ktedonobacter racemifer	Ktedonobacter	Ktedonobacteraceae	Ktedonobacterales	Ktedonobacteria	Chloroflexi	Bacteria
binny_I01R01.000279_C98_P97_Oscillatoriales	binny	98439.1	5437439	1	1	0.994005	0.64539	141	59393.9	5404844	91	5404844	91	sample_5	cami1_toy_high	Fischerella thermalis PCC 7521	Fischerella thermalis	Fischerella	Hapalosiphonaceae	Nostocales	Cyanobacteria class	Cyanobacteria	Bacteria
binny_I01R01.000073_C98_P99_Oscillatoriales	binny	927677	4771271	1	1	0.878397	0.513369	187	43657	4191070	96	4191070	96	sample_5	cami1_toy_high	Synechocystis sp. PCC 7509 strain	Synechocystis sp. PCC 7509	Synechocystis	Merismopediaceae	Synechococcales	Cyanobacteria class	Cyanobacteria	Bacteria
binny_I07R01.000071_C96_P94_Chroococcales	binny	195250	5040324	0.991493	0.977966	0.938292	0.691847	834	8084.53	4769875	590	4729298	577	sample_5	cami1_toy_high	Synechococcus sp. PCC 7336 strain	Synechococcus sp. PCC 7336	Synechococcus	Synechococcaceae	Synechococcales	Cyanobacteria class	Cyanobacteria	Bacteria
binny_I03R01.000030_C93_P95_Deinococcus-Thermus	binny	1.11107e+06	2241271	0.998828	0.997531	0.930162	0.675585	598	5153.56	2087192	405	2084746	404	sample_5	cami1_toy_high	Thermus sp. CCB_US3_UF1 strain	Thermus sp. CCB_US3_UF1	Thermus	Thermaceae	Thermales	Deinococci	Deinococcus-Thermus	Bacteria
binny_I10R01.000185_C89_P95_Spirochaetes	binny	1.04883e+06	3073381	0.938595	0.894215	0.687118	0.419055	1291	3718.9	2249932	605	2111776	541	sample_5	cami1_toy_high	Alicyclobacillus acidocaldarius subsp. acidocaldarius Tc-4-1	Alicyclobacillus acidocaldarius	Alicyclobacillus	Alicyclobacillaceae	Bacillales	Bacilli	Firmicutes	Bacteria
binny_I19R01.000043_C78_P91_Spirochaetes	binny	1.19829e+06	3933265	0.954597	0.916769	0.695189	0.402256	1862	3506.01	2864414	817	2734361	749	sample_5	cami1_toy_high	Bacillus amyloliquefaciens DC-12	Bacillus amyloliquefaciens	Bacillus	Bacillaceae	Bacillales	Bacilli	Firmicutes	Bacteria
binny_I07R01.000132_C89_P92_Erysipelotrichi	binny	280355	5364869	0.990547	0.936508	0.972668	0.838863	211	27873.2	5268039	189	5218239	177	sample_5	cami1_toy_high	Bacillus anthracis str. A1055	Bacillus anthracis	Bacillus	Bacillaceae	Bacillales	Bacilli	Firmicutes	Bacteria
binny_I01R01.000600_C98_P97_Bacilli	binny	536229	3833261	1	1	0.998241	0.884615	26	166370	3826520	23	3826520	23	sample_5	cami1_toy_high	Bacillus pumilus ATCC 7061	Bacillus pumilus	Bacillus	Bacillaceae	Bacillales	Bacilli	Firmicutes	Bacteria
binny_I01R01.000663_C97_P96_Bacilli	binny	1.13244e+06	3978577	1	1	0.795332	0.333333	36	263691	3164289	12	3164289	12	sample_5	cami1_toy_high	Bacillus sp. 37MA strain	Bacillus sp. 37MA	Bacillus	Bacillaceae	Bacillales	Bacilli	Firmicutes	Bacteria
binny_I01R01.000089_C98_P97_Bacilli	binny	903507	4187075	0.998746	0.985507	0.924604	0.660194	103	56177.5	3876246	69	3871386	68	sample_5	cami1_toy_high	Bacillus subtilis gtP20b	Bacillus subtilis	Bacillus	Bacillaceae	Bacillales	Bacilli	Firmicutes	Bacteria
binny_I08R03.000025_C85_P95_Deltaproteobacteria	binny	1.23048e+06	4422780	0.949081	0.896186	0.741349	0.503571	840	7319.35	3454735	472	3278822	423	sample_5	cami1_toy_high	Bacillus subtilis S1-4	Bacillus subtilis	Bacillus	Bacillaceae	Bacillales	Bacilli	Firmicutes	Bacteria
binny_I12R01.000365_C92_P92_Bacilli	binny	1.3457e+06	3388756	0.959123	0.924689	0.810386	0.539402	2208	2223.01	2863240	1288	2746199	1191	sample_5	cami1_toy_high	Geobacillus genomosp. 3 strain	Geobacillus genomosp. 3	Geobacillus	Bacillaceae	Bacillales	Bacilli	Firmicutes	Bacteria
binny_I20R02.000103_C80_P88_Spirochaetes	binny	629742	2177761	0.783284	0.687719	0.672867	0.359963	1089	3282.05	1870768	570	1465343	392	sample_5	cami1_toy_high	Staphylococcus hominis SK119	Staphylococcus hominis	Staphylococcus	Staphylococcaceae	Bacillales	Bacilli	Firmicutes	Bacteria
binny_I15R02.000026.000006_C82_P88_Proteobacteria	binny	888027	1888182	0.857559	0.696429	0.542601	0.296954	394	7111.33	1194704	168	1024529	117	sample_5	cami1_toy_high	Lactobacillus delbrueckii subsp. lactis DSM 20072	Lactobacillus delbrueckii	Lactobacillus	Lactobacillaceae	Lactobacillales	Bacilli	Firmicutes	Bacteria
binny_H|S5|C270081_C95_P99_Bacilli	binny	880633	2135413	1	1	0.83366	0.25	4	1780209	1780209	1	1780209	1	sample_5	cami1_toy_high	Lactobacillus helveticus R0052	Lactobacillus helveticus	Lactobacillus	Lactobacillaceae	Lactobacillales	Bacilli	Firmicutes	Bacteria
binny_I07R01.000416_C86_P93_Bacilli	binny	888801	1209293	0.920384	0.873096	0.699786	0.374728	459	4667.25	919449	197	846246	172	sample_5	cami1_toy_high	Lactobacillus iners ATCC 55195	Lactobacillus iners	Lactobacillus	Lactobacillaceae	Lactobacillales	Bacilli	Firmicutes	Bacteria
binny_I14R03.000162_C82_P93_Bacilli	binny	97137.1	1833396	0.881731	0.795977	0.660794	0.39628	699	3948.27	1373998	348	1211497	277	sample_5	cami1_toy_high	Lactobacillus sp. ASF360 strain	Lactobacillus sp. ASF360	Lactobacillus	Lactobacillaceae	Lactobacillales	Bacilli	Firmicutes	Bacteria
binny_I15R02.000071.000007_C97_P89_Bacilli	binny	712938	2100427	0.889206	0.0422535	1	1	3	33269.5	2362138	71	2100427	3	sample_5	cami1_toy_high	Lactobacillus fermentum CECT 5716	Limosilactobacillus fermentum	Limosilactobacillus	Lactobacillaceae	Lactobacillales	Bacilli	Firmicutes	Bacteria
binny_I05R01.007567_C97_P97_Bacilli	binny	548485	2067881	0.997054	0.5	0.990879	0.857143	7	171256	2055073	12	2049019	6	sample_5	cami1_toy_high	Lactobacillus reuteri MM4-1A	Limosilactobacillus reuteri	Limosilactobacillus	Lactobacillaceae	Lactobacillales	Bacilli	Firmicutes	Bacteria
binny_I01R01.000565_C97_P96_Bacilli	binny	1.0466e+06	2652000	0.868119	0.870968	0.985666	0.627907	129	32377.4	3011094	93	2613987	81	sample_5	cami1_toy_high	Lactobacillus suebicus DSM 5007 = KCTC 3549	Paucilactobacillus suebicus	Paucilactobacillus	Lactobacillaceae	Lactobacillales	Bacilli	Firmicutes	Bacteria
binny_I01R01.000282_C97_P97_Bacilli	binny	1.15484e+06	1963706	0.9321	0.768212	0.952842	0.805556	144	13294.1	2007404	151	1871101	116	sample_5	cami1_toy_high	Streptococcus agalactiae MRI Z1-202	Streptococcus agalactiae	Streptococcus	Streptococcaceae	Lactobacillales	Bacilli	Firmicutes	Bacteria
binny_I07R01.000006_C86_P93_Bacilli	binny	40041.1	2132497	0.93212	0.860465	0.763313	0.457597	566	5801.66	1746301	301	1627762	259	sample_5	cami1_toy_high	Streptococcus equi subsp. zooepidemicus	Streptococcus equi	Streptococcus	Streptococcaceae	Lactobacillales	Bacilli	Firmicutes	Bacteria
binny_H|S5|C1283480_C97_P99_Bacilli	binny	1.04663e+06	2138799	1	1	1	1	1	2138799	2138799	1	2138799	1	sample_5	cami1_toy_high	Streptococcus salivarius 57.I	Streptococcus salivarius	Streptococcus	Streptococcaceae	Lactobacillales	Bacilli	Firmicutes	Bacteria
binny_I07R01.000385_C84_P97_Bacilli	binny	1.07408e+06	2093503	0.934708	0.899135	0.841713	0.528814	590	5432.9	1885218	347	1762128	312	sample_5	cami1_toy_high	Streptococcus sobrinus TCI-367	Streptococcus sobrinus	Streptococcus	Streptococcaceae	Lactobacillales	Bacilli	Firmicutes	Bacteria
binny_H|S5|C106996_C96_P99_Bacilli	binny	1.15643e+06	2023564	1	1	1	1	1	2023564	2023564	1	2023564	1	sample_5	cami1_toy_high	Streptococcus sp. strain	Streptococcus sp.	Streptococcus	Streptococcaceae	Lactobacillales	Bacilli	Firmicutes	Bacteria
binny_I01R01.000234_C97_P96_Bacteria	binny	1.26279e+06	1557150	1	1	0.964225	0.554545	110	24613.8	1501443	61	1501443	61	sample_5	cami1_toy_high	Clostridium sp. CAG:269 strain	Clostridium sp. CAG:269	Clostridium	Clostridiaceae	Eubacteriales	Clostridia	Firmicutes	Bacteria
binny_I02R01.000241_C94_P96_Bacteria	binny	1.26282e+06	1234056	1	1	0.886687	0.539474	76	26688.3	1094221	41	1094221	41	sample_5	cami1_toy_high	Clostridium sp. CAG:567 strain	Clostridium sp. CAG:567	Clostridium	Clostridiaceae	Eubacteriales	Clostridia	Firmicutes	Bacteria
binny_I01R01.000190_C95_P96_Clostridia	binny	1.26288e+06	2444566	0.983761	0.932692	0.975164	0.723881	134	23300	2423203	104	2383852	97	sample_5	cami1_toy_high	Eubacterium sp. CAG:156 strain	Eubacterium sp. CAG:156	Eubacterium	Eubacteriaceae	Eubacteriales	Clostridia	Firmicutes	Bacteria
binny_I07R01.000639_C97_P95_Clostridia	binny	658085	3334366	0.940716	0.873016	0.943631	0.696203	79	53090.4	3344698	63	3146412	55	sample_5	cami1_toy_high	Lachnospiraceae bacterium 5_1_57FAA strain	Lachnospiraceae bacterium 5_1_57FAA	Lachnospiraceae genus	Lachnospiraceae	Eubacteriales	Clostridia	Firmicutes	Bacteria
binny_I07R01.000040_C84_P97_Clostridia	binny	500632	3848630	1	1	0.551759	0.310345	348	19662.2	2123517	108	2123517	108	sample_5	cami1_toy_high	Tyzzerella nexilis DSM 1787	Tyzzerella nexilis	Tyzzerella	Lachnospiraceae	Eubacteriales	Clostridia	Firmicutes	Bacteria
binny_I01R01.000146_C96_P97_Clostridia	binny	411483	3078484	0.998739	0.986842	0.990259	0.652174	115	40162.4	3052346	76	3048496	75	sample_5	cami1_toy_high	Faecalibacterium prausnitzii A2-165	Faecalibacterium prausnitzii	Faecalibacterium	Oscillospiraceae	Eubacteriales	Clostridia	Firmicutes	Bacteria
binny_I23R01.000166_C76_P90_Clostridia	binny	1.26296e+06	1739498	0.929993	0.897458	0.645163	0.379259	2700	1057.62	1206740	1141	1122260	1024	sample_5	cami1_toy_high	Ruminococcus sp. CAG:382 strain	Ruminococcus sp. CAG:382	Ruminococcus	Oscillospiraceae	Eubacteriales	Clostridia	Firmicutes	Bacteria
binny_I21R01.000128_C84_P89_Actinobacteria[class]	binny	1.26296e+06	2301721	0.980688	0.968017	0.697037	0.42076	2158	1744.11	1635978	938	1604384	908	sample_5	cami1_toy_high	Ruminococcus sp. CAG:579 strain	Ruminococcus sp. CAG:579	Ruminococcus	Oscillospiraceae	Eubacteriales	Clostridia	Firmicutes	Bacteria
binny_I07R03.000188_C85_P94_Spirochaetes	binny	1.15142e+06	4176647	0.994644	0.931034	0.975528	0.782609	69	70627.2	4096380	58	4074438	54	sample_5	cami1_toy_high	Clostridioides difficile P48	Clostridioides difficile	Clostridioides	Peptostreptococcaceae	Eubacteriales	Clostridia	Firmicutes	Bacteria
binny_I07R01.000166_C86_P94_Clostridia	binny	1.15143e+06	4001889	0.981416	0.966135	0.879714	0.594363	816	7145.78	3587182	502	3520518	485	sample_5	cami1_toy_high	Clostridioides difficile P53	Clostridioides difficile	Clostridioides	Peptostreptococcaceae	Eubacteriales	Clostridia	Firmicutes	Bacteria
binny_I03R03.000058_C93_P95_Clostridia	binny	521460	2902360	0.968955	0.934741	0.82432	0.555936	876	4739.2	2469125	521	2392472	487	sample_5	cami1_toy_high	Caldicellulosiruptor bescii DSM 6725	Caldicellulosiruptor bescii	Caldicellulosiruptor	Thermoanaerobacterales Family III. Incertae Sedis	Thermoanaerobacterales	Clostridia	Firmicutes	Bacteria
binny_I21R01.000537_C78_P87_Negativicutes	binny	591001	2238310	0.969928	0.942661	0.685245	0.442888	1856	1813.47	1581345	872	1533791	822	sample_5	cami1_toy_high	Acidaminococcus fermentans DSM 20731	Acidaminococcus fermentans	Acidaminococcus	Acidaminococcaceae	Acidaminococcales	Negativicutes	Firmicutes	Bacteria
binny_I01R01.001116_C96_P97_Deltaproteobacteria	binny	585503	2038766	0.996035	0.95122	0.991618	0.696429	56	49505.5	2029725	41	2021677	39	sample_5	cami1_toy_high	Selenomonas noxia ATCC 43541	Selenomonas noxia	Selenomonas	Selenomonadaceae	Selenomonadales	Negativicutes	Firmicutes	Bacteria
binny_I07R01.000098_C90_P95_Spirochaetes	binny	945713	3637821	0.992719	0.982684	0.922669	0.644886	704	7318.45	3381123	462	3356506	454	sample_5	cami1_toy_high	Ignavibacterium album JCM 16511	Ignavibacterium album	Ignavibacterium	Ignavibacteriaceae	Ignavibacteriales	Ignavibacteria	Ignavibacteriae	Bacteria
binny_I07R01.000002_C92_P94_Planctomycetes	binny	993516	7431300	0.998541	0.996016	0.905222	0.611621	1635	6709.96	6736804	1004	6726977	1000	sample_5	cami1_toy_high	Rhodopirellula baltica SWK14	Rhodopirellula baltica	Rhodopirellula	Pirellulaceae	Pirellulales	Planctomycetia	Planctomycetes	Bacteria
binny_H|S5|C1048204_C98_P97_Alphaproteobacteria	binny	335659	7231824	1	1	1	1	1	7231824	7231824	1	7231824	1	sample_5	cami1_toy_high	Bradyrhizobium cosmicum strain	Bradyrhizobium cosmicum	Bradyrhizobium	Bradyrhizobiaceae	Hyphomicrobiales	Alphaproteobacteria	Proteobacteria	Bacteria
binny_I08R03.000003_C82_P94_Alphaproteobacteria	binny	1.23048e+06	7580365	0.954575	0.91314	0.755321	0.457589	1792	6679.37	5998073	898	5725609	820	sample_5	cami1_toy_high	Bradyrhizobium sp. DFCI-1 strain	Bradyrhizobium sp. DFCI-1	Bradyrhizobium	Bradyrhizobiaceae	Hyphomicrobiales	Alphaproteobacteria	Proteobacteria	Bacteria
binny_I01R01.000749_C98_P98_Alphaproteobacteria	binny	316058	5331433	1	1	1	1	18	296191	5331433	18	5331433	18	sample_5	cami1_toy_high	Rhodopseudomonas palustris HaA2	Rhodopseudomonas palustris	Rhodopseudomonas	Bradyrhizobiaceae	Hyphomicrobiales	Alphaproteobacteria	Proteobacteria	Bacteria
binny_I17R02.000057.000018_C97_P94_Alphaproteobacteria	binny	1.32834e+06	3285999	0.88127	0.111111	0.912977	0.5	6	126082	3404224	27	3000042	3	sample_5	cami1_toy_high	Brucella abortus 68-3396P	Brucella abortus	Brucella	Brucellaceae	Hyphomicrobiales	Alphaproteobacteria	Proteobacteria	Bacteria
binny_I18R03.000050.000002_C75_P91_Alphaproteobacteria	binny	520453	3294939	0.80205	0.645756	0.695634	0.453368	386	10545.3	2857768	271	2292073	175	sample_5	cami1_toy_high	Brucella abortus bv. 5 str. B3196	Brucella abortus	Brucella	Brucellaceae	Hyphomicrobiales	Alphaproteobacteria	Proteobacteria	Bacteria
binny_I13R01.000389_C88_P92_Alphaproteobacteria	binny	419610	5427190	0.938877	0.819737	0.682572	0.481453	1294	5191.6	3945615	760	3704447	623	sample_5	cami1_toy_high	Methylorubrum extorquens PA1	Methylorubrum extorquens	Methylorubrum	Methylobacteriaceae	Hyphomicrobiales	Alphaproteobacteria	Proteobacteria	Bacteria
binny_I01R01.000070_C98_P96_Alphaproteobacteria	binny	1.28718e+06	7756276	0.909934	0.897129	0.964212	0.490838	764	19662.5	8218938	418	7478694	375	sample_5	cami1_toy_high	Mesorhizobium sp. L48C026A00 strain	Mesorhizobium sp. L48C026A00	Mesorhizobium	Phyllobacteriaceae	Hyphomicrobiales	Alphaproteobacteria	Proteobacteria	Bacteria
binny_I01R01.000705_C98_P98_Alphaproteobacteria	binny	424182	5464206	0.999508	0.970588	0.905996	0.891892	37	145676	4952987	34	4950550	33	sample_5	cami1_toy_high	Rhizobium sp. IRBG74 strain	Rhizobium sp. IRBG74	Rhizobium	Rhizobiaceae	Hyphomicrobiales	Alphaproteobacteria	Proteobacteria	Bacteria
binny_I07R01.000158_C87_P93_Alphaproteobacteria	binny	1.33709e+06	3869334	0.947516	0.883721	0.787842	0.512129	742	7482.05	3217280	430	3048424	380	sample_5	cami1_toy_high	Limimaricola cinnabarinus LL-001	Limimaricola cinnabarinus	Limimaricola	Rhodobacteraceae	Rhodobacterales	Alphaproteobacteria	Proteobacteria	Bacteria
binny_I15R01.000026_C79_P95_Proteobacteria	binny	371731	3445165	0.989186	0.982422	0.615875	0.298162	1687	4189.43	2144986	512	2121790	503	sample_5	cami1_toy_high	Rhodobacter sp. SW2 strain	Rhodobacter sp. SW2	Rhodobacter	Rhodobacteraceae	Rhodobacterales	Alphaproteobacteria	Proteobacteria	Bacteria
binny_H|S5|C941098_C98_P98_Alphaproteobacteria	binny	391616	5478234	1	1	0.949261	0.333333	3	5200272	5200272	1	5200272	1	sample_5	cami1_toy_high	Octadecabacter arcticus 238	Octadecabacter arcticus	Octadecabacter	Roseobacteraceae	Rhodobacterales	Alphaproteobacteria	Proteobacteria	Bacteria
binny_I01R01.000184_C97_P99_Alphaproteobacteria	binny	1.05421e+06	5187000	1	1	0.705864	0.696721	244	21537.2	3661318	170	3661318	170	sample_5	cami1_toy_high	Acetobacteraceae bacterium AT-5844 strain	Acetobacteraceae bacterium AT-5844	Acetobacteraceae genus	Acetobacteraceae	Rhodospirillales	Alphaproteobacteria	Proteobacteria	Bacteria
binny_I01R01.000170_C94_P97_Proteobacteria	binny	1.26271e+06	1793572	1	1	0.926632	0.591195	159	17680.6	1661981	94	1661981	94	sample_5	cami1_toy_high	Azospirillum sp. CAG:239 strain	Azospirillum sp. CAG:239	Azospirillum	Azospirillaceae	Rhodospirillales	Alphaproteobacteria	Proteobacteria	Bacteria
binny_I01R01.000175_C98_P98_Alphaproteobacteria	binny	269796	4401377	1	1	0.975878	0.861244	209	23862.3	4295209	180	4295209	180	sample_5	cami1_toy_high	Rhodospirillum rubrum ATCC 11170	Rhodospirillum rubrum	Rhodospirillum	Rhodospirillaceae	Rhodospirillales	Alphaproteobacteria	Proteobacteria	Bacteria
binny_I03R01.000714_C95_P96_Bacteria	binny	1.41284e+06	1135522	0.978626	0.918919	0.887454	0.6	170	9276.88	1029734	111	1007724	102	sample_5	cami1_toy_high	Anaplasma marginale str. Gypsy Plains	Anaplasma marginale	Anaplasma	Anaplasmataceae	Rickettsiales	Alphaproteobacteria	Proteobacteria	Bacteria
binny_I16R02.000037_C75_P94_Proteobacteria	binny	1.20866e+06	4921973	0.953877	0.912711	0.800272	0.508099	1173	6323.7	4129374	653	3938916	596	sample_5	cami1_toy_high	Bordetella bronchiseptica Bbr77	Bordetella bronchiseptica	Bordetella	Alcaligenaceae	Burkholderiales	Betaproteobacteria	Proteobacteria	Bacteria
binny_I01R01.000134_C92_P95_Gammaproteobacteria	binny	1.20078e+06	8404970	0.962504	0.997938	0.848912	0.383215	2526	7642.31	7413044	970	7135082	968	sample_5	cami1_toy_high	Cupriavidus basilensis B-8	Cupriavidus basilensis	Cupriavidus	Burkholderiaceae	Burkholderiales	Betaproteobacteria	Proteobacteria	Bacteria
binny_H|S5|C333708_C98_P97_Gammaproteobacteria	binny	543728	6754962	1	1	0.832918	0.5	2	5626330	5626330	1	5626330	1	sample_5	cami1_toy_high	Variovorax paradoxus S110	Variovorax paradoxus	Variovorax	Comamonadaceae	Burkholderiales	Betaproteobacteria	Proteobacteria	Bacteria
binny_I07R01.000171_C93_P96_Gammaproteobacteria	binny	1.00505e+06	5202023	0.948587	0.891473	0.912879	0.66628	863	7761.56	5006204	645	4748820	575	sample_5	cami1_toy_high	Collimonas fungivorans Ter331	Collimonas fungivorans	Collimonas	Oxalobacteraceae	Burkholderiales	Betaproteobacteria	Proteobacteria	Bacteria
binny_I17R03.000057_C72_P91_Betaproteobacteria	binny	95609.1	5166135	0.911433	0.881793	0.558742	0.268404	2418	4303.03	3167032	736	2886538	649	sample_5	cami1_toy_high	Herbaspirillum sp. B39 strain	Herbaspirillum sp. B39	Herbaspirillum	Oxalobacteraceae	Burkholderiales	Betaproteobacteria	Proteobacteria	Bacteria
binny_I07R01.000073_C87_P98_Proteobacteria	binny	1.2631e+06	2495570	0.997452	0.994898	0.97931	0.79918	244	12500.9	2450179	196	2443937	195	sample_5	cami1_toy_high	Parasutterella excrementihominis CAG:233 strain	Parasutterella excrementihominis CAG:233	Parasutterella	Sutterellaceae	Burkholderiales	Betaproteobacteria	Proteobacteria	Bacteria
binny_I01R01.000272_C96_P98_Betaproteobacteria	binny	933266	2515487	1	1	0.98335	0.675676	148	24736	2473603	100	2473603	100	sample_5	cami1_toy_high	Neisseria sicca 4320	Neisseria sicca	Neisseria	Neisseriaceae	Neisseriales	Betaproteobacteria	Proteobacteria	Bacteria
binny_I10R01.000021_C82_P96_Gammaproteobacteria	binny	641147	2291380	0.988596	0.979779	0.778866	0.453231	1176	3318.5	1805266	544	1784679	533	sample_5	cami1_toy_high	Simonsiella muelleri ATCC 29453	Simonsiella muelleri	Simonsiella	Neisseriaceae	Neisseriales	Betaproteobacteria	Proteobacteria	Bacteria
binny_H|S5|C143147_C98_P98_Gammaproteobacteria	binny	666681	3059865	1	1	1	1	1	3059865	3059865	1	3059865	1	sample_5	cami1_toy_high	Methylotenera versatilis 301	Methylotenera versatilis	Methylotenera	Methylophilaceae	Nitrosomonadales	Betaproteobacteria	Proteobacteria	Bacteria
binny_I01R01.000362_C98_P96_Deltaproteobacteria	binny	1.12339e+06	3198381	0.915692	0.676471	0.997326	0.766667	30	102456	3483519	34	3189830	23	sample_5	cami1_toy_high	Thiobacillus thioparus DSM 505	Thiobacillus thioparus	Thiobacillus	Thiobacillaceae	Nitrosomonadales	Betaproteobacteria	Proteobacteria	Bacteria
binny_I04R03.000132_C93_P95_Gammaproteobacteria	binny	1.12337e+06	4185451	0.956442	0.817241	0.880308	0.609254	389	13283.7	3852283	290	3684485	237	sample_5	cami1_toy_high	Thauera linaloolentis 47Lol = DSM 12138	Thauera linaloolentis	Thauera	Zoogloeaceae	Rhodocyclales	Betaproteobacteria	Proteobacteria	Bacteria
binny_I01R01.000047_C95_P95_Spirochaetes	binny	96561.1	3930426	0.990805	0.965517	0.948583	0.756757	481	9981.26	3762935	377	3728334	364	sample_5	cami1_toy_high	Desulfococcus oleovorans Hxd3	Desulfococcus oleovorans	Desulfococcus	Desulfobacteraceae	Desulfobacterales	Deltaproteobacteria	Proteobacteria	Bacteria
binny_I12R03.000191_C89_P93_Deltaproteobacteria	binny	589865	3013573	0.979079	0.951819	0.788908	0.516542	1874	2387.64	2428232	1017	2377432	968	sample_5	cami1_toy_high	Desulfurivibrio alkaliphilus AHT 2	Desulfurivibrio alkaliphilus	Desulfurivibrio	Desulfobulbaceae	Desulfobacterales	Deltaproteobacteria	Proteobacteria	Bacteria
binny_I21R01.000437_C86_P90_Epsilonproteobacteria	binny	235279	1734728	0.981999	0.961735	0.857168	0.555228	1358	1931.39	1514211	784	1486954	754	sample_5	cami1_toy_high	Helicobacter hepaticus ATCC 51449	Helicobacter hepaticus	Helicobacter	Helicobacteraceae	Campylobacterales	Epsilonproteobacteria	Proteobacteria	Bacteria
binny_I15R01.000050_C82_P91_Gammaproteobacteria	binny	762983	2631957	0.978979	0.97343	0.759364	0.413333	975	4931.23	2041529	414	1998614	403	sample_5	cami1_toy_high	Succinatimonas hippei YIT 12066	Succinatimonas hippei	Succinatimonas	Succinivibrionaceae	Aeromonadales	Gammaproteobacteria	Proteobacteria	Bacteria
binny_I14R03.000358_C84_P92_Gammaproteobacteria	binny	1.12979e+06	5178426	0.933595	0.832061	0.799487	0.549118	1588	4231.45	4434561	1048	4140084	872	sample_5	cami1_toy_high	Paraglaciecola polaris LMG 21857	Paraglaciecola polaris	Paraglaciecola	Alteromonadaceae	Alteromonadales	Gammaproteobacteria	Proteobacteria	Bacteria
binny_I01R01.000224_C98_P97_Gammaproteobacteria	binny	318167	4838598	0.99335	0.962025	0.939181	0.8	285	19302.7	4574740	237	4544319	228	sample_5	cami1_toy_high	Shewanella frigidimarina NCIMB 400	Shewanella frigidimarina	Shewanella	Shewanellaceae	Alteromonadales	Gammaproteobacteria	Proteobacteria	Bacteria
binny_I01R01.000649_C98_P98_Deltaproteobacteria	binny	545275	2843818	1	1	0.987841	0.735294	34	112370	2809241	25	2809241	25	sample_5	cami1_toy_high	Thioalkalivibrio sp. ALE20 strain	Thioalkalivibrio sp. ALE20	Thioalkalivibrio	Ectothiorhodospiraceae	Chromatiales	Gammaproteobacteria	Proteobacteria	Bacteria
binny_I08R01.000155_C84_P93_Gammaproteobacteria	binny	1.15876e+06	2763408	0.934964	0.93633	0.80438	0.547046	457	8904.3	2377449	267	2222830	250	sample_5	cami1_toy_high	Thioalkalivibrio sp. ALJ12 strain	Thioalkalivibrio sp. ALJ12	Thioalkalivibrio	Ectothiorhodospiraceae	Chromatiales	Gammaproteobacteria	Proteobacteria	Bacteria
binny_I01R01.001138_C93_P97_Gammaproteobacteria	binny	1.15876e+06	2932795	0.992777	0.8	0.994772	0.923077	13	195913	2938690	15	2917463	12	sample_5	cami1_toy_high	Thioalkalivibrio sp. ALJ9 strain	Thioalkalivibrio sp. ALJ9	Thioalkalivibrio	Ectothiorhodospiraceae	Chromatiales	Gammaproteobacteria	Proteobacteria	Bacteria
binny_I15R01.000160_C80_P93_Spirochaetes	binny	637910	5426899	0.967342	0.898345	0.794766	0.595611	638	10540.7	4458728	423	4313114	380	sample_5	cami1_toy_high	Citrobacter rodentium ICC168	Citrobacter rodentium	Citrobacter	Enterobacteriaceae	Enterobacterales	Gammaproteobacteria	Proteobacteria	Bacteria
binny_I02R01.000125_C97_P95_Gammaproteobacteria	binny	766155	4675258	0.986947	0.899083	0.977671	0.765625	128	42489.2	4631320	109	4570866	98	sample_5	cami1_toy_high	Shigella flexneri 1485-80	Shigella flexneri	Shigella	Enterobacteriaceae	Enterobacterales	Gammaproteobacteria	Proteobacteria	Bacteria
binny_I01R01.000030_C98_P97_Gammaproteobacteria	binny	349966	4872535	1	1	0.992952	0.564103	117	73305.9	4838191	66	4838191	66	sample_5	cami1_toy_high	Yersinia frederiksenii ATCC 33641	Yersinia frederiksenii	Yersinia	Yersiniaceae	Enterobacterales	Gammaproteobacteria	Proteobacteria	Bacteria
binny_I07R01.000011_C84_P95_Spirochaetes	binny	1.28609e+06	4206936	0.922727	0.752273	0.932414	0.732301	452	9661.6	4251102	440	3922606	331	sample_5	cami1_toy_high	Yersinia pseudotuberculosis B-6864	Yersinia pseudotuberculosis	Yersinia	Yersiniaceae	Enterobacterales	Gammaproteobacteria	Proteobacteria	Bacteria
binny_I01R01.000109_C94_P97_Gammaproteobacteria	binny	1.38306e+06	3654773	1	1	0.87882	0.635294	85	59479.4	3211889	54	3211889	54	sample_5	cami1_toy_high	Legionella pneumophila str. 121004	Legionella pneumophila	Legionella	Legionellaceae	Legionellales	Gammaproteobacteria	Proteobacteria	Bacteria
binny_I21R03.000269_C91_P90_Gammaproteobacteria	binny	1.11647e+06	4008261	0.889876	0.826972	0.756588	0.477766	2721	2167.87	3407890	1572	3032601	1300	sample_5	cami1_toy_high	Methyloglobulus morosus KoM1	Methyloglobulus morosus	Methyloglobulus	Methylococcaceae	Methylococcales	Gammaproteobacteria	Proteobacteria	Bacteria
binny_I19R02.000185_C76_P92_Alphaproteobacteria	binny	590061	4895746	0.842953	0.76345	0.689164	0.39751	2249	3418.07	4002561	1171	3373971	894	sample_5	cami1_toy_high	Halomonas sp. KM-1 strain	Halomonas sp. KM-1	Halomonas	Halomonadaceae	Oceanospirillales	Gammaproteobacteria	Proteobacteria	Bacteria
binny_I21R02.000168_C85_P88_Proteobacteria	binny	637911	2319918	0.909781	0.850446	0.642292	0.384266	1983	1827.93	1637827	896	1490064	762	sample_5	cami1_toy_high	Actinobacillus minor NM305	Actinobacillus minor	Actinobacillus	Pasteurellaceae	Pasteurellales	Gammaproteobacteria	Proteobacteria	Bacteria
binny_I15R01.000079_C86_P92_Gammaproteobacteria	binny	907489	2211416	0.988154	0.979522	0.824071	0.521818	550	6294.23	1844209	293	1822363	287	sample_5	cami1_toy_high	Aggregatibacter actinomycetemcomitans serotype e str. SCC393	Aggregatibacter actinomycetemcomitans	Aggregatibacter	Pasteurellaceae	Pasteurellales	Gammaproteobacteria	Proteobacteria	Bacteria
binny_I01R01.000312_C96_P98_Gammaproteobacteria	binny	888728	1912738	0.994687	0.960784	0.98663	0.720588	68	37200.9	1897245	51	1887164	49	sample_5	cami1_toy_high	Haemophilus aegyptius ATCC 11116	Haemophilus aegyptius	Haemophilus	Pasteurellaceae	Pasteurellales	Gammaproteobacteria	Proteobacteria	Bacteria
binny_I01R01.001080_C99_P99_Gammaproteobacteria	binny	1.07848e+06	2079314	0.998722	0.96	0.994469	0.888889	27	82818.4	2070460	25	2067814	24	sample_5	cami1_toy_high	Haemophilus sputorum HK 2154	Haemophilus sputorum	Haemophilus	Pasteurellaceae	Pasteurellales	Gammaproteobacteria	Proteobacteria	Bacteria
binny_I07R01.000216_C92_P96_Gammaproteobacteria	binny	1.22128e+06	3742997	0.939406	0.941176	0.803589	0.540541	740	7533.76	3201846	425	3007833	400	sample_5	cami1_toy_high	Acinetobacter baumannii AB_TG2028	Acinetobacter baumannii	Acinetobacter	Moraxellaceae	Pseudomonadales	Gammaproteobacteria	Proteobacteria	Bacteria
binny_I22R02.003964.000003_C77_P88_Spirochaetes	binny	1.22356e+06	3936602	0.528495	0.405063	0.660569	0.533333	60	62283.2	4920376	79	2600396	32	sample_5	cami1_toy_high	Acinetobacter baumannii ZWS1122	Acinetobacter baumannii	Acinetobacter	Moraxellaceae	Pseudomonadales	Gammaproteobacteria	Proteobacteria	Bacteria
binny_I01R03.000218_C99_P98_Gammaproteobacteria	binny	1.21766e+06	3536649	0.994123	0.6875	1	1	11	222347	3557556	16	3536649	11	sample_5	cami1_toy_high	Acinetobacter johnsonii ANC 3681	Acinetobacter johnsonii	Acinetobacter	Moraxellaceae	Pseudomonadales	Gammaproteobacteria	Proteobacteria	Bacteria
binny_I01R01.000131_C93_P97_Gammaproteobacteria	binny	1.40251e+06	6929509	0.999498	0.944444	0.960267	0.68	25	369862	6657516	18	6654177	17	sample_5	cami1_toy_high	Pseudomonas aeruginosa BWHPSA006	Pseudomonas aeruginosa	Pseudomonas	Pseudomonadaceae	Pseudomonadales	Gammaproteobacteria	Proteobacteria	Bacteria
binny_I10R01.000782_C94_P94_Gammaproteobacteria	binny	1.2367e+06	1015780	0.879643	0.0526316	0.990708	0.444444	9	15053.1	1144034	76	1006341	4	sample_5	cami1_toy_high	Candidatus Photodesmus katoptron Akat1	Candidatus Photodesmus katoptron	Candidatus Photodesmus	Vibrionaceae	Vibrionales	Gammaproteobacteria	Proteobacteria	Bacteria
binny_I01R01.000211_C95_P97_Gammaproteobacteria	binny	991968	4008149	0.998631	0.991736	0.925776	0.479042	501	15354.3	3715737	242	3710649	240	sample_5	cami1_toy_high	Vibrio cholerae HC-50A2	Vibrio cholerae	Vibrio	Vibrionaceae	Vibrionales	Gammaproteobacteria	Proteobacteria	Bacteria
binny_I07R01.000106_C96_P92_Gammaproteobacteria	binny	991945	3925880	0.975082	0.938338	0.893325	0.65666	533	9642.66	3596711	373	3507088	350	sample_5	cami1_toy_high	Vibrio cholerae HE39	Vibrio cholerae	Vibrio	Vibrionaceae	Vibrionales	Gammaproteobacteria	Proteobacteria	Bacteria
binny_I08R01.000164_C90_P93_Gammaproteobacteria	binny	1.23845e+06	6423848	0.971838	0.941889	0.843692	0.553737	1405	6751.58	5576802	826	5419747	778	sample_5	cami1_toy_high	Vibrio nigripulchritudo SFn135	Vibrio nigripulchritudo	Vibrio	Vibrionaceae	Vibrionales	Gammaproteobacteria	Proteobacteria	Bacteria
binny_I05R01.000542_C93_P96_Gammaproteobacteria	binny	1.23845e+06	6598132	0.981474	0.87703	0.978522	0.828947	456	15262.8	6578288	431	6456416	378	sample_5	cami1_toy_high	Vibrio nigripulchritudo SOn1	Vibrio nigripulchritudo	Vibrio	Vibrionaceae	Vibrionales	Gammaproteobacteria	Proteobacteria	Bacteria
binny_H|S5|C1082092_C98_P98_Gammaproteobacteria	binny	342109	4940196	1	1	1	1	1	4940196	4940196	1	4940196	1	sample_5	cami1_toy_high	Xanthomonas oryzae pv. oryzae MAFF 311018	Xanthomonas oryzae	Xanthomonas	Xanthomonadaceae	Xanthomonadales	Gammaproteobacteria	Proteobacteria	Bacteria
binny_I10R03.000256_C93_P93_Gammaproteobacteria	binny	1.18566e+06	5058921	0.915866	0.470046	0.853053	0.548387	186	21714.1	4711963	217	4315526	102	sample_5	cami1_toy_high	Xanthomonas axonopodis pv. manihotis str. UA306	Xanthomonas phaseoli	Xanthomonas	Xanthomonadaceae	Xanthomonadales	Gammaproteobacteria	Proteobacteria	Bacteria
binny_I23R01.000232_C72_P88_Spirochaetes	binny	1.35353e+06	2915290	0.962969	0.909469	0.900657	0.66112	1322	2837.3	2726648	961	2625677	874	sample_5	cami1_toy_high	Bacteriovorax sp. DB6_IX strain	Bacteriovorax sp. DB6_IX	Bacteriovorax	Bacteriovoracaceae	Bacteriovoracales	Oligoflexia	Proteobacteria	Bacteria
binny_I01R01.000722_C93_P96_Spirochaetes	binny	498738	1341245	1	1	0.73146	0.635135	74	20873.8	981067	47	981067	47	sample_5	cami1_toy_high	Borreliella burgdorferi 29805	Borreliella burgdorferi	Borreliella	Borreliaceae	Spirochaetales	Spirochaetia	Spirochaetes	Bacteria
binny_I15R02.000027_C74_P95_Erysipelotrichi	binny	441768	1480658	0.988025	0.9801	0.719447	0.442697	445	5364.01	1078166	201	1065255	197	sample_5	cami1_toy_high	Acholeplasma laidlawii PG-8A	Acholeplasma laidlawii	Acholeplasma	Acholeplasmataceae	Acholeplasmatales	Mollicutes	Tenericutes	Bacteria
binny_I01R01.000321_C95_P96_Thermotogae	binny	1.21908e+06	2169409	1	1	0.999009	0.952381	21	108363	2167260	20	2167260	20	sample_5	cami1_toy_high	Pseudothermotoga elfii DSM 9442 = NBRC 107921	Pseudothermotoga elfii	Pseudothermotoga	Thermotogaceae	Thermotogales	Thermotogae	Thermotogae	Bacteria
binny_I01R01.000202_C96_P98_Thermotogae	binny	1.15795e+06	1834907	1	1	0.999359	0.923077	13	152811	1833731	12	1833731	12	sample_5	cami1_toy_high	Thermotoga sp. EMP strain	Thermotoga sp. EMP	Thermotoga	Thermotogaceae	Thermotogales	Thermotogae	Thermotogae	Bacteria
binny_I01R01.000268_C96_P98_Verrucomicrobiae	binny	1.13406e+06	2750843	1	1	0.971966	0.55	180	27007.3	2673726	99	2673726	99	sample_5	cami1_toy_high	Verrucomicrobium sp. 3C strain	Verrucomicrobium sp. 3C	Verrucomicrobium	Verrucomicrobiaceae	Verrucomicrobiales	Verrucomicrobiae	Verrucomicrobia	Bacteria
binny_I05R01.000041_C94_P94_Actinobacteria[class]	binny	OTU_97.10389.0	2336475	0.939711	0.90106	0.830941	0.546039	467	7300.47	2066032	283	1941474	255	sample_10	cami2_toy_airways	Corynebacterium atypicum strain	Corynebacterium atypicum	Corynebacterium	Corynebacteriaceae	Corynebacteriales	Actinomycetia	Actinobacteria	Bacteria
binny_I01R01.000067_C96_P95_Actinobacteria[class]	binny	OTU_97.30815.1	2808272	0.972833	0.910891	0.91834	0.733068	251	13123.6	2650968	202	2578949	184	sample_10	cami2_toy_airways	Corynebacterium aurimucosum ATCC 700975	Corynebacterium aurimucosum	Corynebacterium	Corynebacteriaceae	Corynebacteriales	Actinomycetia	Actinobacteria	Bacteria
binny_I05R02.000005_C86_P96_Bacteria	binny	OTU_97.24948.0	2404554	0.960062	0.936813	0.745102	0.4311	791	5126.84	1866171	364	1791639	341	sample_10	cami2_toy_airways	Corynebacterium camporealensis strain	Corynebacterium camporealensis	Corynebacterium	Corynebacteriaceae	Corynebacteriales	Actinomycetia	Actinobacteria	Bacteria
binny_S10C276148_C97_P98_Actinobacteria[class]	binny	OTU_97.41740.0	2758636	1	1	1	1	1	2758636	2758636	1	2758636	1	sample_10	cami2_toy_airways	Corynebacterium flavescens strain	Corynebacterium flavescens	Corynebacterium	Corynebacteriaceae	Corynebacteriales	Actinomycetia	Actinobacteria	Bacteria
binny_S10C251326_C98_P99_Actinobacteria[class]	binny	OTU_97.45281.1	3350618	1	1	1	1	1	3350618	3350618	1	3350618	1	sample_10	cami2_toy_airways	Corynebacterium glutamicum SCgG1	Corynebacterium glutamicum	Corynebacterium	Corynebacteriaceae	Corynebacteriales	Actinomycetia	Actinobacteria	Bacteria
binny_I01R01.000187_C97_P99_Actinobacteria[class]	binny	OTU_97.24447.1	2832795	1	1	0.998647	0.9	20	157165	2828962	18	2828962	18	sample_10	cami2_toy_airways	Corynebacterium maris DSM 45190	Corynebacterium maris	Corynebacterium	Corynebacteriaceae	Corynebacteriales	Actinomycetia	Actinobacteria	Bacteria
binny_I08R01.002213_C89_P92_Actinobacteria[class]	binny	OTU_97.39766.0	2337835	0.85918	0.0625	0.750414	0.5	2	127618	2041881	16	1754343	1	sample_10	cami2_toy_airways	Corynebacterium pseudotuberculosis FRC41	Corynebacterium pseudotuberculosis	Corynebacterium	Corynebacteriaceae	Corynebacteriales	Actinomycetia	Actinobacteria	Bacteria
binny_I06R02.000014_C98_P97_Actinobacteria[class]	binny	OTU_97.44712.0	2367905	0.954667	0.216216	1	1	8	67036.4	2480346	37	2367905	8	sample_10	cami2_toy_airways	Corynebacterium pseudotuberculosis strain	Corynebacterium pseudotuberculosis	Corynebacterium	Corynebacteriaceae	Corynebacteriales	Actinomycetia	Actinobacteria	Bacteria
binny_S10C263012_C98_P99_Actinobacteria[class]	binny	OTU_97.17807.0	2403423	1	1	1	1	1	2403423	2403423	1	2403423	1	sample_10	cami2_toy_airways	Corynebacterium pseudotuberculosis strain	Corynebacterium pseudotuberculosis	Corynebacterium	Corynebacteriaceae	Corynebacteriales	Actinomycetia	Actinobacteria	Bacteria
binny_I06R02.000006_C88_P97_Actinobacteria[class]	binny	OTU_97.34702.0	2380353	0.994269	0.987069	0.815273	0.524027	437	8413.03	1951824	232	1940638	229	sample_10	cami2_toy_airways	Corynebacterium pseudotuberculosis strain	Corynebacterium pseudotuberculosis	Corynebacterium	Corynebacteriaceae	Corynebacteriales	Actinomycetia	Actinobacteria	Bacteria
binny_S10C120966_C98_P99_Actinobacteria[class]	binny	OTU_97.5420.0	2509387	1	1	0.997733	0.5	2	2503698	2503698	1	2503698	1	sample_10	cami2_toy_airways	Corynebacterium ulcerans strain	Corynebacterium ulcerans	Corynebacterium	Corynebacteriaceae	Corynebacteriales	Actinomycetia	Actinobacteria	Bacteria
binny_S10C34533_C98_P98_Actinobacteria[class]	binny	OTU_97.36161.1	3432971	1	1	1	1	1	3432971	3432971	1	3432971	1	sample_10	cami2_toy_airways	Corynebacterium variabile DSM 44702	Corynebacterium variabile	Corynebacterium	Corynebacteriaceae	Corynebacteriales	Actinomycetia	Actinobacteria	Bacteria
binny_I05R02.000010_C82_P96_Actinobacteria[class]	binny	OTU_97.508.0	3064550	0.99718	0.994536	0.639309	0.374101	973	5368.13	1964736	366	1959195	364	sample_10	cami2_toy_airways	Alicyclobacillus acidocaldarius subsp. acidocaldarius Tc-4-1	Alicyclobacillus acidocaldarius	Alicyclobacillus	Alicyclobacillaceae	Bacillales	Bacilli	Firmicutes	Bacteria
binny_S10C457324_C98_P97_Bacilli	binny	OTU_97.40239.0	3052048	1	1	1	1	1	3052048	3052048	1	3052048	1	sample_10	cami2_toy_airways	Staphylococcus aureus strain	Staphylococcus aureus	Staphylococcus	Staphylococcaceae	Bacillales	Bacilli	Firmicutes	Bacteria
binny_S10C482047_C98_P97_Bacilli	binny	OTU_97.38699.0	2979829	1	1	0.991714	0.333333	3	2955138	2955138	1	2955138	1	sample_10	cami2_toy_airways	Staphylococcus aureus strain	Staphylococcus aureus	Staphylococcus	Staphylococcaceae	Bacillales	Bacilli	Firmicutes	Bacteria
binny_S10C376460_C98_P97_Bacilli	binny	OTU_97.35712.0	2927178	1	1	0.990837	0.5	2	2900355	2900355	1	2900355	1	sample_10	cami2_toy_airways	Staphylococcus aureus strain	Staphylococcus aureus	Staphylococcus	Staphylococcaceae	Bacillales	Bacilli	Firmicutes	Bacteria
binny_S10C22899_C98_P98_Bacilli	binny	OTU_97.34821.0	2832235	1	1	1	1	1	2832235	2832235	1	2832235	1	sample_10	cami2_toy_airways	Staphylococcus aureus subsp. aureus HO 5096 0412	Staphylococcus aureus	Staphylococcus	Staphylococcaceae	Bacillales	Bacilli	Firmicutes	Bacteria
binny_S10C492082_C98_P98_Bacilli	binny	OTU_97.35920.0	2820414	1	1	0.992682	0.5	2	2799774	2799774	1	2799774	1	sample_10	cami2_toy_airways	Staphylococcus aureus subsp. aureus MSSA476	Staphylococcus aureus	Staphylococcus	Staphylococcaceae	Bacillales	Bacilli	Firmicutes	Bacteria
binny_S10C414916_C98_P98_Bacilli	binny	OTU_97.44585.0	2839463	1	1	0.991319	0.5	2	2814815	2814815	1	2814815	1	sample_10	cami2_toy_airways	Staphylococcus aureus subsp. aureus N315	Staphylococcus aureus	Staphylococcus	Staphylococcaceae	Bacillales	Bacilli	Firmicutes	Bacteria
binny_S10C50262_C98_P98_Bacilli	binny	OTU_97.34663.1	2658363	1	1	1	1	1	2658363	2658363	1	2658363	1	sample_10	cami2_toy_airways	Staphylococcus lugdunensis HKU09-01	Staphylococcus lugdunensis	Staphylococcus	Staphylococcaceae	Bacillales	Bacilli	Firmicutes	Bacteria
binny_I08R01.000433_C84_P94_Bacilli	binny	OTU_97.45246.0	2017984	0.976212	0.901961	0.735041	0.608466	378	5958.61	1519445	255	1483300	230	sample_10	cami2_toy_airways	Streptococcus anginosus strain	Streptococcus anginosus	Streptococcus	Streptococcaceae	Lactobacillales	Bacilli	Firmicutes	Bacteria
binny_I08R01.000258_C86_P97_Proteobacteria	binny	OTU_97.45365.1	2122384	0.977408	0.873333	0.807022	0.668367	196	11682.7	1752401	150	1712810	131	sample_10	cami2_toy_airways	Streptococcus pneumoniae SPN032672	Streptococcus pneumoniae	Streptococcus	Streptococcaceae	Lactobacillales	Bacilli	Firmicutes	Bacteria
binny_S10C386426_C97_P98_Gammaproteobacteria	binny	OTU_97.20828.0	2223488	1	1	1	1	1	2223488	2223488	1	2223488	1	sample_10	cami2_toy_airways	Neisseria meningitidis M01-240149	Neisseria meningitidis	Neisseria	Neisseriaceae	Neisseriales	Betaproteobacteria	Proteobacteria	Bacteria
binny_I01R01.000100_C92_P96_Betaproteobacteria	binny	OTU_97.3579.0	2248836	0.974026	0.277778	0.975472	0.714286	7	125121	2252173	18	2193676	5	sample_10	cami2_toy_airways	Neisseria meningitidis NZ-05/33	Neisseria meningitidis	Neisseria	Neisseriaceae	Neisseriales	Betaproteobacteria	Proteobacteria	Bacteria
binny_S10C226985_C97_P98_Gammaproteobacteria	binny	OTU_97.25427.1	2173388	1	1	1	1	1	2173388	2173388	1	2173388	1	sample_10	cami2_toy_airways	Neisseria meningitidis strain	Neisseria meningitidis	Neisseria	Neisseriaceae	Neisseriales	Betaproteobacteria	Proteobacteria	Bacteria
binny_S10C414383_C97_P98_Gammaproteobacteria	binny	OTU_97.14774.0	2180568	1	1	1	1	1	2180568	2180568	1	2180568	1	sample_10	cami2_toy_airways	Neisseria meningitidis strain	Neisseria meningitidis	Neisseria	Neisseriaceae	Neisseriales	Betaproteobacteria	Proteobacteria	Bacteria
binny_I10R01.000025_C97_P87_Gammaproteobacteria	binny	OTU_97.25427.0	2154320	0.827201	0.0555556	1	1	2	72343.1	2604350	36	2154320	2	sample_10	cami2_toy_airways	Neisseria meningitidis strain	Neisseria meningitidis	Neisseria	Neisseriaceae	Neisseriales	Betaproteobacteria	Proteobacteria	Bacteria
binny_S10C261684_C98_P97_Gammaproteobacteria	binny	OTU_97.41428.0	5875288	1	1	0.950479	0.5	2	5584336	5584336	1	5584336	1	sample_10	cami2_toy_airways	Citrobacter amalonaticus Y19	Citrobacter amalonaticus	Citrobacter	Enterobacteriaceae	Enterobacterales	Gammaproteobacteria	Proteobacteria	Bacteria
binny_I03R01.000073_C98_P97_Gammaproteobacteria	binny	OTU_97.29883.0	4638054	0.983245	0.125	1	1	3	196545	4717090	24	4638054	3	sample_10	cami2_toy_airways	Escherichia coli K-12	Escherichia coli	Escherichia	Enterobacteriaceae	Enterobacterales	Gammaproteobacteria	Proteobacteria	Bacteria
binny_I11R01.000068.000002_C98_P96_Gammaproteobacteria	binny	OTU_97.18721.1	5513717	1	1	0.994138	0.75	8	913566	5481395	6	5481395	6	sample_10	cami2_toy_airways	Klebsiella quasipneumoniae strain	Klebsiella quasipneumoniae	Klebsiella	Enterobacteriaceae	Enterobacterales	Gammaproteobacteria	Proteobacteria	Bacteria
binny_I10R01.000009_C75_P88_Spirochaetes	binny	OTU_97.1365.0	5297833	0.861798	0.763542	0.768638	0.445322	1646	4922.02	4725139	960	4072115	733	sample_10	cami2_toy_airways	Raoultella ornithinolytica B6	Raoultella ornithinolytica	Raoultella	Enterobacteriaceae	Enterobacterales	Gammaproteobacteria	Proteobacteria	Bacteria
binny_I11R01.000068.000001_C98_P97_Gammaproteobacteria	binny	OTU_97.3377.0	4762994	1	1	1	1	4	1.19075e+06	4762994	4	4762994	4	sample_10	cami2_toy_airways	Salmonella enterica subsp. enterica serovar Senftenberg	Salmonella enterica	Salmonella	Enterobacteriaceae	Enterobacterales	Gammaproteobacteria	Proteobacteria	Bacteria
binny_S10C252582_C98_P96_Gammaproteobacteria	binny	OTU_97.161.0	4791957	1	1	1	1	1	4791957	4791957	1	4791957	1	sample_10	cami2_toy_airways	Salmonella enterica subsp. enterica serovar Typhi str. Ty21a	Salmonella enterica	Salmonella	Enterobacteriaceae	Enterobacterales	Gammaproteobacteria	Proteobacteria	Bacteria
binny_S11C34419_C98_P98_Actinobacteria[class]	binny	OTU_97.30815.1	2819198	1	1	0.989701	0.5	2	2790164	2790164	1	2790164	1	sample_11	cami2_toy_airways	Corynebacterium aurimucosum ATCC 700975	Corynebacterium aurimucosum	Corynebacterium	Corynebacteriaceae	Corynebacteriales	Actinomycetia	Actinobacteria	Bacteria
binny_S11C15287_C98_P98_Actinobacteria[class]	binny	OTU_97.36185.0	2474135	1	1	1	1	1	2474135	2474135	1	2474135	1	sample_11	cami2_toy_airways	Corynebacterium diphtheriae strain	Corynebacterium diphtheriae	Corynebacterium	Corynebacteriaceae	Corynebacteriales	Actinomycetia	Actinobacteria	Bacteria
binny_I01R01.000036_C96_P97_Actinobacteria[class]	binny	OTU_97.7928.0	2708722	0.923029	0.907407	0.934191	0.745247	263	12692	2741479	216	2530465	196	sample_11	cami2_toy_airways	Corynebacterium falsenii DSM 44353	Corynebacterium falsenii	Corynebacterium	Corynebacteriaceae	Corynebacteriales	Actinomycetia	Actinobacteria	Bacteria
binny_S11C3936_C98_P99_Actinobacteria[class]	binny	OTU_97.89.0	3338076	1	1	0.998669	0.5	2	3333634	3333634	1	3333634	1	sample_11	cami2_toy_airways	Corynebacterium glutamicum strain	Corynebacterium glutamicum	Corynebacterium	Corynebacteriaceae	Corynebacteriales	Actinomycetia	Actinobacteria	Bacteria
binny_I01R03.000007_C95_P96_Actinobacteria[class]	binny	OTU_97.1427.0	3180167	0.975279	0.932489	0.916785	0.73913	299	12613.6	2989433	237	2915530	221	sample_11	cami2_toy_airways	Corynebacterium glutamicum strain	Corynebacterium glutamicum	Corynebacterium	Corynebacteriaceae	Corynebacteriales	Actinomycetia	Actinobacteria	Bacteria
binny_I09R03.000003_C98_P95_Actinobacteria[class]	binny	OTU_97.7131.0	2358278	0.943039	0.912214	0.969989	0.888476	269	9258.29	2425673	262	2287504	239	sample_11	cami2_toy_airways	Corynebacterium pseudotuberculosis 258	Corynebacterium pseudotuberculosis	Corynebacterium	Corynebacteriaceae	Corynebacteriales	Actinomycetia	Actinobacteria	Bacteria
binny_S11C26432_C97_P99_Actinobacteria[class]	binny	OTU_97.34913.0	2337104	1	1	1	1	1	2337104	2337104	1	2337104	1	sample_11	cami2_toy_airways	Corynebacterium pseudotuberculosis strain	Corynebacterium pseudotuberculosis	Corynebacterium	Corynebacteriaceae	Corynebacteriales	Actinomycetia	Actinobacteria	Bacteria
binny_S11C7038_C98_P99_Actinobacteria[class]	binny	OTU_97.32419.1	2364363	1	1	1	1	1	2364363	2364363	1	2364363	1	sample_11	cami2_toy_airways	Corynebacterium pseudotuberculosis strain	Corynebacterium pseudotuberculosis	Corynebacterium	Corynebacteriaceae	Corynebacteriales	Actinomycetia	Actinobacteria	Bacteria
binny_S11C5745_C98_P99_Actinobacteria[class]	binny	OTU_97.17807.0	2403449	1	1	1	1	1	2403449	2403449	1	2403449	1	sample_11	cami2_toy_airways	Corynebacterium pseudotuberculosis strain	Corynebacterium pseudotuberculosis	Corynebacterium	Corynebacteriaceae	Corynebacteriales	Actinomycetia	Actinobacteria	Bacteria
binny_S11C35301_C98_P98_Actinobacteria[class]	binny	OTU_97.1263.0	2862107	1	1	0.981341	0.5	2	2808702	2808702	1	2808702	1	sample_11	cami2_toy_airways	Corynebacterium stationis strain	Corynebacterium stationis	Corynebacterium	Corynebacteriaceae	Corynebacteriales	Actinomycetia	Actinobacteria	Bacteria
binny_I01R03.000011_C96_P96_Actinobacteria[class]	binny	OTU_97.22985.0	2432413	0.85055	0.728346	0.981679	0.818584	226	11052.8	2807418	254	2387849	185	sample_11	cami2_toy_airways	Corynebacterium ulcerans FRC11	Corynebacterium ulcerans	Corynebacterium	Corynebacteriaceae	Corynebacteriales	Actinomycetia	Actinobacteria	Bacteria
binny_S11C9788_C96_P99_Actinobacteria[class]	binny	OTU_97.32155.0	2419380	1	1	0.960034	0.5	2	2322687	2322687	1	2322687	1	sample_11	cami2_toy_airways	Corynebacterium uterequi strain	Corynebacterium uterequi	Corynebacterium	Corynebacteriaceae	Corynebacteriales	Actinomycetia	Actinobacteria	Bacteria
binny_S11C10336_C98_P98_Actinobacteria[class]	binny	OTU_97.36161.1	3433002	1	1	1	1	1	3433002	3433002	1	3433002	1	sample_11	cami2_toy_airways	Corynebacterium variabile DSM 44702	Corynebacterium variabile	Corynebacterium	Corynebacteriaceae	Corynebacteriales	Actinomycetia	Actinobacteria	Bacteria
binny_I06R01.000004_C88_P93_Actinobacteria[class]	binny	OTU_97.404.0	3387064	0.994292	0.985981	0.799189	0.649231	325	12721.7	2722443	214	2706903	211	sample_11	cami2_toy_airways	Janibacter terrae strain	Janibacter terrae	Janibacter	Intrasporangiaceae	Micrococcales	Actinomycetia	Actinobacteria	Bacteria
binny_I06R01.000006_C95_P94_Actinobacteria[class]	binny	OTU_97.13430.0	6036434	0.897208	0.855263	0.962661	0.787197	578	12174.4	6476803	532	5811040	455	sample_11	cami2_toy_airways	Nakamurella multipartita DSM 44233	Nakamurella multipartita	Nakamurella	Nakamurellaceae	Nakamurellales	Actinomycetia	Actinobacteria	Bacteria
binny_I06R01.000030_C91_P94_Actinobacteria[class]	binny	OTU_97.2075.0	3616254	0.978528	0.941176	0.830167	0.722892	332	12031.3	3067969	255	3002094	240	sample_11	cami2_toy_airways	Aeromicrobium erythreum strain	Aeromicrobium erythreum	Aeromicrobium	Nocardioidaceae	Propionibacteriales	Actinomycetia	Actinobacteria	Bacteria
binny_I02R01.000033_C94_P97_Actinobacteria[class]	binny	OTU_97.2571.0	7247355	0.996518	0.989201	0.91105	0.722397	634	14310.5	6625773	463	6602702	458	sample_11	cami2_toy_airways	Actinoalloteichus sp. GBA129-24 strain	Actinoalloteichus sp. GBA129-24	Actinoalloteichus	Pseudonocardiaceae	Pseudonocardiales	Actinomycetia	Actinobacteria	Bacteria
binny_I06R01.000009_C97_P94_Bacilli	binny	OTU_97.36159.0	5472849	0.988704	0.97037	0.976374	0.802041	490	13344.7	5404598	405	5343548	393	sample_11	cami2_toy_airways	Bacillus anthracis str. H9401	Bacillus anthracis	Bacillus	Bacillaceae	Bacillales	Bacilli	Firmicutes	Bacteria
binny_I06R01.000013_C97_P95_Spirochaetes	binny	OTU_97.989.0	3914588	0.997947	0.996503	0.976195	0.798319	357	13389	3829262	286	3821402	285	sample_11	cami2_toy_airways	Bacillus velezensis strain	Bacillus velezensis	Bacillus	Bacillaceae	Bacillales	Bacilli	Firmicutes	Bacteria
binny_S11C27100_C98_P97_Bacilli	binny	OTU_97.35712.0	2927188	1	1	0.990837	0.5	2	2900367	2900367	1	2900367	1	sample_11	cami2_toy_airways	Staphylococcus aureus strain	Staphylococcus aureus	Staphylococcus	Staphylococcaceae	Bacillales	Bacilli	Firmicutes	Bacteria
binny_S11C29624_C98_P97_Bacilli	binny	OTU_97.37297.1	2916309	1	1	0.980817	0.5	2	2860364	2860364	1	2860364	1	sample_11	cami2_toy_airways	Staphylococcus aureus strain	Staphylococcus aureus	Staphylococcus	Staphylococcaceae	Bacillales	Bacilli	Firmicutes	Bacteria
binny_I02R01.000117_C94_P96_Bacilli	binny	OTU_97.35920.0	2820313	0.879319	0.157895	0.985914	0.6	5	166432	3162205	19	2780586	3	sample_11	cami2_toy_airways	Staphylococcus aureus subsp. aureus MSSA476	Staphylococcus aureus	Staphylococcus	Staphylococcaceae	Bacillales	Bacilli	Firmicutes	Bacteria
binny_S11C23733_C98_P98_Bacilli	binny	OTU_97.44585.0	2839462	1	1	0.991318	0.5	2	2814811	2814811	1	2814811	1	sample_11	cami2_toy_airways	Staphylococcus aureus subsp. aureus N315	Staphylococcus aureus	Staphylococcus	Staphylococcaceae	Bacillales	Bacilli	Firmicutes	Bacteria
binny_I01R02.000122_C98_P97_Bacilli	binny	OTU_97.37290.0	2791852	0.977458	0.272727	0.964707	0.5	6	250494	2755434	11	2693320	3	sample_11	cami2_toy_airways	Staphylococcus equorum strain	Staphylococcus equorum	Staphylococcus	Staphylococcaceae	Bacillales	Bacilli	Firmicutes	Bacteria
binny_S11C2910_C98_P98_Bacilli	binny	OTU_97.34663.1	2658250	1	1	1	1	1	2658250	2658250	1	2658250	1	sample_11	cami2_toy_airways	Staphylococcus lugdunensis HKU09-01	Staphylococcus lugdunensis	Staphylococcus	Staphylococcaceae	Bacillales	Bacilli	Firmicutes	Bacteria
binny_S11C11218_C97_P98_Bacilli	binny	OTU_97.34382.0	2560426	1	1	0.97093	0.111111	9	2485994	2485994	1	2485994	1	sample_11	cami2_toy_airways	Staphylococcus warneri SG1	Staphylococcus warneri	Staphylococcus	Staphylococcaceae	Bacillales	Bacilli	Firmicutes	Bacteria
binny_I01R03.000004_C96_P95_Alphaproteobacteria	binny	OTU_97.2559.0	8460169	0.98453	0.962335	0.87928	0.683155	748	14229.3	7555747	531	7438858	511	sample_11	cami2_toy_airways	Bradyrhizobium sp. BTAi1 strain	Bradyrhizobium sp. BTAi1	Bradyrhizobium	Bradyrhizobiaceae	Hyphomicrobiales	Alphaproteobacteria	Proteobacteria	Bacteria
binny_I06R02.000002_C88_P96_Alphaproteobacteria	binny	OTU_97.40264.1	5765951	0.981825	0.969333	0.774629	0.494222	1471	6065.54	4549155	750	4466474	727	sample_11	cami2_toy_airways	Methylorubrum populi BJ001	Methylorubrum populi	Methylorubrum	Methylobacteriaceae	Hyphomicrobiales	Alphaproteobacteria	Proteobacteria	Bacteria
binny_I04R01.000015_C95_P98_Alphaproteobacteria	binny	OTU_97.39911.0	6292561	0.999127	0.994413	0.720393	0.604414	589	12673.4	4537080	358	4533117	356	sample_11	cami2_toy_airways	Agrobacterium vitis S4	Agrobacterium vitis	Agrobacterium	Rhizobiaceae	Hyphomicrobiales	Alphaproteobacteria	Proteobacteria	Bacteria
binny_I03R01.000018_C96_P96_Alphaproteobacteria	binny	OTU_97.9612.1	5298449	0.983986	0.937158	0.791532	0.666019	515	11645.2	4262146	366	4193894	343	sample_11	cami2_toy_airways	Sphingomonas panacis strain	Sphingomonas panacis	Sphingomonas	Sphingomonadaceae	Sphingomonadales	Alphaproteobacteria	Proteobacteria	Bacteria
binny_I01R01.000012_C94_P98_Betaproteobacteria	binny	OTU_97.38539.0	6531479	0.978786	0.976415	0.866057	0.69697	594	13630.3	5779233	424	5656631	414	sample_11	cami2_toy_airways	Delftia acidovorans strain	Delftia acidovorans	Delftia	Comamonadaceae	Burkholderiales	Betaproteobacteria	Proteobacteria	Bacteria
binny_I11R02.000001.000003_C98_P96_Gammaproteobacteria	binny	OTU_97.30020.0	2184699	0.930652	0.15	1	1	3	117375	2347494	20	2184699	3	sample_11	cami2_toy_airways	Moraxella bovoculi strain	Moraxella bovoculi	Moraxella	Moraxellaceae	Pseudomonadales	Gammaproteobacteria	Proteobacteria	Bacteria
binny_S11C34297_C98_P98_Gammaproteobacteria	binny	OTU_97.36230.0	2307542	1	1	1	1	1	2307542	2307542	1	2307542	1	sample_11	cami2_toy_airways	Moraxella bovoculi strain	Moraxella bovoculi	Moraxella	Moraxellaceae	Pseudomonadales	Gammaproteobacteria	Proteobacteria	Bacteria
binny_S11C16979_C98_P98_Gammaproteobacteria	binny	OTU_97.11114.0	2363162	1	1	1	1	1	2363162	2363162	1	2363162	1	sample_11	cami2_toy_airways	Moraxella bovoculi strain	Moraxella bovoculi	Moraxella	Moraxellaceae	Pseudomonadales	Gammaproteobacteria	Proteobacteria	Bacteria
binny_S11C12256_C98_P98_Gammaproteobacteria	binny	OTU_97.10083.0	2243599	1	1	0.977582	0.5	2	2193301	2193301	1	2193301	1	sample_11	cami2_toy_airways	Moraxella bovoculi strain	Moraxella bovoculi	Moraxella	Moraxellaceae	Pseudomonadales	Gammaproteobacteria	Proteobacteria	Bacteria
binny_I07R03.000004_C90_P96_Gammaproteobacteria	binny	OTU_97.36230.1	2099609	0.867751	0.966667	0.879585	0.642857	406	7882.37	2128241	270	1846784	261	sample_11	cami2_toy_airways	Moraxella bovoculi strain	Moraxella bovoculi	Moraxella	Moraxellaceae	Pseudomonadales	Gammaproteobacteria	Proteobacteria	Bacteria
binny_I01R02.000008_C96_P96_Gammaproteobacteria	binny	OTU_97.4332.0	1854731	0.983986	0.966667	0.947544	0.751295	193	11906.9	1786040	150	1757439	145	sample_11	cami2_toy_airways	Moraxella catarrhalis BBH18	Moraxella catarrhalis	Moraxella	Moraxellaceae	Pseudomonadales	Gammaproteobacteria	Proteobacteria	Bacteria
binny_S11C27052_C98_P99_Gammaproteobacteria	binny	OTU_97.36502.0	1941547	1	1	1	1	1	1941547	1941547	1	1941547	1	sample_11	cami2_toy_airways	Moraxella catarrhalis strain	Moraxella catarrhalis	Moraxella	Moraxellaceae	Pseudomonadales	Gammaproteobacteria	Proteobacteria	Bacteria
binny_S11C9166_C99_P98_Gammaproteobacteria	binny	OTU_97.12006.0	2648989	1	1	0.91909	0.2	5	2434659	2434659	1	2434659	1	sample_11	cami2_toy_airways	Moraxella osloensis strain	Moraxella osloensis	Moraxella	Moraxellaceae	Pseudomonadales	Gammaproteobacteria	Proteobacteria	Bacteria
binny_S11C5071_C98_P98_Gammaproteobacteria	binny	OTU_97.80.0	2306074	1	1	0.982405	0.5	2	2265499	2265499	1	2265499	1	sample_11	cami2_toy_airways	Moraxella ovis strain	Moraxella ovis	Moraxella	Moraxellaceae	Pseudomonadales	Gammaproteobacteria	Proteobacteria	Bacteria
binny_I01R01.000001_C95_P96_Gammaproteobacteria	binny	OTU_97.7565.0	6800565	0.985472	0.985743	0.936579	0.77193	627	13163.3	6463159	491	6369265	484	sample_11	cami2_toy_airways	Pseudomonas aeruginosa strain	Pseudomonas aeruginosa	Pseudomonas	Pseudomonadaceae	Pseudomonadales	Gammaproteobacteria	Proteobacteria	Bacteria
binny_I08R01.000075_C98_P98_Actinobacteria[class]	binny	OTU_97.22413.1	2463511	0.976907	0.6	1	1	6	252174	2521745	10	2463511	6	sample_12	cami2_toy_airways	Corynebacterium diphtheriae strain	Corynebacterium diphtheriae	Corynebacterium	Corynebacteriaceae	Corynebacteriales	Actinomycetia	Actinobacteria	Bacteria
binny_I11R01.000015_C86_P93_Actinobacteria[class]	binny	OTU_97.7928.0	2685071	0.918906	0.881081	0.831096	0.54424	599	6563.48	2428488	370	2231553	326	sample_12	cami2_toy_airways	Corynebacterium falsenii DSM 44353	Corynebacterium falsenii	Corynebacterium	Corynebacteriaceae	Corynebacteriales	Actinomycetia	Actinobacteria	Bacteria
binny_S12C119804_C98_P98_Actinobacteria[class]	binny	OTU_97.45281.1	3350616	1	1	1	1	1	3350616	3350616	1	3350616	1	sample_12	cami2_toy_airways	Corynebacterium glutamicum SCgG1	Corynebacterium glutamicum	Corynebacterium	Corynebacteriaceae	Corynebacteriales	Actinomycetia	Actinobacteria	Bacteria
binny_S12C22309_C98_P99_Actinobacteria[class]	binny	OTU_97.89.0	3338085	1	1	0.998668	0.5	2	3333639	3333639	1	3333639	1	sample_12	cami2_toy_airways	Corynebacterium glutamicum strain	Corynebacterium glutamicum	Corynebacterium	Corynebacteriaceae	Corynebacteriales	Actinomycetia	Actinobacteria	Bacteria
binny_S12C124125_C98_P99_Actinobacteria[class]	binny	OTU_97.7131.0	2369809	1	1	1	1	1	2369809	2369809	1	2369809	1	sample_12	cami2_toy_airways	Corynebacterium pseudotuberculosis 258	Corynebacterium pseudotuberculosis	Corynebacterium	Corynebacteriaceae	Corynebacteriales	Actinomycetia	Actinobacteria	Bacteria
binny_I08R01.000305_C97_P97_Actinobacteria[class]	binny	OTU_97.27418.0	2336793	0.981804	0.333333	0.962412	0.714286	14	76354.6	2290638	30	2248957	10	sample_12	cami2_toy_airways	Corynebacterium pseudotuberculosis strain	Corynebacterium pseudotuberculosis	Corynebacterium	Corynebacteriaceae	Corynebacteriales	Actinomycetia	Actinobacteria	Bacteria
binny_I01R01.000009_C95_P98_Actinobacteria[class]	binny	OTU_97.21926.0	2731106	0.998981	0.992481	0.911607	0.758621	174	18738.6	2492233	133	2489694	132	sample_12	cami2_toy_airways	Corynebacterium simulans strain	Corynebacterium simulans	Corynebacterium	Corynebacteriaceae	Corynebacteriales	Actinomycetia	Actinobacteria	Bacteria
binny_I02R02.000001_C92_P95_Actinobacteria[class]	binny	OTU_97.7131.1	2484354	0.909033	0.876761	0.922386	0.656992	379	8876.22	2520847	284	2291533	249	sample_12	cami2_toy_airways	Corynebacterium ulcerans 809	Corynebacterium ulcerans	Corynebacterium	Corynebacteriaceae	Corynebacteriales	Actinomycetia	Actinobacteria	Bacteria
binny_I01R03.000009_C93_P96_Actinobacteria[class]	binny	OTU_97.44237.0	2582960	0.968555	0.944149	0.855756	0.583882	608	6069.53	2282144	376	2210383	355	sample_12	cami2_toy_airways	Propionibacterium freudenreichii subsp. shermanii CIRM-BIA1	Propionibacterium freudenreichii	Propionibacterium	Propionibacteriaceae	Propionibacteriales	Actinomycetia	Actinobacteria	Bacteria
binny_I06R01.000011_C91_P93_Bacteroidia	binny	OTU_97.39768.0	3572955	0.992197	0.987552	0.837697	0.559342	851	6258.49	3016594	482	2993055	476	sample_12	cami2_toy_airways	Prevotella ruminicola 23	Prevotella ruminicola	Prevotella	Prevotellaceae	Bacteroidales	Bacteroidia	Bacteroidetes	Bacteria
binny_I13R03.000000_C88_P88_Bacteroidetes	binny	OTU_97.5863.0	5618446	0.924073	0.86477	0.7789	0.499747	3954	2072.55	4735784	2285	4376210	1976	sample_12	cami2_toy_airways	Flavisolibacter tropicus strain	Flavisolibacter tropicus	Flavisolibacter	Chitinophagaceae	Chitinophagales	Chitinophagia	Bacteroidetes	Bacteria
binny_S12C214565_C98_P97_Bacilli	binny	OTU_97.35712.0	2927128	1	1	0.99085	0.5	2	2900344	2900344	1	2900344	1	sample_12	cami2_toy_airways	Staphylococcus aureus strain	Staphylococcus aureus	Staphylococcus	Staphylococcaceae	Bacillales	Bacilli	Firmicutes	Bacteria
binny_S12C136583_C98_P98_Bacilli	binny	OTU_97.44585.0	2839463	1	1	0.991319	0.5	2	2814815	2814815	1	2814815	1	sample_12	cami2_toy_airways	Staphylococcus aureus subsp. aureus N315	Staphylococcus aureus	Staphylococcus	Staphylococcaceae	Bacillales	Bacilli	Firmicutes	Bacteria
binny_S12C50350_C98_P98_Bacilli	binny	OTU_97.34663.1	2658325	1	1	1	1	1	2658325	2658325	1	2658325	1	sample_12	cami2_toy_airways	Staphylococcus lugdunensis HKU09-01	Staphylococcus lugdunensis	Staphylococcus	Staphylococcaceae	Bacillales	Bacilli	Firmicutes	Bacteria
binny_I01R01.000223_C97_P95_Bacilli	binny	OTU_97.34382.0	2560083	0.958346	0.388889	0.972158	0.5	14	144277	2596979	18	2488805	7	sample_12	cami2_toy_airways	Staphylococcus warneri SG1	Staphylococcus warneri	Staphylococcus	Staphylococcaceae	Bacillales	Bacilli	Firmicutes	Bacteria
binny_I06R02.000007_C82_P97_Proteobacteria	binny	OTU_97.45246.0	2010207	0.990984	0.976077	0.701659	0.437768	466	6810.11	1423312	209	1410480	204	sample_12	cami2_toy_airways	Streptococcus anginosus strain	Streptococcus anginosus	Streptococcus	Streptococcaceae	Lactobacillales	Bacilli	Firmicutes	Bacteria
binny_I01R01.000088_C97_P99_Bacilli	binny	OTU_97.45365.1	2130684	0.998902	0.909091	1	1	10	193911	2133026	11	2130684	10	sample_12	cami2_toy_airways	Streptococcus pneumoniae SPN032672	Streptococcus pneumoniae	Streptococcus	Streptococcaceae	Lactobacillales	Bacilli	Firmicutes	Bacteria
binny_S12C95997_C98_P98_Gammaproteobacteria	binny	OTU_97.44851.0	1667059	1	1	1	1	1	1667059	1667059	1	1667059	1	sample_12	cami2_toy_airways	[Haemophilus] ducreyi strain	[Haemophilus] ducreyi	Haemophilus	Pasteurellaceae	Pasteurellales	Gammaproteobacteria	Proteobacteria	Bacteria
binny_I05R02.000100_C92_P96_Gammaproteobacteria	binny	OTU_97.44958.1	1734945	0.999013	0.996885	0.764912	0.576577	555	4138.29	1328392	321	1327081	320	sample_12	cami2_toy_airways	[Haemophilus] ducreyi strain	[Haemophilus] ducreyi	Haemophilus	Pasteurellaceae	Pasteurellales	Gammaproteobacteria	Proteobacteria	Bacteria
binny_S23C25208_C97_P99_Actinobacteria[class]	binny	OTU_97.44237.0	2616356	1	1	1	1	1	2616356	2616356	1	2616356	1	sample_23	cami2_toy_airways	Propionibacterium freudenreichii subsp. shermanii CIRM-BIA1	Propionibacterium freudenreichii	Propionibacterium	Propionibacteriaceae	Propionibacteriales	Actinomycetia	Actinobacteria	Bacteria
binny_I01R01.000018_C96_P97_Clostridia	binny	OTU_97.508.0	3111482	0.996113	0.982143	0.982508	0.836502	263	13700.8	3068983	224	3057055	220	sample_23	cami2_toy_airways	Alicyclobacillus acidocaldarius subsp. acidocaldarius Tc-4-1	Alicyclobacillus acidocaldarius	Alicyclobacillus	Alicyclobacillaceae	Bacillales	Bacilli	Firmicutes	Bacteria
binny_S23C88637_C98_P97_Bacilli	binny	OTU_97.35712.0	2927198	1	1	0.990832	0.5	2	2900362	2900362	1	2900362	1	sample_23	cami2_toy_airways	Staphylococcus aureus strain	Staphylococcus aureus	Staphylococcus	Staphylococcaceae	Bacillales	Bacilli	Firmicutes	Bacteria
binny_S23C255876_C98_P98_Bacilli	binny	OTU_97.35920.0	2820419	1	1	0.992686	0.5	2	2799791	2799791	1	2799791	1	sample_23	cami2_toy_airways	Staphylococcus aureus subsp. aureus MSSA476	Staphylococcus aureus	Staphylococcus	Staphylococcaceae	Bacillales	Bacilli	Firmicutes	Bacteria
binny_I08R02.000005_C85_P92_Actinobacteria[class]	binny	OTU_97.36183.0	2820255	0.747158	0.0754717	0.628865	0.533333	15	22393.8	2373742	106	1773560	8	sample_23	cami2_toy_airways	Staphylococcus aureus subsp. aureus MW2	Staphylococcus aureus	Staphylococcus	Staphylococcaceae	Bacillales	Bacilli	Firmicutes	Bacteria
binny_S23C120472_C98_P98_Bacilli	binny	OTU_97.44585.0	2839467	1	1	0.991318	0.5	2	2814815	2814815	1	2814815	1	sample_23	cami2_toy_airways	Staphylococcus aureus subsp. aureus N315	Staphylococcus aureus	Staphylococcus	Staphylococcaceae	Bacillales	Bacilli	Firmicutes	Bacteria
binny_S23C96350_C98_P98_Bacilli	binny	OTU_97.34663.1	2658363	1	1	1	1	1	2658363	2658363	1	2658363	1	sample_23	cami2_toy_airways	Staphylococcus lugdunensis HKU09-01	Staphylococcus lugdunensis	Staphylococcus	Staphylococcaceae	Bacillales	Bacilli	Firmicutes	Bacteria
binny_I05R01.000011_C86_P98_Bacilli	binny	OTU_97.34382.0	2549722	0.938684	0.8125	0.842677	0.629956	227	13005.3	2288941	176	2148592	143	sample_23	cami2_toy_airways	Staphylococcus warneri SG1	Staphylococcus warneri	Staphylococcus	Staphylococcaceae	Bacillales	Bacilli	Firmicutes	Bacteria
binny_I05R03.000000_C87_P94_Actinobacteria[class]	binny	OTU_97.45246.0	2017401	0.97708	0.937799	0.824087	0.583333	336	8141.21	1701512	209	1662513	196	sample_23	cami2_toy_airways	Streptococcus anginosus strain	Streptococcus anginosus	Streptococcus	Streptococcaceae	Lactobacillales	Bacilli	Firmicutes	Bacteria
binny_I06R01.000005_C83_P94_Gammaproteobacteria	binny	OTU_97.1240.0	5517503	0.992222	0.991199	0.783947	0.459694	1960	4795.75	4359336	909	4325428	901	sample_23	cami2_toy_airways	Collimonas arenae strain	Collimonas arenae	Collimonas	Oxalobacteraceae	Burkholderiales	Betaproteobacteria	Proteobacteria	Bacteria
binny_I08R01.001014_C92_P98_Proteobacteria	binny	OTU_97.7941.1	1441095	0.990239	0.235294	1	1	4	85605.9	1455300	17	1441095	4	sample_23	cami2_toy_airways	secondary endosymbiont of Ctenarytaina eucalypti strain	secondary endosymbiont of Ctenarytaina eucalypti	Enterobacteriaceae genus	Enterobacteriaceae	Enterobacterales	Gammaproteobacteria	Proteobacteria	Bacteria
binny_S23C189095_C98_P97_Gammaproteobacteria	binny	OTU_97.1661.0	5325849	1	1	0.967626	0.2	5	5153428	5153428	1	5153428	1	sample_23	cami2_toy_airways	Escherichia coli ETEC H10407	Escherichia coli	Escherichia	Enterobacteriaceae	Enterobacterales	Gammaproteobacteria	Proteobacteria	Bacteria
binny_S23C175879_C98_P97_Gammaproteobacteria	binny	OTU_97.9699.0	4621646	1	1	1	1	1	4621646	4621646	1	4621646	1	sample_23	cami2_toy_airways	Escherichia coli K-12	Escherichia coli	Escherichia	Enterobacteriaceae	Enterobacterales	Gammaproteobacteria	Proteobacteria	Bacteria
binny_S23C200770_C98_P97_Gammaproteobacteria	binny	OTU_97.34866.0	5146277	1	1	0.959999	0.333333	3	4940419	4940419	1	4940419	1	sample_23	cami2_toy_airways	Escherichia coli strain	Escherichia coli	Escherichia	Enterobacteriaceae	Enterobacterales	Gammaproteobacteria	Proteobacteria	Bacteria
binny_S23C140197_C98_P96_Gammaproteobacteria	binny	OTU_97.27720.0	5626431	1	1	0.969063	0.5	2	5452368	5452368	1	5452368	1	sample_23	cami2_toy_airways	Klebsiella aerogenes strain	Klebsiella aerogenes	Klebsiella	Enterobacteriaceae	Enterobacterales	Gammaproteobacteria	Proteobacteria	Bacteria
binny_S23C113131_C98_P96_Gammaproteobacteria	binny	OTU_97.23862.0	5552393	1	1	0.95964	0.25	4	5328296	5328296	1	5328296	1	sample_23	cami2_toy_airways	Klebsiella pneumoniae strain	Klebsiella pneumoniae	Klebsiella	Enterobacteriaceae	Enterobacterales	Gammaproteobacteria	Proteobacteria	Bacteria
binny_I04R01.000108_C99_P96_Bacteria	binny	OTU_97.16650.0	5387504	0.975127	0.354839	0.92956	0.733333	15	165669	5135751	31	5008008	11	sample_23	cami2_toy_airways	Klebsiella pneumoniae strain	Klebsiella pneumoniae	Klebsiella	Enterobacteriaceae	Enterobacterales	Gammaproteobacteria	Proteobacteria	Bacteria
binny_I11R01.000013_C78_P93_Gammaproteobacteria	binny	OTU_97.9158.0	5748535	0.939498	0.982759	0.612791	0.475992	479	16161.6	3749499	232	3522648	228	sample_23	cami2_toy_airways	Klebsiella pneumoniae subsp. pneumoniae KPNIH10	Klebsiella pneumoniae	Klebsiella	Enterobacteriaceae	Enterobacterales	Gammaproteobacteria	Proteobacteria	Bacteria
binny_I01R01.000103_C98_P96_Gammaproteobacteria	binny	OTU_97.161.0	4791899	0.925033	0.0967742	1	1	3	167105	5180248	31	4791899	3	sample_23	cami2_toy_airways	Salmonella enterica subsp. enterica serovar Typhi str. Ty21a	Salmonella enterica	Salmonella	Enterobacteriaceae	Enterobacterales	Gammaproteobacteria	Proteobacteria	Bacteria
binny_I01R01.000023_C98_P98_Gammaproteobacteria	binny	OTU_97.44851.0	1665140	0.998439	0.982456	0.995808	0.933333	60	29136	1660752	57	1658159	56	sample_23	cami2_toy_airways	[Haemophilus] ducreyi strain	[Haemophilus] ducreyi	Haemophilus	Pasteurellaceae	Pasteurellales	Gammaproteobacteria	Proteobacteria	Bacteria
binny_I01R01.000395_C98_P99_Actinobacteria[class]	binny	OTU_97.10389.0	2358795	0.982607	0.875	0.979676	0.933333	15	146985	2351760	16	2310855	14	sample_26	cami2_toy_airways	Corynebacterium atypicum strain	Corynebacterium atypicum	Corynebacterium	Corynebacteriaceae	Corynebacteriales	Actinomycetia	Actinobacteria	Bacteria
binny_I04R01.000584_C98_P97_Actinobacteria[class]	binny	OTU_97.30815.1	2818604	0.975923	0.558824	0.989731	0.95	20	84073	2858483	34	2789660	19	sample_26	cami2_toy_airways	Corynebacterium aurimucosum ATCC 700975	Corynebacterium aurimucosum	Corynebacterium	Corynebacteriaceae	Corynebacteriales	Actinomycetia	Actinobacteria	Bacteria
binny_I11R02.000012_C76_P95_Actinobacteria[class]	binny	OTU_97.24948.0	2353972	0.936822	0.896552	0.656285	0.366484	1277	3159.12	1649060	522	1544876	468	sample_26	cami2_toy_airways	Corynebacterium camporealensis strain	Corynebacterium camporealensis	Corynebacterium	Corynebacteriaceae	Corynebacteriales	Actinomycetia	Actinobacteria	Bacteria
binny_I04R01.002189_C97_P98_Actinobacteria[class]	binny	OTU_97.41740.0	2758432	0.995843	0.357143	1	1	5	197853	2769948	14	2758432	5	sample_26	cami2_toy_airways	Corynebacterium flavescens strain	Corynebacterium flavescens	Corynebacterium	Corynebacteriaceae	Corynebacteriales	Actinomycetia	Actinobacteria	Bacteria
binny_S26C6675_C98_P99_Actinobacteria[class]	binny	OTU_97.45281.1	3350618	1	1	1	1	1	3350618	3350618	1	3350618	1	sample_26	cami2_toy_airways	Corynebacterium glutamicum SCgG1	Corynebacterium glutamicum	Corynebacterium	Corynebacteriaceae	Corynebacteriales	Actinomycetia	Actinobacteria	Bacteria
binny_I01R01.000218_C98_P97_Actinobacteria[class]	binny	OTU_97.24447.1	2832678	1	1	0.984803	0.892857	28	111585	2789630	25	2789630	25	sample_26	cami2_toy_airways	Corynebacterium maris DSM 45190	Corynebacterium maris	Corynebacterium	Corynebacteriaceae	Corynebacteriales	Actinomycetia	Actinobacteria	Bacteria
binny_S26C320503_C98_P99_Actinobacteria[class]	binny	OTU_97.17807.0	2403442	1	1	1	1	1	2403442	2403442	1	2403442	1	sample_26	cami2_toy_airways	Corynebacterium pseudotuberculosis strain	Corynebacterium pseudotuberculosis	Corynebacterium	Corynebacteriaceae	Corynebacteriales	Actinomycetia	Actinobacteria	Bacteria
binny_I01R02.000047_C98_P98_Actinobacteria[class]	binny	OTU_97.34702.0	2402425	0.995937	0.925	0.975996	0.925	40	58858	2354321	40	2344756	37	sample_26	cami2_toy_airways	Corynebacterium pseudotuberculosis strain	Corynebacterium pseudotuberculosis	Corynebacterium	Corynebacteriaceae	Corynebacteriales	Actinomycetia	Actinobacteria	Bacteria
binny_I04R01.000112_C94_P95_Actinobacteria[class]	binny	OTU_97.23938.0	2711922	0.942173	0.802589	0.916725	0.735905	674	4269.7	2638673	618	2486086	496	sample_26	cami2_toy_airways	Corynebacterium terpenotabidum Y-11	Corynebacterium terpenotabidum	Corynebacterium	Corynebacteriaceae	Corynebacteriales	Actinomycetia	Actinobacteria	Bacteria
binny_I01R01.000180_C98_P98_Actinobacteria[class]	binny	OTU_97.5420.0	2509250	0.961935	0.181818	0.997756	0.8	5	118304	2602689	22	2503618	4	sample_26	cami2_toy_airways	Corynebacterium ulcerans strain	Corynebacterium ulcerans	Corynebacterium	Corynebacteriaceae	Corynebacteriales	Actinomycetia	Actinobacteria	Bacteria
binny_S26C602683_C98_P98_Actinobacteria[class]	binny	OTU_97.36161.1	3432994	1	1	1	1	1	3432994	3432994	1	3432994	1	sample_26	cami2_toy_airways	Corynebacterium variabile DSM 44702	Corynebacterium variabile	Corynebacterium	Corynebacteriaceae	Corynebacteriales	Actinomycetia	Actinobacteria	Bacteria
binny_S26C52921_C98_P97_Bacilli	binny	OTU_97.35712.0	2927228	1	1	0.990826	0.5	2	2900373	2900373	1	2900373	1	sample_26	cami2_toy_airways	Staphylococcus aureus strain	Staphylococcus aureus	Staphylococcus	Staphylococcaceae	Bacillales	Bacilli	Firmicutes	Bacteria
binny_S26C395197_C98_P98_Bacilli	binny	OTU_97.35920.0	2820423	1	1	0.992687	0.5	2	2799796	2799796	1	2799796	1	sample_26	cami2_toy_airways	Staphylococcus aureus subsp. aureus MSSA476	Staphylococcus aureus	Staphylococcus	Staphylococcaceae	Bacillales	Bacilli	Firmicutes	Bacteria
binny_I10R01.000022.000026_C75_P94_Bacilli	binny	OTU_97.36233.0	2879739	0.645833	0.125	0.452284	0.166667	12	126044	2016711	16	1302459	2	sample_26	cami2_toy_airways	Staphylococcus aureus subsp. aureus Mu3	Staphylococcus aureus	Staphylococcus	Staphylococcaceae	Bacillales	Bacilli	Firmicutes	Bacteria
binny_S26C589241_C98_P98_Bacilli	binny	OTU_97.44585.0	2839467	1	1	0.991318	0.5	2	2814815	2814815	1	2814815	1	sample_26	cami2_toy_airways	Staphylococcus aureus subsp. aureus N315	Staphylococcus aureus	Staphylococcus	Staphylococcaceae	Bacillales	Bacilli	Firmicutes	Bacteria
binny_S26C21145_C98_P98_Bacilli	binny	OTU_97.34663.1	2658353	1	1	1	1	1	2658353	2658353	1	2658353	1	sample_26	cami2_toy_airways	Staphylococcus lugdunensis HKU09-01	Staphylococcus lugdunensis	Staphylococcus	Staphylococcaceae	Bacillales	Bacilli	Firmicutes	Bacteria
binny_I12R02.000329_C76_P95_Spirochaetes	binny	OTU_97.34382.0	2539477	0.848296	0.600509	0.792182	0.548837	430	6034.33	2371491	393	2011727	236	sample_26	cami2_toy_airways	Staphylococcus warneri SG1	Staphylococcus warneri	Staphylococcus	Staphylococcaceae	Bacillales	Bacilli	Firmicutes	Bacteria
binny_S26C128090_C97_P98_Gammaproteobacteria	binny	OTU_97.20828.0	2223475	1	1	1	1	1	2223475	2223475	1	2223475	1	sample_26	cami2_toy_airways	Neisseria meningitidis M01-240149	Neisseria meningitidis	Neisseria	Neisseriaceae	Neisseriales	Betaproteobacteria	Proteobacteria	Bacteria
binny_S26C366762_C97_P98_Gammaproteobacteria	binny	OTU_97.25427.0	2154333	1	1	1	1	1	2154333	2154333	1	2154333	1	sample_26	cami2_toy_airways	Neisseria meningitidis strain	Neisseria meningitidis	Neisseria	Neisseriaceae	Neisseriales	Betaproteobacteria	Proteobacteria	Bacteria
binny_S26C254822_C97_P98_Gammaproteobacteria	binny	OTU_97.14774.0	2180565	1	1	1	1	1	2180565	2180565	1	2180565	1	sample_26	cami2_toy_airways	Neisseria meningitidis strain	Neisseria meningitidis	Neisseria	Neisseriaceae	Neisseriales	Betaproteobacteria	Proteobacteria	Bacteria
binny_S26C213710_C97_P98_Gammaproteobacteria	binny	OTU_97.25427.1	2173399	1	1	1	1	1	2173399	2173399	1	2173399	1	sample_26	cami2_toy_airways	Neisseria meningitidis strain	Neisseria meningitidis	Neisseria	Neisseriaceae	Neisseriales	Betaproteobacteria	Proteobacteria	Bacteria
binny_S26C6206_C98_P97_Gammaproteobacteria	binny	OTU_97.41428.0	5875337	1	1	0.950474	0.5	2	5584356	5584356	1	5584356	1	sample_26	cami2_toy_airways	Citrobacter amalonaticus Y19	Citrobacter amalonaticus	Citrobacter	Enterobacteriaceae	Enterobacterales	Gammaproteobacteria	Proteobacteria	Bacteria
binny_I04R01.001662_C98_P95_Gammaproteobacteria	binny	OTU_97.29883.0	4638088	0.996001	0.153846	1	1	2	358208	4656709	13	4638088	2	sample_26	cami2_toy_airways	Escherichia coli K-12	Escherichia coli	Escherichia	Enterobacteriaceae	Enterobacterales	Gammaproteobacteria	Proteobacteria	Bacteria
binny_I04R01.001252_C98_P95_Gammaproteobacteria	binny	OTU_97.18721.1	5513686	0.995098	0.25	0.986023	0.625	8	273170	5463402	20	5436621	5	sample_26	cami2_toy_airways	Klebsiella quasipneumoniae strain	Klebsiella quasipneumoniae	Klebsiella	Enterobacteriaceae	Enterobacterales	Gammaproteobacteria	Proteobacteria	Bacteria
binny_I01R01.000036_C97_P96_Gammaproteobacteria	binny	OTU_97.1365.0	5388318	0.973394	0.862745	0.968434	0.862745	255	21023	5360864	255	5218233	220	sample_26	cami2_toy_airways	Raoultella ornithinolytica B6	Raoultella ornithinolytica	Raoultella	Enterobacteriaceae	Enterobacterales	Gammaproteobacteria	Proteobacteria	Bacteria
binny_S26C143443_C98_P96_Gammaproteobacteria	binny	OTU_97.161.0	4791953	1	1	1	1	1	4791953	4791953	1	4791953	1	sample_26	cami2_toy_airways	Salmonella enterica subsp. enterica serovar Typhi str. Ty21a	Salmonella enterica	Salmonella	Enterobacteriaceae	Enterobacterales	Gammaproteobacteria	Proteobacteria	Bacteria
binny_I15R03.000096_C76_P90_Actinobacteria[class]	binny	OTU_97.10389.0	2282217	0.886845	0.812121	0.719296	0.494009	1085	2804.62	1851046	660	1641590	536	sample_27	cami2_toy_airways	Corynebacterium atypicum strain	Corynebacterium atypicum	Corynebacterium	Corynebacteriaceae	Corynebacteriales	Actinomycetia	Actinobacteria	Bacteria
binny_I18R02.000616_C73_P98_Actinobacteria[class]	binny	OTU_97.35278.0	2430343	0.966524	0.644444	0.821971	0.682353	85	22965.1	2066862	90	1997671	58	sample_27	cami2_toy_airways	Corynebacterium diphtheriae CDCE 8392	Corynebacterium diphtheriae	Corynebacterium	Corynebacteriaceae	Corynebacteriales	Actinomycetia	Actinobacteria	Bacteria
binny_I01R01.000361_C97_P97_Actinobacteria[class]	binny	OTU_97.41740.0	2755747	0.979235	0.835052	0.986541	0.9	90	28621.7	2776307	97	2718657	81	sample_27	cami2_toy_airways	Corynebacterium flavescens strain	Corynebacterium flavescens	Corynebacterium	Corynebacteriaceae	Corynebacteriales	Actinomycetia	Actinobacteria	Bacteria
binny_I16R03.000018_C75_P90_Proteobacteria	binny	OTU_97.41628.1	2454716	0.902896	0.867337	0.696866	0.481585	1792	1904.1	1894579	995	1710608	863	sample_27	cami2_toy_airways	Corynebacterium frankenforstense DSM 45800	Corynebacterium frankenforstense	Corynebacterium	Corynebacteriaceae	Corynebacteriales	Actinomycetia	Actinobacteria	Bacteria
binny_S27C105985_C98_P99_Actinobacteria[class]	binny	OTU_97.45281.1	3350610	1	1	1	1	1	3350610	3350610	1	3350610	1	sample_27	cami2_toy_airways	Corynebacterium glutamicum SCgG1	Corynebacterium glutamicum	Corynebacterium	Corynebacteriaceae	Corynebacteriales	Actinomycetia	Actinobacteria	Bacteria
binny_I15R02.000105_C79_P93_Actinobacteria[class]	binny	OTU_97.1057.0	2685217	0.840377	0.762393	0.602723	0.36055	1237	3292.05	1925850	585	1618441	446	sample_27	cami2_toy_airways	Corynebacterium lactis RW2-5	Corynebacterium lactis	Corynebacterium	Corynebacteriaceae	Corynebacteriales	Actinomycetia	Actinobacteria	Bacteria
binny_S27C81186_C98_P98_Actinobacteria[class]	binny	OTU_97.44239.1	2279110	1	1	1	1	1	2279110	2279110	1	2279110	1	sample_27	cami2_toy_airways	Corynebacterium pseudotuberculosis 1/06-A	Corynebacterium pseudotuberculosis	Corynebacterium	Corynebacteriaceae	Corynebacteriales	Actinomycetia	Actinobacteria	Bacteria
binny_S27C138803_C98_P99_Actinobacteria[class]	binny	OTU_97.39766.0	2337894	1	1	1	1	1	2337894	2337894	1	2337894	1	sample_27	cami2_toy_airways	Corynebacterium pseudotuberculosis FRC41	Corynebacterium pseudotuberculosis	Corynebacterium	Corynebacteriaceae	Corynebacteriales	Actinomycetia	Actinobacteria	Bacteria
binny_S27C93174_C98_P98_Actinobacteria[class]	binny	OTU_97.44712.0	2368128	1	1	1	1	1	2368128	2368128	1	2368128	1	sample_27	cami2_toy_airways	Corynebacterium pseudotuberculosis strain	Corynebacterium pseudotuberculosis	Corynebacterium	Corynebacteriaceae	Corynebacteriales	Actinomycetia	Actinobacteria	Bacteria
binny_S27C150041_C98_P98_Actinobacteria[class]	binny	OTU_97.20026.0	2337723	1	1	1	1	1	2337723	2337723	1	2337723	1	sample_27	cami2_toy_airways	Corynebacterium pseudotuberculosis strain	Corynebacterium pseudotuberculosis	Corynebacterium	Corynebacteriaceae	Corynebacteriales	Actinomycetia	Actinobacteria	Bacteria
binny_S27C218718_C98_P99_Actinobacteria[class]	binny	OTU_97.37745.0	2335741	1	1	1	1	1	2335741	2335741	1	2335741	1	sample_27	cami2_toy_airways	Corynebacterium pseudotuberculosis strain	Corynebacterium pseudotuberculosis	Corynebacterium	Corynebacteriaceae	Corynebacteriales	Actinomycetia	Actinobacteria	Bacteria
binny_S27C242888_C98_P99_Actinobacteria[class]	binny	OTU_97.17807.0	2403437	1	1	1	1	1	2403437	2403437	1	2403437	1	sample_27	cami2_toy_airways	Corynebacterium pseudotuberculosis strain	Corynebacterium pseudotuberculosis	Corynebacterium	Corynebacteriaceae	Corynebacteriales	Actinomycetia	Actinobacteria	Bacteria
binny_S27C26577_C98_P98_Actinobacteria[class]	binny	OTU_97.36161.1	3433005	1	1	1	1	1	3433005	3433005	1	3433005	1	sample_27	cami2_toy_airways	Corynebacterium variabile DSM 44702	Corynebacterium variabile	Corynebacterium	Corynebacteriaceae	Corynebacteriales	Actinomycetia	Actinobacteria	Bacteria
binny_I09R01.000298_C82_P95_Actinobacteria[class]	binny	OTU_97.7697.0	2313079	0.993566	0.987448	0.705494	0.422939	1116	3436.05	1642431	478	1631863	472	sample_27	cami2_toy_airways	Dermabacter vaginalis strain	Dermabacter vaginalis	Dermabacter	Dermabacteraceae	Micrococcales	Actinomycetia	Actinobacteria	Bacteria
binny_I13R02.000006_C72_P94_Actinobacteria[class]	binny	OTU_97.839.0	4919400	0.939543	0.910082	0.750334	0.437364	2291	3568.31	3928708	1101	3691191	1002	sample_27	cami2_toy_airways	Arthrobacter sp. Rue61a strain	Arthrobacter sp. Rue61a	Arthrobacter	Micrococcaceae	Micrococcales	Actinomycetia	Actinobacteria	Bacteria
binny_I09R01.000032_C85_P95_Spirochaetes	binny	OTU_97.20616.0	3197739	0.961609	0.956291	0.778972	0.473753	1524	3430.99	2590396	755	2490948	722	sample_27	cami2_toy_airways	Muribaculum intestinale strain	Muribaculum intestinale	Muribaculum	Muribaculaceae	Bacteroidales	Bacteroidia	Bacteroidetes	Bacteria
binny_I13R03.000004.000008_C74_P96_Bacteroidia	binny	OTU_97.2355.0	4251683	0.98528	0.975	0.628049	0.372175	1991	3566	2710157	760	2670264	741	sample_27	cami2_toy_airways	Odoribacter splanchnicus DSM 20712	Odoribacter splanchnicus	Odoribacter	Odoribacteraceae	Bacteroidales	Bacteroidia	Bacteroidetes	Bacteria
binny_I01R02.000302_C98_P96_Bacteroidia	binny	OTU_97.2893.0	2671223	0.998789	0.988095	0.994664	0.943182	88	31668.9	2660191	84	2656970	83	sample_27	cami2_toy_airways	Prevotella intermedia ATCC 25611 = DSM 20706	Prevotella intermedia	Prevotella	Prevotellaceae	Bacteroidales	Bacteroidia	Bacteroidetes	Bacteria
binny_I15R03.000003_C73_P89_Spirochaetes	binny	OTU_97.15976.0	2804739	0.960642	0.944842	0.702051	0.41478	3180	1468.3	2049743	1396	1969069	1319	sample_27	cami2_toy_airways	Mucinivorans hirudinis strain	Mucinivorans hirudinis	Mucinivorans	Rikenellaceae	Bacteroidales	Bacteroidia	Bacteroidetes	Bacteria
binny_I18R02.000033_C75_P92_Chloroflexi	binny	OTU_97.6366.0	3165172	0.83461	0.653282	0.759516	0.581843	1454	2224.24	2880387	1295	2404000	846	sample_27	cami2_toy_airways	Deinococcus actinosclerus strain	Deinococcus actinosclerus	Deinococcus	Deinococcaceae	Deinococcales	Deinococci	Deinococcus-Thermus	Bacteria
binny_I05R02.000232_C94_P97_Proteobacteria	binny	OTU_97.12608.0	3852015	1	1	0.766939	0.621359	103	46160.3	2954261	64	2954261	64	sample_27	cami2_toy_airways	Deinococcus deserti VCD115	Deinococcus deserti	Deinococcus	Deinococcaceae	Deinococcales	Deinococci	Deinococcus-Thermus	Bacteria
binny_I01R01.001264_C98_P98_Deinococcus-Thermus	binny	OTU_97.607.0	4405888	1	1	1	1	14	314706	4405888	14	4405888	14	sample_27	cami2_toy_airways	Deinococcus gobiensis I-0	Deinococcus gobiensis	Deinococcus	Deinococcaceae	Deinococcales	Deinococci	Deinococcus-Thermus	Bacteria
binny_I16R02.000064_C75_P90_Deinococcus-Thermus	binny	OTU_97.6417.0	3387873	0.933987	0.890722	0.755797	0.530061	1630	2826.31	2741520	970	2560544	864	sample_27	cami2_toy_airways	Deinococcus maricopensis DSM 21211	Deinococcus maricopensis	Deinococcus	Deinococcaceae	Deinococcales	Deinococci	Deinococcus-Thermus	Bacteria
binny_S27C250256_C97_P98_Deinococcus-Thermus	binny	OTU_97.185.0	4513669	1	1	0.860018	0.333333	3	3881837	3881837	1	3881837	1	sample_27	cami2_toy_airways	Deinococcus peraridilitoris DSM 19664	Deinococcus peraridilitoris	Deinococcus	Deinococcaceae	Deinococcales	Deinococci	Deinococcus-Thermus	Bacteria
binny_I06R02.000871_C96_P96_Deinococcus-Thermus	binny	OTU_97.8447.0	2886437	0.733738	0.117647	1	1	6	77134.9	3933882	51	2886437	6	sample_27	cami2_toy_airways	Deinococcus proteolyticus MRP	Deinococcus proteolyticus	Deinococcus	Deinococcaceae	Deinococcales	Deinococci	Deinococcus-Thermus	Bacteria
binny_I11R02.000034_C84_P92_Deinococcus-Thermus	binny	OTU_97.2112.0	2879423	0.95832	0.898582	0.85371	0.613552	1343	2797.28	2565105	917	2458191	824	sample_27	cami2_toy_airways	Deinococcus puniceus strain	Deinococcus puniceus	Deinococcus	Deinococcaceae	Deinococcales	Deinococci	Deinococcus-Thermus	Bacteria
binny_I01R01.000484_C98_P97_Deinococcus-Thermus	binny	OTU_97.11907.0	3283828	0.711297	0.8	0.997659	0.740741	27	184235	4605873	25	3276142	20	sample_27	cami2_toy_airways	Deinococcus radiodurans R1	Deinococcus radiodurans	Deinococcus	Deinococcaceae	Deinococcales	Deinococci	Deinococcus-Thermus	Bacteria
binny_S27C13823_C97_P98_Proteobacteria	binny	OTU_97.3175.0	3344619	1	1	0.791337	0.25	4	2646720	2646720	1	2646720	1	sample_27	cami2_toy_airways	Deinococcus radiodurans R1	Deinococcus radiodurans	Deinococcus	Deinococcaceae	Deinococcales	Deinococci	Deinococcus-Thermus	Bacteria
binny_I01R02.000183_C95_P98_Deinococcus-Thermus	binny	OTU_97.33456.0	3234021	0.999252	0.988235	0.963069	0.857143	98	36669.6	3116916	85	3114585	84	sample_27	cami2_toy_airways	Deinococcus soli Cha et al. 2016 strain	Deinococcus soli Cha et al. 2016	Deinococcus	Deinococcaceae	Deinococcales	Deinococci	Deinococcus-Thermus	Bacteria
binny_I09R01.000059_C84_P94_Deltaproteobacteria	binny	OTU_97.21183.0	3279517	0.988671	0.983333	0.797201	0.48947	1567	3390.25	2644392	780	2614434	767	sample_27	cami2_toy_airways	Kyrpidia tusciae DSM 2912	Kyrpidia tusciae	Kyrpidia	Alicyclobacillaceae	Bacillales	Bacilli	Firmicutes	Bacteria
binny_I13R02.000043_C76_P89_Deltaproteobacteria	binny	OTU_97.475.0	6005556	0.904444	0.868421	0.467629	0.255274	2844	3714.21	3105079	836	2808371	726	sample_27	cami2_toy_airways	Bacillus thuringiensis serovar indiana	Bacillus thuringiensis	Bacillus	Bacillaceae	Bacillales	Bacilli	Firmicutes	Bacteria
binny_S27C227137_C98_P97_Bacilli	binny	OTU_97.29523.0	2976823	1	1	1	1	1	2976823	2976823	1	2976823	1	sample_27	cami2_toy_airways	Listeria monocytogenes SLCC2540	Listeria monocytogenes	Listeria	Listeriaceae	Bacillales	Bacilli	Firmicutes	Bacteria
binny_I15R02.000157_C74_P93_Actinobacteria[class]	binny	OTU_97.44292.0	2809684	0.960494	0.939866	0.566964	0.312593	1350	3693.79	1658513	449	1592991	422	sample_27	cami2_toy_airways	Listeria monocytogenes strain	Listeria monocytogenes	Listeria	Listeriaceae	Bacillales	Bacilli	Firmicutes	Bacteria
binny_I01R01.000251_C98_P97_Bacilli	binny	OTU_97.34998.0	2775227	0.995241	0.955056	0.984386	0.885417	96	30842.2	2744959	89	2731895	85	sample_27	cami2_toy_airways	Salinicoccus halodurans strain	Salinicoccus halodurans	Salinicoccus	Staphylococcaceae	Bacillales	Bacilli	Firmicutes	Bacteria
binny_S27C28787_C98_P97_Bacilli	binny	OTU_97.40239.0	3052034	1	1	1	1	1	3052034	3052034	1	3052034	1	sample_27	cami2_toy_airways	Staphylococcus aureus strain	Staphylococcus aureus	Staphylococcus	Staphylococcaceae	Bacillales	Bacilli	Firmicutes	Bacteria
binny_S27C166466_C98_P98_Bacilli	binny	OTU_97.42478.0	2872764	1	1	1	1	1	2872764	2872764	1	2872764	1	sample_27	cami2_toy_airways	Staphylococcus aureus strain	Staphylococcus aureus	Staphylococcus	Staphylococcaceae	Bacillales	Bacilli	Firmicutes	Bacteria
binny_S27C100781_C98_P97_Bacilli	binny	OTU_97.38699.0	2979853	1	1	0.991706	0.333333	3	2955138	2955138	1	2955138	1	sample_27	cami2_toy_airways	Staphylococcus aureus strain	Staphylococcus aureus	Staphylococcus	Staphylococcaceae	Bacillales	Bacilli	Firmicutes	Bacteria
binny_S27C168211_C98_P97_Bacilli	binny	OTU_97.35712.0	2927207	1	1	0.990831	0.5	2	2900367	2900367	1	2900367	1	sample_27	cami2_toy_airways	Staphylococcus aureus strain	Staphylococcus aureus	Staphylococcus	Staphylococcaceae	Bacillales	Bacilli	Firmicutes	Bacteria
binny_S27C188730_C98_P98_Bacilli	binny	OTU_97.34821.0	2832261	1	1	1	1	1	2832261	2832261	1	2832261	1	sample_27	cami2_toy_airways	Staphylococcus aureus subsp. aureus HO 5096 0412	Staphylococcus aureus	Staphylococcus	Staphylococcaceae	Bacillales	Bacilli	Firmicutes	Bacteria
binny_S27C234972_C98_P98_Bacilli	binny	OTU_97.44585.0	2839454	1	1	0.99132	0.5	2	2814807	2814807	1	2814807	1	sample_27	cami2_toy_airways	Staphylococcus aureus subsp. aureus N315	Staphylococcus aureus	Staphylococcus	Staphylococcaceae	Bacillales	Bacilli	Firmicutes	Bacteria
binny_I02R03.000235_C98_P99_Bacilli	binny	OTU_97.35048.0	2563858	0.977576	0.533333	0.974633	0.571429	14	170409	2556139	15	2498820	8	sample_27	cami2_toy_airways	Staphylococcus epidermidis ATCC 12228	Staphylococcus epidermidis	Staphylococcus	Staphylococcaceae	Bacillales	Bacilli	Firmicutes	Bacteria
binny_S27C241952_C98_P98_Bacilli	binny	OTU_97.34663.1	2658320	1	1	1	1	1	2658320	2658320	1	2658320	1	sample_27	cami2_toy_airways	Staphylococcus lugdunensis HKU09-01	Staphylococcus lugdunensis	Staphylococcus	Staphylococcaceae	Bacillales	Bacilli	Firmicutes	Bacteria
binny_I03R02.000289_C92_P96_Bacilli	binny	OTU_97.34382.0	2557427	0.907338	0.634615	0.677153	0.485294	68	36704.4	1908627	52	1731770	33	sample_27	cami2_toy_airways	Staphylococcus warneri SG1	Staphylococcus warneri	Staphylococcus	Staphylococcaceae	Bacillales	Bacilli	Firmicutes	Bacteria
binny_I09R01.000081_C86_P94_Proteobacteria	binny	OTU_97.9469.0	3321022	0.952848	0.930199	0.688181	0.413291	1580	3416.75	2398562	702	2285464	653	sample_27	cami2_toy_airways	Enterococcus casseliflavus EC20	Enterococcus casseliflavus	Enterococcus	Enterococcaceae	Lactobacillales	Bacilli	Firmicutes	Bacteria
binny_I01R01.000015_C97_P97_Bacilli	binny	OTU_97.231.0	2727141	0.995722	0.958904	0.921392	0.795455	88	34569.4	2523563	73	2512767	70	sample_27	cami2_toy_airways	Lactococcus lactis subsp. lactis	Lactococcus lactis	Lactococcus	Streptococcaceae	Lactobacillales	Bacilli	Firmicutes	Bacteria
binny_S27C35500_C97_P98_Bacilli	binny	OTU_97.119.0	1924502	1	1	1	1	1	1924502	1924502	1	1924502	1	sample_27	cami2_toy_airways	Streptococcus anginosus strain	Streptococcus anginosus	Streptococcus	Streptococcaceae	Lactobacillales	Bacilli	Firmicutes	Bacteria
binny_I03R01.000577_C97_P99_Bacilli	binny	OTU_97.45365.1	2130593	0.963276	0.470588	1	1	8	130107	2211819	17	2130593	8	sample_27	cami2_toy_airways	Streptococcus pneumoniae SPN032672	Streptococcus pneumoniae	Streptococcus	Streptococcaceae	Lactobacillales	Bacilli	Firmicutes	Bacteria
binny_I01R01.000065_C95_P97_Clostridia	binny	OTU_97.6886.0	4346945	0.940639	0.923077	0.972338	0.851064	141	34564.9	4493431	130	4226698	120	sample_27	cami2_toy_airways	Clostridium autoethanogenum DSM 10061	Clostridium autoethanogenum	Clostridium	Clostridiaceae	Eubacteriales	Clostridia	Firmicutes	Bacteria
binny_I04R01.001184_C92_P96_Clostridia	binny	OTU_97.3543.0	3334734	0.975038	0.909091	0.803044	0.648148	108	35668.8	2746496	77	2677939	70	sample_27	cami2_toy_airways	Clostridium baratii str. Sullivan	Clostridium baratii	Clostridium	Clostridiaceae	Eubacteriales	Clostridia	Firmicutes	Bacteria
binny_S27C198064_C97_P94_Clostridia	binny	OTU_97.151.0	6186826	1	1	1	1	1	6186826	6186826	1	6186826	1	sample_27	cami2_toy_airways	Clostridium beijerinckii NRRL B-598	Clostridium beijerinckii	Clostridium	Clostridiaceae	Eubacteriales	Clostridia	Firmicutes	Bacteria
binny_I05R01.000490_C94_P96_Clostridia	binny	OTU_97.31551.0	4009403	0.998333	0.986301	0.785519	0.585366	123	43215.4	3154722	73	3149462	72	sample_27	cami2_toy_airways	Clostridium botulinum F str. Langeland	Clostridium botulinum	Clostridium	Clostridiaceae	Eubacteriales	Clostridia	Firmicutes	Bacteria
binny_I12R01.000007_C79_P93_Proteobacteria	binny	OTU_97.1428.0	5562491	0.979428	0.972781	0.633731	0.312785	2628	4259.37	3599167	845	3525124	822	sample_27	cami2_toy_airways	Clostridium scatologenes strain	Clostridium scatologenes	Clostridium	Clostridiaceae	Eubacteriales	Clostridia	Firmicutes	Bacteria
binny_I15R02.000026_C74_P91_Spirochaetes	binny	OTU_97.462.0	4693960	0.703241	0.648323	0.58341	0.345238	2184	3348.34	3894117	1163	2738504	754	sample_27	cami2_toy_airways	Lachnoclostridium phytofermentans ISDg	Lachnoclostridium phytofermentans	Lachnoclostridium	Lachnospiraceae	Eubacteriales	Clostridia	Firmicutes	Bacteria
binny_I13R01.000118_C79_P95_Erysipelotrichi	binny	OTU_97.7220.0	1573855	0.874347	0.818182	0.64129	0.389189	740	3279.39	1154344	352	1009297	288	sample_27	cami2_toy_airways	Parvimonas micra strain	Parvimonas micra	Parvimonas	Peptoniphilaceae	Tissierellales	Tissierellia	Firmicutes	Bacteria
binny_I01R01.000279_C97_P97_Clostridia	binny	OTU_97.3350.0	1599855	0.986912	0.909091	0.990983	0.909091	55	29208.3	1606455	55	1585429	50	sample_27	cami2_toy_airways	Peptoniphilus sp. ING2-D1G strain	Peptoniphilus sp. ING2-D1G	Peptoniphilus	Peptoniphilaceae	Tissierellales	Tissierellia	Firmicutes	Bacteria
binny_I09R01.000014_C87_P96_Alphaproteobacteria	binny	OTU_97.11580.0	4520844	0.995347	0.991549	0.800182	0.489796	2156	3412.59	3634410	1065	3617500	1056	sample_27	cami2_toy_airways	Cereibacter sphaeroides strain	Cereibacter sphaeroides	Cereibacter	Rhodobacteraceae	Rhodobacterales	Alphaproteobacteria	Proteobacteria	Bacteria
binny_S27C51971_C99_P99_Alphaproteobacteria	binny	OTU_97.588.0	3871819	1	1	0.965675	0.5	2	3738917	3738917	1	3738917	1	sample_27	cami2_toy_airways	Rhodobacter capsulatus SB 1003	Rhodobacter capsulatus	Rhodobacter	Rhodobacteraceae	Rhodobacterales	Alphaproteobacteria	Proteobacteria	Bacteria
binny_I12R01.000000_C80_P95_Proteobacteria	binny	OTU_97.156.0	7131378	0.989347	0.985185	0.641079	0.317044	3356	4278.71	4621007	1080	4571779	1064	sample_27	cami2_toy_airways	Achromobacter xylosoxidans A8	Achromobacter xylosoxidans	Achromobacter	Alcaligenaceae	Burkholderiales	Betaproteobacteria	Proteobacteria	Bacteria
binny_I10R01.000065_C88_P93_Betaproteobacteria	binny	OTU_97.499.0	2106914	0.980423	0.951524	0.899162	0.691843	993	2676.3	1932286	722	1894457	687	sample_27	cami2_toy_airways	Neisseria gonorrhoeae strain	Neisseria gonorrhoeae	Neisseria	Neisseriaceae	Neisseriales	Betaproteobacteria	Proteobacteria	Bacteria
binny_I09R01.000057_C86_P92_Gammaproteobacteria	binny	OTU_97.973.0	3941673	0.991085	0.983352	0.802586	0.491676	1802	3542.72	3191988	901	3163533	886	sample_27	cami2_toy_airways	Erwinia tasmaniensis Et1/99	Erwinia tasmaniensis	Erwinia	Erwiniaceae	Enterobacterales	Gammaproteobacteria	Proteobacteria	Bacteria
binny_I10R01.000046_C86_P92_Gammaproteobacteria	binny	OTU_97.31641.0	2262437	0.995002	0.986823	0.849584	0.636449	1059	2828.38	1931785	683	1922130	674	sample_27	cami2_toy_airways	Actinobacillus pleuropneumoniae serovar 8	Actinobacillus pleuropneumoniae	Actinobacillus	Pasteurellaceae	Pasteurellales	Gammaproteobacteria	Proteobacteria	Bacteria
binny_I13R03.000002_C81_P91_Gammaproteobacteria	binny	OTU_97.13069.0	3855253	0.931948	0.919903	0.652861	0.362679	2090	3277.59	2700736	824	2516945	758	sample_27	cami2_toy_airways	Acinetobacter baumannii MDR-ZJ06	Acinetobacter baumannii	Acinetobacter	Moraxellaceae	Pseudomonadales	Gammaproteobacteria	Proteobacteria	Bacteria
binny_S27C207453_C99_P98_Gammaproteobacteria	binny	OTU_97.165.0	4081232	1	1	0.859982	0.111111	9	3509787	3509787	1	3509787	1	sample_27	cami2_toy_airways	Acinetobacter johnsonii XBB1	Acinetobacter johnsonii	Acinetobacter	Moraxellaceae	Pseudomonadales	Gammaproteobacteria	Proteobacteria	Bacteria
binny_I09R01.000257_C83_P97_Proteobacteria	binny	OTU_97.9999.0	2323726	0.992241	0.988235	0.736447	0.435233	1158	3381.73	1724682	510	1711300	504	sample_27	cami2_toy_airways	Moraxella bovoculi strain	Moraxella bovoculi	Moraxella	Moraxellaceae	Pseudomonadales	Gammaproteobacteria	Proteobacteria	Bacteria
binny_I06R01.000035_C85_P97_Actinobacteria[class]	binny	OTU_97.10389.0	2304349	0.952746	0.927224	0.710685	0.413462	832	4633.13	1718892	371	1637667	344	sample_4	cami2_toy_airways	Corynebacterium atypicum strain	Corynebacterium atypicum	Corynebacterium	Corynebacteriaceae	Corynebacteriales	Actinomycetia	Actinobacteria	Bacteria
binny_I08R03.000044_C82_P94_Actinobacteria[class]	binny	OTU_97.24948.0	2390367	0.962206	0.927885	0.719682	0.433708	890	4297.78	1787876	416	1720305	386	sample_4	cami2_toy_airways	Corynebacterium camporealensis strain	Corynebacterium camporealensis	Corynebacterium	Corynebacteriaceae	Corynebacteriales	Actinomycetia	Actinobacteria	Bacteria
binny_I13R03.000004.000002_C96_P96_Actinobacteria[class]	binny	OTU_97.36185.0	2469881	0.952726	0.739496	0.954036	0.807339	109	20783.8	2473277	119	2356355	88	sample_4	cami2_toy_airways	Corynebacterium diphtheriae strain	Corynebacterium diphtheriae	Corynebacterium	Corynebacteriaceae	Corynebacteriales	Actinomycetia	Actinobacteria	Bacteria
binny_S4C632394_C97_P98_Actinobacteria[class]	binny	OTU_97.41740.0	2758642	1	1	1	1	1	2758642	2758642	1	2758642	1	sample_4	cami2_toy_airways	Corynebacterium flavescens strain	Corynebacterium flavescens	Corynebacterium	Corynebacteriaceae	Corynebacteriales	Actinomycetia	Actinobacteria	Bacteria
binny_S4C501146_C98_P99_Actinobacteria[class]	binny	OTU_97.45281.1	3350618	1	1	1	1	1	3350618	3350618	1	3350618	1	sample_4	cami2_toy_airways	Corynebacterium glutamicum SCgG1	Corynebacterium glutamicum	Corynebacterium	Corynebacteriaceae	Corynebacteriales	Actinomycetia	Actinobacteria	Bacteria
binny_I13R02.000025.000003_C78_P95_Actinobacteria[class]	binny	OTU_97.12441.0	3151131	0.787211	0.800341	0.744759	0.420251	1116	5087.37	2981200	586	2346832	469	sample_4	cami2_toy_airways	Corynebacterium halotolerans YIM 70093 = DSM 44683	Corynebacterium halotolerans	Corynebacterium	Corynebacteriaceae	Corynebacteriales	Actinomycetia	Actinobacteria	Bacteria
binny_I01R01.000415_C98_P99_Actinobacteria[class]	binny	OTU_97.24447.1	2833065	1	1	1	1	18	157392	2833065	18	2833065	18	sample_4	cami2_toy_airways	Corynebacterium maris DSM 45190	Corynebacterium maris	Corynebacterium	Corynebacteriaceae	Corynebacteriales	Actinomycetia	Actinobacteria	Bacteria
binny_I14R02.000034.000008_C73_P95_Actinobacteria[class]	binny	OTU_97.44239.1	2279032	0.824479	0.105263	0.492028	0.333333	6	71582.5	1360067	19	1121347	2	sample_4	cami2_toy_airways	Corynebacterium pseudotuberculosis 1/06-A	Corynebacterium pseudotuberculosis	Corynebacterium	Corynebacteriaceae	Corynebacteriales	Actinomycetia	Actinobacteria	Bacteria
binny_I14R01.000031.000029_C76_P97_Actinobacteria[class]	binny	OTU_97.34702.0	2403348	0.951673	0.0666667	0.558064	0.166667	6	93955.4	1409331	15	1341222	1	sample_4	cami2_toy_airways	Corynebacterium pseudotuberculosis strain	Corynebacterium pseudotuberculosis	Corynebacterium	Corynebacteriaceae	Corynebacteriales	Actinomycetia	Actinobacteria	Bacteria
binny_I09R03.000048_C88_P95_Actinobacteria[class]	binny	OTU_97.36161.1	3411017	0.973721	0.924837	0.808769	0.603412	469	9258.75	2833176	306	2758724	283	sample_4	cami2_toy_airways	Corynebacterium variabile DSM 44702	Corynebacterium variabile	Corynebacterium	Corynebacteriaceae	Corynebacteriales	Actinomycetia	Actinobacteria	Bacteria
binny_I11R02.000488_C95_P96_Actinobacteria[class]	binny	OTU_97.44237.0	2614809	0.951681	0.449438	0.970088	0.833333	48	29948.1	2665384	89	2536596	40	sample_4	cami2_toy_airways	Propionibacterium freudenreichii subsp. shermanii CIRM-BIA1	Propionibacterium freudenreichii	Propionibacterium	Propionibacteriaceae	Propionibacteriales	Actinomycetia	Actinobacteria	Bacteria
binny_I07R03.000014_C85_P92_Flavobacteriia	binny	OTU_97.143.0	2913453	0.980935	0.961468	0.770772	0.486085	1078	4200.46	2289252	545	2245608	524	sample_4	cami2_toy_airways	Gramella salexigens strain	Gramella salexigens	Gramella	Flavobacteriaceae	Flavobacteriales	Flavobacteriia	Bacteroidetes	Bacteria
binny_I06R01.000030_C82_P95_Proteobacteria	binny	OTU_97.57.1	2103766	0.990883	0.984756	0.709922	0.382249	845	4595.28	1507251	328	1493510	323	sample_4	cami2_toy_airways	Riemerella anatipestifer strain	Riemerella anatipestifer	Riemerella	Weeksellaceae	Flavobacteriales	Flavobacteriia	Bacteroidetes	Bacteria
binny_I01R01.000267_C96_P98_Bacilli	binny	OTU_97.23317.0	1768919	0.994908	0.928571	0.999018	0.962963	27	63436.7	1776227	28	1767182	26	sample_4	cami2_toy_airways	Gemella sp. oral taxon 928 strain	Gemella sp. oral taxon 928	Gemella	Bacillales family	Bacillales	Bacilli	Firmicutes	Bacteria
binny_I06R01.000012_C98_P95_Bacilli	binny	OTU_97.37297.0	2678743	0.901916	0.0784314	1	1	4	58236.4	2970057	51	2678743	4	sample_4	cami2_toy_airways	Staphylococcus aureus strain	Staphylococcus aureus	Staphylococcus	Staphylococcaceae	Bacillales	Bacilli	Firmicutes	Bacteria
binny_S4C218100_C98_P97_Bacilli	binny	OTU_97.40239.0	3052039	1	1	1	1	1	3052039	3052039	1	3052039	1	sample_4	cami2_toy_airways	Staphylococcus aureus strain	Staphylococcus aureus	Staphylococcus	Staphylococcaceae	Bacillales	Bacilli	Firmicutes	Bacteria
binny_S4C617350_C98_P97_Bacilli	binny	OTU_97.38699.0	2979783	1	1	0.991729	0.333333	3	2955138	2955138	1	2955138	1	sample_4	cami2_toy_airways	Staphylococcus aureus strain	Staphylococcus aureus	Staphylococcus	Staphylococcaceae	Bacillales	Bacilli	Firmicutes	Bacteria
binny_S4C287058_C98_P98_Bacilli	binny	OTU_97.37297.1	2916317	1	1	0.980808	0.5	2	2860347	2860347	1	2860347	1	sample_4	cami2_toy_airways	Staphylococcus aureus strain	Staphylococcus aureus	Staphylococcus	Staphylococcaceae	Bacillales	Bacilli	Firmicutes	Bacteria
binny_I13R02.000002.000005_C74_P87_Proteobacteria	binny	OTU_97.35712.0	2921291	0.712983	0.30303	0.647428	0.416667	144	13397.5	2652696	198	1891326	60	sample_4	cami2_toy_airways	Staphylococcus aureus strain	Staphylococcus aureus	Staphylococcus	Staphylococcaceae	Bacillales	Bacilli	Firmicutes	Bacteria
binny_S4C169432_C98_P98_Bacilli	binny	OTU_97.34821.0	2832286	1	1	1	1	1	2832286	2832286	1	2832286	1	sample_4	cami2_toy_airways	Staphylococcus aureus subsp. aureus HO 5096 0412	Staphylococcus aureus	Staphylococcus	Staphylococcaceae	Bacillales	Bacilli	Firmicutes	Bacteria
binny_S4C223099_C98_P98_Bacilli	binny	OTU_97.44585.0	2839464	1	1	0.991319	0.5	2	2814815	2814815	1	2814815	1	sample_4	cami2_toy_airways	Staphylococcus aureus subsp. aureus N315	Staphylococcus aureus	Staphylococcus	Staphylococcaceae	Bacillales	Bacilli	Firmicutes	Bacteria
binny_S4C491916_C98_P98_Bacilli	binny	OTU_97.34663.1	2658345	1	1	1	1	1	2658345	2658345	1	2658345	1	sample_4	cami2_toy_airways	Staphylococcus lugdunensis HKU09-01	Staphylococcus lugdunensis	Staphylococcus	Staphylococcaceae	Bacillales	Bacilli	Firmicutes	Bacteria
binny_S4C71779_C98_P98_Bacilli	binny	OTU_97.35501.0	2571774	1	1	1	1	1	2571774	2571774	1	2571774	1	sample_4	cami2_toy_airways	Staphylococcus lugdunensis strain	Staphylococcus lugdunensis	Staphylococcus	Staphylococcaceae	Bacillales	Bacilli	Firmicutes	Bacteria
binny_I08R02.000004_C88_P92_Bacilli	binny	OTU_97.34817.0	2542882	0.817321	0.602339	0.837966	0.614925	335	7623.14	2607113	342	2130848	206	sample_4	cami2_toy_airways	Staphylococcus pasteuri SP1	Staphylococcus pasteuri	Staphylococcus	Staphylococcaceae	Bacillales	Bacilli	Firmicutes	Bacteria
binny_I13R01.000195.000005_C97_P90_Bacilli	binny	OTU_97.34382.0	2560386	0.89671	0.307692	0.972066	0.363636	11	213504	2775551	13	2488865	4	sample_4	cami2_toy_airways	Staphylococcus warneri SG1	Staphylococcus warneri	Staphylococcus	Staphylococcaceae	Bacillales	Bacilli	Firmicutes	Bacteria
binny_S4C445404_C97_P98_Bacilli	binny	OTU_97.45246.0	2036288	1	1	1	1	1	2036288	2036288	1	2036288	1	sample_4	cami2_toy_airways	Streptococcus anginosus strain	Streptococcus anginosus	Streptococcus	Streptococcaceae	Lactobacillales	Bacilli	Firmicutes	Bacteria
binny_I03R01.000150_C93_P96_Bacilli	binny	OTU_97.44294.0	2020919	0.965485	0.784314	0.963689	0.91954	87	19776.1	2017161	102	1947538	80	sample_4	cami2_toy_airways	Streptococcus equi subsp. zooepidemicus MGCS10565	Streptococcus equi	Streptococcus	Streptococcaceae	Lactobacillales	Bacilli	Firmicutes	Bacteria
binny_I05R01.001923_C98_P95_Bacilli	binny	OTU_97.44656.0	2070171	0.918486	0.0512821	1	1	2	57792.2	2253896	39	2070171	2	sample_4	cami2_toy_airways	Streptococcus iniae strain	Streptococcus iniae	Streptococcus	Streptococcaceae	Lactobacillales	Bacilli	Firmicutes	Bacteria
binny_I09R01.000076_C83_P93_Bacilli	binny	OTU_97.44629.0	2063163	0.893262	0.363636	0.810312	0.606061	33	34028.6	1871572	55	1671805	20	sample_4	cami2_toy_airways	Streptococcus pneumoniae gamPNI0373	Streptococcus pneumoniae	Streptococcus	Streptococcaceae	Lactobacillales	Bacilli	Firmicutes	Bacteria
binny_I03R01.000379_C97_P99_Bacilli	binny	OTU_97.45365.1	2130975	0.991338	0.3	1	1	3	214960	2149595	10	2130975	3	sample_4	cami2_toy_airways	Streptococcus pneumoniae SPN032672	Streptococcus pneumoniae	Streptococcus	Streptococcaceae	Lactobacillales	Bacilli	Firmicutes	Bacteria
binny_S4C435794_C98_P99_Bacilli	binny	OTU_97.44594.0	1908276	1	1	1	1	1	1908276	1908276	1	1908276	1	sample_4	cami2_toy_airways	Streptococcus pyogenes strain	Streptococcus pyogenes	Streptococcus	Streptococcaceae	Lactobacillales	Bacilli	Firmicutes	Bacteria
binny_I01R02.000131_C97_P95_Bacilli	binny	OTU_97.44564.0	1791468	0.962488	0.285714	1	1	6	88632.8	1861289	21	1791468	6	sample_4	cami2_toy_airways	Streptococcus thermophilus strain	Streptococcus thermophilus	Streptococcus	Streptococcaceae	Lactobacillales	Bacilli	Firmicutes	Bacteria
binny_I15R02.000000.000012_C75_P92_Spirochaetes	binny	OTU_97.11249.0	5004566	0.788879	0.766515	0.668631	0.358169	1879	4831.12	4241723	878	3346206	673	sample_4	cami2_toy_airways	Blautia pseudococcoides strain	Blautia pseudococcoides	Blautia	Lachnospiraceae	Eubacteriales	Clostridia	Firmicutes	Bacteria
binny_I06R01.000003_C91_P95_Actinobacteria[class]	binny	OTU_97.4111.1	3890062	0.990832	0.978558	0.817044	0.56278	892	6252.95	3207763	513	3178353	502	sample_4	cami2_toy_airways	Sphingomonas sp. LK11 strain	Sphingomonas sp. LK11	Sphingomonas	Sphingomonadaceae	Sphingomonadales	Alphaproteobacteria	Proteobacteria	Bacteria
binny_I07R01.000117_C89_P95_Betaproteobacteria	binny	OTU_97.39049.0	2176341	0.954302	0.903226	0.929041	0.746667	300	8543.27	2118730	248	2021909	224	sample_4	cami2_toy_airways	Neisseria weaveri strain	Neisseria weaveri	Neisseria	Neisseriaceae	Neisseriales	Betaproteobacteria	Proteobacteria	Bacteria
binny_I05R01.005656_C99_P98_Gammaproteobacteria	binny	OTU_97.44935.0	2319450	0.998233	0.461538	1	1	6	178735	2323556	13	2319450	6	sample_4	cami2_toy_airways	Actinobacillus succinogenes 130Z	Actinobacillus succinogenes	Actinobacillus	Pasteurellaceae	Pasteurellales	Gammaproteobacteria	Proteobacteria	Bacteria
binny_S4C648899_C98_P98_Gammaproteobacteria	binny	OTU_97.44851.0	1667092	1	1	1	1	1	1667092	1667092	1	1667092	1	sample_4	cami2_toy_airways	[Haemophilus] ducreyi strain	[Haemophilus] ducreyi	Haemophilus	Pasteurellaceae	Pasteurellales	Gammaproteobacteria	Proteobacteria	Bacteria
binny_I01R02.000018_C93_P97_Gammaproteobacteria	binny	OTU_97.42989.0	1839192	0.987798	0.953488	0.902161	0.686192	239	9765.96	1679745	172	1659248	164	sample_4	cami2_toy_airways	Haemophilus influenzae strain	Haemophilus influenzae	Haemophilus	Pasteurellaceae	Pasteurellales	Gammaproteobacteria	Proteobacteria	Bacteria
binny_I06R01.000019_C89_P96_Gammaproteobacteria	binny	OTU_97.3735.0	3513741	0.971536	0.918768	0.875975	0.666667	492	8874.31	3168127	357	3077950	328	sample_4	cami2_toy_airways	Acinetobacter haemolyticus strain	Acinetobacter haemolyticus	Acinetobacter	Moraxellaceae	Pseudomonadales	Gammaproteobacteria	Proteobacteria	Bacteria
binny_S7C414675_C98_P98_Actinobacteria[class]	binny	OTU_97.30815.1	2819186	1	1	0.989703	0.5	2	2790156	2790156	1	2790156	1	sample_7	cami2_toy_airways	Corynebacterium aurimucosum ATCC 700975	Corynebacterium aurimucosum	Corynebacterium	Corynebacteriaceae	Corynebacteriales	Actinomycetia	Actinobacteria	Bacteria
binny_S7C142259_C97_P98_Actinobacteria[class]	binny	OTU_97.41740.0	2758606	1	1	1	1	1	2758606	2758606	1	2758606	1	sample_7	cami2_toy_airways	Corynebacterium flavescens strain	Corynebacterium flavescens	Corynebacterium	Corynebacteriaceae	Corynebacteriales	Actinomycetia	Actinobacteria	Bacteria
binny_S7C80692_C98_P99_Actinobacteria[class]	binny	OTU_97.45281.1	3350617	1	1	1	1	1	3350617	3350617	1	3350617	1	sample_7	cami2_toy_airways	Corynebacterium glutamicum SCgG1	Corynebacterium glutamicum	Corynebacterium	Corynebacteriaceae	Corynebacteriales	Actinomycetia	Actinobacteria	Bacteria
binny_I10R01.000771.000001_C97_P97_Actinobacteria[class]	binny	OTU_97.44239.1	2279022	0.903682	0.25	0.826058	0.5	2	520815	2083260	4	1882605	1	sample_7	cami2_toy_airways	Corynebacterium pseudotuberculosis 1/06-A	Corynebacterium pseudotuberculosis	Corynebacterium	Corynebacteriaceae	Corynebacteriales	Actinomycetia	Actinobacteria	Bacteria
binny_I10R01.000443_C97_P97_Actinobacteria[class]	binny	OTU_97.31175.0	2337542	0.859835	0.08	0.98479	0.666667	3	107090	2677243	25	2301988	2	sample_7	cami2_toy_airways	Corynebacterium pseudotuberculosis 267	Corynebacterium pseudotuberculosis	Corynebacterium	Corynebacteriaceae	Corynebacteriales	Actinomycetia	Actinobacteria	Bacteria
binny_S7C468022_C98_P98_Actinobacteria[class]	binny	OTU_97.36161.1	3432997	1	1	1	1	1	3432997	3432997	1	3432997	1	sample_7	cami2_toy_airways	Corynebacterium variabile DSM 44702	Corynebacterium variabile	Corynebacterium	Corynebacteriaceae	Corynebacteriales	Actinomycetia	Actinobacteria	Bacteria
binny_I04R01.000524_C93_P96_Actinobacteria[class]	binny	OTU_97.44237.0	2588085	0.975712	0.856842	0.941355	0.805941	505	5256.74	2496951	475	2436306	407	sample_7	cami2_toy_airways	Propionibacterium freudenreichii subsp. shermanii CIRM-BIA1	Propionibacterium freudenreichii	Propionibacterium	Propionibacteriaceae	Propionibacteriales	Actinomycetia	Actinobacteria	Bacteria
binny_I05R01.000001_C93_P95_Sphingobacteriia	binny	OTU_97.5189.0	5114019	0.991634	0.984709	0.91412	0.631373	1020	7208.36	4714265	654	4674826	644	sample_7	cami2_toy_airways	Pedobacter heparinus DSM 2366	Pedobacter heparinus	Pedobacter	Sphingobacteriaceae	Sphingobacteriales	Sphingobacteriia	Bacteroidetes	Bacteria
binny_I10R01.000024_C78_P94_Spirochaetes	binny	OTU_97.989.0	3741335	0.998456	0.997497	0.632564	0.332083	2400	2966.57	2370292	799	2366633	797	sample_7	cami2_toy_airways	Bacillus velezensis strain	Bacillus velezensis	Bacillus	Bacillaceae	Bacillales	Bacilli	Firmicutes	Bacteria
binny_S7C413616_C98_P97_Bacilli	binny	OTU_97.40239.0	3052035	1	1	1	1	1	3052035	3052035	1	3052035	1	sample_7	cami2_toy_airways	Staphylococcus aureus strain	Staphylococcus aureus	Staphylococcus	Staphylococcaceae	Bacillales	Bacilli	Firmicutes	Bacteria
binny_S7C252632_C98_P98_Bacilli	binny	OTU_97.34717.0	2990863	1	1	0.999034	0.5	2	2987975	2987975	1	2987975	1	sample_7	cami2_toy_airways	Staphylococcus aureus strain	Staphylococcus aureus	Staphylococcus	Staphylococcaceae	Bacillales	Bacilli	Firmicutes	Bacteria
binny_S7C21374_C98_P98_Bacilli	binny	OTU_97.38699.0	2979859	1	1	0.991706	0.333333	3	2955145	2955145	1	2955145	1	sample_7	cami2_toy_airways	Staphylococcus aureus strain	Staphylococcus aureus	Staphylococcus	Staphylococcaceae	Bacillales	Bacilli	Firmicutes	Bacteria
binny_S7C25943_C98_P98_Bacilli	binny	OTU_97.35712.0	2927208	1	1	0.990833	0.5	2	2900374	2900374	1	2900374	1	sample_7	cami2_toy_airways	Staphylococcus aureus strain	Staphylococcus aureus	Staphylococcus	Staphylococcaceae	Bacillales	Bacilli	Firmicutes	Bacteria
binny_S7C428251_C98_P98_Bacilli	binny	OTU_97.35920.0	2820389	1	1	0.992683	0.5	2	2799751	2799751	1	2799751	1	sample_7	cami2_toy_airways	Staphylococcus aureus subsp. aureus MSSA476	Staphylococcus aureus	Staphylococcus	Staphylococcaceae	Bacillales	Bacilli	Firmicutes	Bacteria
binny_I11R01.000143.000013_C76_P89_Actinobacteria[class]	binny	OTU_97.36183.0	2819062	0.629528	0.214286	0.390788	0.204545	44	41665.9	1749969	42	1101655	9	sample_7	cami2_toy_airways	Staphylococcus aureus subsp. aureus MW2	Staphylococcus aureus	Staphylococcus	Staphylococcaceae	Bacillales	Bacilli	Firmicutes	Bacteria
binny_S7C169084_C98_P98_Bacilli	binny	OTU_97.44585.0	2839466	1	1	0.991318	0.5	2	2814814	2814814	1	2814814	1	sample_7	cami2_toy_airways	Staphylococcus aureus subsp. aureus N315	Staphylococcus aureus	Staphylococcus	Staphylococcaceae	Bacillales	Bacilli	Firmicutes	Bacteria
binny_I05R01.000055_C88_P95_Actinobacteria[class]	binny	OTU_97.37290.0	2790616	0.995842	0.916667	0.75611	0.468085	47	88284.3	2118824	24	2110013	22	sample_7	cami2_toy_airways	Staphylococcus equorum strain	Staphylococcus equorum	Staphylococcus	Staphylococcaceae	Bacillales	Bacilli	Firmicutes	Bacteria
binny_S7C335845_C98_P98_Bacilli	binny	OTU_97.34663.1	2658362	1	1	1	1	1	2658362	2658362	1	2658362	1	sample_7	cami2_toy_airways	Staphylococcus lugdunensis HKU09-01	Staphylococcus lugdunensis	Staphylococcus	Staphylococcaceae	Bacillales	Bacilli	Firmicutes	Bacteria
binny_I06R01.000006_C84_P94_Proteobacteria	binny	OTU_97.34817.0	2555012	0.846783	0.555556	0.810433	0.681818	132	15094.6	2445332	162	2070666	90	sample_7	cami2_toy_airways	Staphylococcus pasteuri SP1	Staphylococcus pasteuri	Staphylococcus	Staphylococcaceae	Bacillales	Bacilli	Firmicutes	Bacteria
binny_S7C360491_C97_P98_Bacilli	binny	OTU_97.34382.0	2560460	1	1	0.970916	0.111111	9	2485992	2485992	1	2485992	1	sample_7	cami2_toy_airways	Staphylococcus warneri SG1	Staphylococcus warneri	Staphylococcus	Staphylococcaceae	Bacillales	Bacilli	Firmicutes	Bacteria
binny_I05R01.000097_C94_P93_Bacilli	binny	OTU_97.7408.0	1375831	0.979217	0.961326	0.891248	0.644444	270	6918.41	1252232	181	1226207	174	sample_7	cami2_toy_airways	Weissella ceti strain	Weissella ceti	Weissella	Lactobacillaceae	Lactobacillales	Bacilli	Firmicutes	Bacteria
binny_S7C187786_C97_P98_Bacilli	binny	OTU_97.45246.0	2036326	1	1	1	1	1	2036326	2036326	1	2036326	1	sample_7	cami2_toy_airways	Streptococcus anginosus strain	Streptococcus anginosus	Streptococcus	Streptococcaceae	Lactobacillales	Bacilli	Firmicutes	Bacteria
binny_I05R01.000068_C88_P97_Erysipelotrichi	binny	OTU_97.119.0	1920400	0.993914	0.962025	0.84662	0.672566	113	20706.4	1635806	79	1625850	76	sample_7	cami2_toy_airways	Streptococcus anginosus strain	Streptococcus anginosus	Streptococcus	Streptococcaceae	Lactobacillales	Bacilli	Firmicutes	Bacteria
binny_S7C383369_C97_P99_Bacilli	binny	OTU_97.42356.0	2093215	1	1	1	1	1	2093215	2093215	1	2093215	1	sample_7	cami2_toy_airways	Streptococcus pneumoniae INV200	Streptococcus pneumoniae	Streptococcus	Streptococcaceae	Lactobacillales	Bacilli	Firmicutes	Bacteria
binny_I05R01.000104_C90_P99_Bacilli	binny	OTU_97.37770.0	1832151	0.982494	0.894737	0.89744	0.686869	99	22020.3	1673543	76	1644246	68	sample_7	cami2_toy_airways	Streptococcus pyogenes MGAS9429	Streptococcus pyogenes	Streptococcus	Streptococcaceae	Lactobacillales	Bacilli	Firmicutes	Bacteria
binny_I01R01.000060_C97_P96_Bacilli	binny	OTU_97.44564.0	1791009	0.983124	0.84	0.994293	0.875	24	72454.3	1811357	25	1780788	21	sample_7	cami2_toy_airways	Streptococcus thermophilus strain	Streptococcus thermophilus	Streptococcus	Streptococcaceae	Lactobacillales	Bacilli	Firmicutes	Bacteria
binny_I05R01.000000_C88_P95_Firmicutes	binny	OTU_97.31367.0	1968331	0.918262	0.84507	0.713542	0.469974	383	7180.77	1529505	213	1404486	180	sample_7	cami2_toy_airways	Finegoldia magna ATCC 29328	Finegoldia magna	Finegoldia	Peptoniphilaceae	Tissierellales	Tissierellia	Firmicutes	Bacteria
binny_I01R01.000041_C99_P96_Gammaproteobacteria	binny	OTU_97.710.0	4209936	0.998231	0.989474	0.970563	0.874419	215	21543.4	4093252	190	4086009	188	sample_7	cami2_toy_airways	Acinetobacter baumannii TCDC-AB0715	Acinetobacter baumannii	Acinetobacter	Moraxellaceae	Pseudomonadales	Gammaproteobacteria	Proteobacteria	Bacteria
binny_I11R02.000151_C74_P94_Proteobacteria	binny	OTU_97.513.0	6765583	0.974457	0.912048	0.76631	0.569173	1330	6410.16	5320432	830	5184532	757	sample_7	cami2_toy_airways	Pseudomonas chlororaphis strain	Pseudomonas chlororaphis	Pseudomonas	Pseudomonadaceae	Pseudomonadales	Gammaproteobacteria	Proteobacteria	Bacteria
binny_S8C262214_C98_P98_Actinobacteria[class]	binny	OTU_97.30815.1	2819221	1	1	0.989701	0.5	2	2790186	2790186	1	2790186	1	sample_8	cami2_toy_airways	Corynebacterium aurimucosum ATCC 700975	Corynebacterium aurimucosum	Corynebacterium	Corynebacteriaceae	Corynebacteriales	Actinomycetia	Actinobacteria	Bacteria
binny_S8C116271_C98_P99_Actinobacteria[class]	binny	OTU_97.24948.0	2451789	1	1	1	1	1	2451789	2451789	1	2451789	1	sample_8	cami2_toy_airways	Corynebacterium camporealensis strain	Corynebacterium camporealensis	Corynebacterium	Corynebacteriaceae	Corynebacteriales	Actinomycetia	Actinobacteria	Bacteria
binny_I10R02.000002_C74_P94_Actinobacteria[class]	binny	OTU_97.41740.0	2703538	0.995675	0.991329	0.673082	0.379845	903	5282.11	1827609	346	1819704	343	sample_8	cami2_toy_airways	Corynebacterium flavescens strain	Corynebacterium flavescens	Corynebacterium	Corynebacteriaceae	Corynebacteriales	Actinomycetia	Actinobacteria	Bacteria
binny_S8C164088_C98_P99_Actinobacteria[class]	binny	OTU_97.7441.0	3309374	1	1	1	1	1	3309374	3309374	1	3309374	1	sample_8	cami2_toy_airways	Corynebacterium glutamicum ATCC 13032	Corynebacterium glutamicum	Corynebacterium	Corynebacteriaceae	Corynebacteriales	Actinomycetia	Actinobacteria	Bacteria
binny_S8C167773_C93_P98_Actinobacteria[class]	binny	OTU_97.45281.1	3350606	1	1	0.91485	0.5	2	3065302	3065302	1	3065302	1	sample_8	cami2_toy_airways	Corynebacterium glutamicum SCgG1	Corynebacterium glutamicum	Corynebacterium	Corynebacteriaceae	Corynebacteriales	Actinomycetia	Actinobacteria	Bacteria
binny_S8C7678_C98_P98_Actinobacteria[class]	binny	OTU_97.26567.0	3347325	1	1	0.998672	0.5	2	3342881	3342881	1	3342881	1	sample_8	cami2_toy_airways	Corynebacterium glutamicum strain	Corynebacterium glutamicum	Corynebacterium	Corynebacteriaceae	Corynebacteriales	Actinomycetia	Actinobacteria	Bacteria
binny_I01R01.000037_C94_P96_Actinobacteria[class]	binny	OTU_97.4436.0	3315594	0.990267	0.983278	0.955501	0.75	392	10699.6	3199192	299	3168053	294	sample_8	cami2_toy_airways	Corynebacterium glutamicum ZL-6	Corynebacterium glutamicum	Corynebacterium	Corynebacteriaceae	Corynebacteriales	Actinomycetia	Actinobacteria	Bacteria
binny_S8C71885_C98_P98_Actinobacteria[class]	binny	OTU_97.33610.0	2446800	1	1	1	1	1	2446800	2446800	1	2446800	1	sample_8	cami2_toy_airways	Corynebacterium kroppenstedtii DSM 44385	Corynebacterium kroppenstedtii	Corynebacterium	Corynebacteriaceae	Corynebacteriales	Actinomycetia	Actinobacteria	Bacteria
binny_S8C185478_C98_P99_Actinobacteria[class]	binny	OTU_97.24447.1	2833543	1	1	0.983776	0.5	2	2787571	2787571	1	2787571	1	sample_8	cami2_toy_airways	Corynebacterium maris DSM 45190	Corynebacterium maris	Corynebacterium	Corynebacteriaceae	Corynebacteriales	Actinomycetia	Actinobacteria	Bacteria
binny_S8C32390_C98_P99_Actinobacteria[class]	binny	OTU_97.31175.0	2337606	1	1	1	1	1	2337606	2337606	1	2337606	1	sample_8	cami2_toy_airways	Corynebacterium pseudotuberculosis 267	Corynebacterium pseudotuberculosis	Corynebacterium	Corynebacteriaceae	Corynebacteriales	Actinomycetia	Actinobacteria	Bacteria
binny_S8C290495_C98_P99_Actinobacteria[class]	binny	OTU_97.39766.0	2337897	1	1	1	1	1	2337897	2337897	1	2337897	1	sample_8	cami2_toy_airways	Corynebacterium pseudotuberculosis FRC41	Corynebacterium pseudotuberculosis	Corynebacterium	Corynebacteriaceae	Corynebacteriales	Actinomycetia	Actinobacteria	Bacteria
binny_S8C146059_C98_P99_Actinobacteria[class]	binny	OTU_97.30815.0	2335273	1	1	1	1	1	2335273	2335273	1	2335273	1	sample_8	cami2_toy_airways	Corynebacterium pseudotuberculosis PAT10	Corynebacterium pseudotuberculosis	Corynebacterium	Corynebacteriaceae	Corynebacteriales	Actinomycetia	Actinobacteria	Bacteria
binny_S8C244685_C98_P98_Actinobacteria[class]	binny	OTU_97.20026.0	2337784	1	1	1	1	1	2337784	2337784	1	2337784	1	sample_8	cami2_toy_airways	Corynebacterium pseudotuberculosis strain	Corynebacterium pseudotuberculosis	Corynebacterium	Corynebacteriaceae	Corynebacteriales	Actinomycetia	Actinobacteria	Bacteria
binny_S8C238253_C98_P99_Actinobacteria[class]	binny	OTU_97.24447.0	2337572	1	1	1	1	1	2337572	2337572	1	2337572	1	sample_8	cami2_toy_airways	Corynebacterium pseudotuberculosis strain	Corynebacterium pseudotuberculosis	Corynebacterium	Corynebacteriaceae	Corynebacteriales	Actinomycetia	Actinobacteria	Bacteria
binny_S8C120798_C97_P99_Actinobacteria[class]	binny	OTU_97.34913.0	2337106	1	1	1	1	1	2337106	2337106	1	2337106	1	sample_8	cami2_toy_airways	Corynebacterium pseudotuberculosis strain	Corynebacterium pseudotuberculosis	Corynebacterium	Corynebacteriaceae	Corynebacteriales	Actinomycetia	Actinobacteria	Bacteria
binny_I10R01.000001_C77_P87_Actinobacteria[class]	binny	OTU_97.32419.0	2265384	0.715444	0.762712	0.680185	0.346487	1039	4563.01	2153742	472	1540881	360	sample_8	cami2_toy_airways	Corynebacterium pseudotuberculosis strain	Corynebacterium pseudotuberculosis	Corynebacterium	Corynebacteriaceae	Corynebacteriales	Actinomycetia	Actinobacteria	Bacteria
binny_S8C22361_C98_P99_Actinobacteria[class]	binny	OTU_97.34011.0	2598684	1	1	1	1	1	2598684	2598684	1	2598684	1	sample_8	cami2_toy_airways	Corynebacterium simulans strain	Corynebacterium simulans	Corynebacterium	Corynebacteriaceae	Corynebacteriales	Actinomycetia	Actinobacteria	Bacteria
binny_I01R01.000020_C98_P97_Actinobacteria[class]	binny	OTU_97.1263.0	2858051	0.988458	0.905983	0.982841	0.876033	121	24289	2841809	117	2809010	106	sample_8	cami2_toy_airways	Corynebacterium stationis strain	Corynebacterium stationis	Corynebacterium	Corynebacteriaceae	Corynebacteriales	Actinomycetia	Actinobacteria	Bacteria
binny_S8C89870_C98_P98_Actinobacteria[class]	binny	OTU_97.36161.1	3433005	1	1	1	1	1	3433005	3433005	1	3433005	1	sample_8	cami2_toy_airways	Corynebacterium variabile DSM 44702	Corynebacterium variabile	Corynebacterium	Corynebacteriaceae	Corynebacteriales	Actinomycetia	Actinobacteria	Bacteria
binny_I01R01.000009_C97_P98_Actinobacteria[class]	binny	OTU_97.44237.0	2602159	0.993526	0.979079	0.933318	0.747604	313	10227.9	2444469	239	2428643	234	sample_8	cami2_toy_airways	Propionibacterium freudenreichii subsp. shermanii CIRM-BIA1	Propionibacterium freudenreichii	Propionibacterium	Propionibacteriaceae	Propionibacteriales	Actinomycetia	Actinobacteria	Bacteria
binny_S8C274128_C98_P98_Bacilli	binny	OTU_97.35920.0	2820329	1	1	0.992683	0.5	2	2799694	2799694	1	2799694	1	sample_8	cami2_toy_airways	Staphylococcus aureus subsp. aureus MSSA476	Staphylococcus aureus	Staphylococcus	Staphylococcaceae	Bacillales	Bacilli	Firmicutes	Bacteria
binny_S8C29555_C98_P98_Bacilli	binny	OTU_97.44585.0	2839466	1	1	0.991318	0.5	2	2814814	2814814	1	2814814	1	sample_8	cami2_toy_airways	Staphylococcus aureus subsp. aureus N315	Staphylococcus aureus	Staphylococcus	Staphylococcaceae	Bacillales	Bacilli	Firmicutes	Bacteria
binny_I01R03.000019_C92_P97_Bacilli	binny	OTU_97.35048.0	2559579	0.919585	0.752381	0.960523	0.752381	105	25462.1	2673525	105	2458534	79	sample_8	cami2_toy_airways	Staphylococcus epidermidis ATCC 12228	Staphylococcus epidermidis	Staphylococcus	Staphylococcaceae	Bacillales	Bacilli	Firmicutes	Bacteria
binny_S8C168114_C98_P98_Bacilli	binny	OTU_97.34663.1	2658353	1	1	1	1	1	2658353	2658353	1	2658353	1	sample_8	cami2_toy_airways	Staphylococcus lugdunensis HKU09-01	Staphylococcus lugdunensis	Staphylococcus	Staphylococcaceae	Bacillales	Bacilli	Firmicutes	Bacteria
binny_I10R02.000031_C74_P93_Deltaproteobacteria	binny	OTU_97.34382.0	2510191	0.888963	0.851415	0.752533	0.439173	822	5011.67	2124949	424	1889002	361	sample_8	cami2_toy_airways	Staphylococcus warneri SG1	Staphylococcus warneri	Staphylococcus	Staphylococcaceae	Bacillales	Bacilli	Firmicutes	Bacteria
binny_I06R01.000008_C89_P96_Bacilli	binny	OTU_97.45246.0	2024626	0.960251	0.893855	0.840254	0.645161	248	9897.32	1771620	179	1701200	160	sample_8	cami2_toy_airways	Streptococcus anginosus strain	Streptococcus anginosus	Streptococcus	Streptococcaceae	Lactobacillales	Bacilli	Firmicutes	Bacteria
binny_S8C255238_C97_P98_Gammaproteobacteria	binny	OTU_97.25427.1	2173406	1	1	1	1	1	2173406	2173406	1	2173406	1	sample_8	cami2_toy_airways	Neisseria meningitidis strain	Neisseria meningitidis	Neisseria	Neisseriaceae	Neisseriales	Betaproteobacteria	Proteobacteria	Bacteria
binny_S8C13475_C97_P98_Gammaproteobacteria	binny	OTU_97.25427.0	2154327	1	1	1	1	1	2154327	2154327	1	2154327	1	sample_8	cami2_toy_airways	Neisseria meningitidis strain	Neisseria meningitidis	Neisseria	Neisseriaceae	Neisseriales	Betaproteobacteria	Proteobacteria	Bacteria
binny_I13R01.000062_C76_P90_Actinobacteria[class]	binny	OTU_97.30815.1	2765431	0.896569	0.728516	0.627257	0.423864	880	3778.8	1934748	512	1734635	373	sample_9	cami2_toy_airways	Corynebacterium aurimucosum ATCC 700975	Corynebacterium aurimucosum	Corynebacterium	Corynebacteriaceae	Corynebacteriales	Actinomycetia	Actinobacteria	Bacteria
binny_I01R01.000073_C98_P98_Actinobacteria[class]	binny	OTU_97.24948.0	2451683	0.966257	0.388889	1	1	7	140961	2537298	18	2451683	7	sample_9	cami2_toy_airways	Corynebacterium camporealensis strain	Corynebacterium camporealensis	Corynebacterium	Corynebacteriaceae	Corynebacteriales	Actinomycetia	Actinobacteria	Bacteria
binny_S9C364764_C98_P98_Actinobacteria[class]	binny	OTU_97.36185.0	2474127	1	1	1	1	1	2474127	2474127	1	2474127	1	sample_9	cami2_toy_airways	Corynebacterium diphtheriae strain	Corynebacterium diphtheriae	Corynebacterium	Corynebacteriaceae	Corynebacteriales	Actinomycetia	Actinobacteria	Bacteria
binny_S9C100797_C98_P99_Actinobacteria[class]	binny	OTU_97.45281.1	3350617	1	1	1	1	1	3350617	3350617	1	3350617	1	sample_9	cami2_toy_airways	Corynebacterium glutamicum SCgG1	Corynebacterium glutamicum	Corynebacterium	Corynebacteriaceae	Corynebacteriales	Actinomycetia	Actinobacteria	Bacteria
binny_S9C417554_C98_P99_Actinobacteria[class]	binny	OTU_97.89.0	3338082	1	1	0.998668	0.5	2	3333637	3333637	1	3333637	1	sample_9	cami2_toy_airways	Corynebacterium glutamicum strain	Corynebacterium glutamicum	Corynebacterium	Corynebacteriaceae	Corynebacteriales	Actinomycetia	Actinobacteria	Bacteria
binny_I01R01.000062_C98_P99_Actinobacteria[class]	binny	OTU_97.24447.1	2832128	0.996806	0.952381	0.98331	0.952381	42	66518.6	2793782	42	2784859	40	sample_9	cami2_toy_airways	Corynebacterium maris DSM 45190	Corynebacterium maris	Corynebacterium	Corynebacteriaceae	Corynebacteriales	Actinomycetia	Actinobacteria	Bacteria
binny_S9C442727_C98_P99_Actinobacteria[class]	binny	OTU_97.7131.0	2369813	1	1	1	1	1	2369813	2369813	1	2369813	1	sample_9	cami2_toy_airways	Corynebacterium pseudotuberculosis 258	Corynebacterium pseudotuberculosis	Corynebacterium	Corynebacteriaceae	Corynebacteriales	Actinomycetia	Actinobacteria	Bacteria
binny_S9C448797_C98_P99_Actinobacteria[class]	binny	OTU_97.17807.0	2403448	1	1	1	1	1	2403448	2403448	1	2403448	1	sample_9	cami2_toy_airways	Corynebacterium pseudotuberculosis strain	Corynebacterium pseudotuberculosis	Corynebacterium	Corynebacteriaceae	Corynebacteriales	Actinomycetia	Actinobacteria	Bacteria
binny_I10R02.000021.000003_C77_P89_Actinobacteria[class]	binny	OTU_97.150.0	2337726	0.738086	0.190476	0.666838	0.8	5	100574	2112064	21	1558884	4	sample_9	cami2_toy_airways	Corynebacterium pseudotuberculosis strain	Corynebacterium pseudotuberculosis	Corynebacterium	Corynebacteriaceae	Corynebacteriales	Actinomycetia	Actinobacteria	Bacteria
binny_S9C302494_C98_P98_Actinobacteria[class]	binny	OTU_97.36161.1	3432937	1	1	1	1	1	3432937	3432937	1	3432937	1	sample_9	cami2_toy_airways	Corynebacterium variabile DSM 44702	Corynebacterium variabile	Corynebacterium	Corynebacteriaceae	Corynebacteriales	Actinomycetia	Actinobacteria	Bacteria
binny_I13R01.000021_C85_P92_Cytophagia	binny	OTU_97.3214.0	4473549	0.983924	0.969951	0.797982	0.52367	3760	1787.26	3628136	2030	3569811	1969	sample_9	cami2_toy_airways	Rufibacter radiotolerans strain	Rufibacter radiotolerans	Rufibacter	Hymenobacteraceae	Cytophagales	Cytophagia	Bacteroidetes	Bacteria
binny_I02R02.000020_C95_P95_Flavobacteriia	binny	OTU_97.38845.0	5473236	0.992788	0.966245	0.889119	0.723539	633	10341.2	4901709	474	4866359	458	sample_9	cami2_toy_airways	Chryseobacterium sp. StRB126 strain	Chryseobacterium sp. StRB126	Chryseobacterium	Weeksellaceae	Flavobacteriales	Flavobacteriia	Bacteroidetes	Bacteria
binny_S9C364412_C98_P97_Bacilli	binny	OTU_97.35712.0	2927154	1	1	0.990832	0.5	2	2900317	2900317	1	2900317	1	sample_9	cami2_toy_airways	Staphylococcus aureus strain	Staphylococcus aureus	Staphylococcus	Staphylococcaceae	Bacillales	Bacilli	Firmicutes	Bacteria
binny_I08R02.000391_C87_P95_Bacteria	binny	OTU_97.35920.0	2819807	0.768863	0.0824742	0.640518	0.470588	17	24217.5	2349101	97	1806136	8	sample_9	cami2_toy_airways	Staphylococcus aureus subsp. aureus MSSA476	Staphylococcus aureus	Staphylococcus	Staphylococcaceae	Bacillales	Bacilli	Firmicutes	Bacteria
binny_S9C494700_C98_P98_Bacilli	binny	OTU_97.44585.0	2839468	1	1	0.991318	0.5	2	2814815	2814815	1	2814815	1	sample_9	cami2_toy_airways	Staphylococcus aureus subsp. aureus N315	Staphylococcus aureus	Staphylococcus	Staphylococcaceae	Bacillales	Bacilli	Firmicutes	Bacteria
binny_S9C162524_C98_P98_Bacilli	binny	OTU_97.34663.1	2658362	1	1	1	1	1	2658362	2658362	1	2658362	1	sample_9	cami2_toy_airways	Staphylococcus lugdunensis HKU09-01	Staphylococcus lugdunensis	Staphylococcus	Staphylococcaceae	Bacillales	Bacilli	Firmicutes	Bacteria
binny_S9C73129_C97_P99_Bacilli	binny	OTU_97.29637.1	2435613	1	1	1	1	1	2435613	2435613	1	2435613	1	sample_9	cami2_toy_airways	Staphylococcus schleiferi strain	Staphylococcus schleiferi	Staphylococcus	Staphylococcaceae	Bacillales	Bacilli	Firmicutes	Bacteria
binny_I02R01.000364_C95_P95_Bacilli	binny	OTU_97.34382.0	2559709	0.970042	0.407407	0.925367	0.52381	21	90437.8	2441821	27	2368670	11	sample_9	cami2_toy_airways	Staphylococcus warneri SG1	Staphylococcus warneri	Staphylococcus	Staphylococcaceae	Bacillales	Bacilli	Firmicutes	Bacteria
binny_S9C245654_C96_P99_Bacilli	binny	OTU_97.22389.0	2033818	1	1	1	1	1	2033818	2033818	1	2033818	1	sample_9	cami2_toy_airways	Aerococcus sanguinicola strain	Aerococcus sanguinicola	Aerococcus	Aerococcaceae	Lactobacillales	Bacilli	Firmicutes	Bacteria
binny_I06R01.000014_C96_P94_Bacilli	binny	OTU_97.8334.0	2069963	0.993242	0.979592	0.92472	0.752941	255	9832.45	1927160	196	1914137	192	sample_9	cami2_toy_airways	Aerococcus urinae ACS-120-V-Col10a	Aerococcus urinae	Aerococcus	Aerococcaceae	Lactobacillales	Bacilli	Firmicutes	Bacteria
binny_I11R01.000379.000003_C97_P88_Bacilli	binny	OTU_97.45246.0	2036238	0.787301	0.166667	1	1	3	143686	2586353	18	2036238	3	sample_9	cami2_toy_airways	Streptococcus anginosus strain	Streptococcus anginosus	Streptococcus	Streptococcaceae	Lactobacillales	Bacilli	Firmicutes	Bacteria
binny_S9C423112_C97_P99_Bacilli	binny	OTU_97.42356.0	2093293	1	1	1	1	1	2093293	2093293	1	2093293	1	sample_9	cami2_toy_airways	Streptococcus pneumoniae INV200	Streptococcus pneumoniae	Streptococcus	Streptococcaceae	Lactobacillales	Bacilli	Firmicutes	Bacteria
binny_I11R02.000146_C78_P99_Bacilli	binny	OTU_97.45365.1	2129702	1	1	0.743013	0.48	25	131866	1582396	12	1582396	12	sample_9	cami2_toy_airways	Streptococcus pneumoniae SPN032672	Streptococcus pneumoniae	Streptococcus	Streptococcaceae	Lactobacillales	Bacilli	Firmicutes	Bacteria
binny_I06R01.000001_C88_P96_Gammaproteobacteria	binny	OTU_97.44958.1	1752202	0.993889	0.988095	0.780302	0.555184	299	8188.42	1375654	168	1367247	166	sample_9	cami2_toy_airways	[Haemophilus] ducreyi strain	[Haemophilus] ducreyi	Haemophilus	Pasteurellaceae	Pasteurellales	Gammaproteobacteria	Proteobacteria	Bacteria
binny_I06R01.000005_C87_P95_Gammaproteobacteria	binny	OTU_97.45310.0	2405809	0.988068	0.96875	0.937612	0.738095	252	11890.4	2282956	192	2255715	186	sample_9	cami2_toy_airways	Pasteurella multocida subsp. multocida HB01	Pasteurella multocida	Pasteurella	Pasteurellaceae	Pasteurellales	Gammaproteobacteria	Proteobacteria	Bacteria
binny_I04R02.000037_C93_P96_Actinobacteria[class]	binny	OTU_97.740.1	2177486	0.992161	0.951389	0.916015	0.728723	188	13960.9	2010369	144	1994609	137	sample_0	cami2_toy_gi	Bifidobacterium bifidum S17	Bifidobacterium bifidum	Bifidobacterium	Bifidobacteriaceae	Bifidobacteriales	Actinomycetia	Actinobacteria	Bacteria
binny_I12R01.000002_C77_P93_Actinobacteria[class]	binny	OTU_97.740.0	3058524	0.934412	0.912651	0.69799	0.414501	1462	3440.76	2284666	664	2134820	606	sample_0	cami2_toy_gi	Bifidobacterium scardovii JCM 12489 = DSM 13734	Bifidobacterium scardovii	Bifidobacterium	Bifidobacteriaceae	Bifidobacteriales	Actinomycetia	Actinobacteria	Bacteria
binny_S0C23563_C97_P98_Actinobacteria[class]	binny	OTU_97.463.0	1967074	1	1	1	1	1	1967074	1967074	1	1967074	1	sample_0	cami2_toy_gi	Berryella intestinalis strain	Berryella intestinalis	Berryella	Eggerthellaceae	Eggerthellales	Coriobacteriia	Actinobacteria	Bacteria
binny_I13R03.000000.000008_C76_P92_Bacteroidia	binny	OTU_97.40665.0	5982897	0.858351	0.850208	0.625834	0.31952	3837	3025.11	4362203	1442	3744301	1226	sample_0	cami2_toy_gi	Bacteroides thetaiotaomicron VPI-5482	Bacteroides thetaiotaomicron	Bacteroides	Bacteroidaceae	Bacteroidales	Bacteroidia	Bacteroidetes	Bacteria
binny_I01R01.000034_C93_P95_Bacteroidia	binny	OTU_97.37167.0	3708470	1	1	0.7913	0.682927	246	17467.3	2934513	168	2934513	168	sample_0	cami2_toy_gi	Petrimonas mucosa strain	Petrimonas mucosa	Petrimonas	Dysgonomonadaceae	Bacteroidales	Bacteroidia	Bacteroidetes	Bacteria
binny_I06R01.000107_C98_P94_Bacteroidia	binny	OTU_97.30392.0	4381715	0.986371	0.978355	0.980743	0.837037	270	18860.2	4356716	231	4297337	226	sample_0	cami2_toy_gi	Odoribacter splanchnicus DSM 20712	Odoribacter splanchnicus	Odoribacter	Odoribacteraceae	Bacteroidales	Bacteroidia	Bacteroidetes	Bacteria
binny_I08R02.000016_C85_P92_Bacteroidia	binny	OTU_97.7551.0	3551525	0.976427	0.964199	0.7826	0.519737	2280	2316.13	2846524	1229	2779424	1185	sample_0	cami2_toy_gi	Alistipes finegoldii DSM 17242	Alistipes finegoldii	Alistipes	Rikenellaceae	Bacteroidales	Bacteroidia	Bacteroidetes	Bacteria
binny_S0C16390_C97_P97_Clostridia	binny	OTU_97.1145.0	3863445	1	1	1	1	1	3863445	3863445	1	3863445	1	sample_0	cami2_toy_gi	Clostridium botulinum A str. ATCC 19397	Clostridium botulinum	Clostridium	Clostridiaceae	Eubacteriales	Clostridia	Firmicutes	Bacteria
binny_I01R03.000035_C97_P96_Clostridia	binny	OTU_97.38031.0	3829008	0.965564	0.0909091	1	1	3	120169	3965567	33	3829008	3	sample_0	cami2_toy_gi	Clostridium botulinum B str. Eklund 17B (NRP)	Clostridium botulinum	Clostridium	Clostridiaceae	Eubacteriales	Clostridia	Firmicutes	Bacteria
binny_S0C67580_C97_P97_Clostridia	binny	OTU_97.512.0	3611881	1	1	1	1	1	3611881	3611881	1	3611881	1	sample_0	cami2_toy_gi	Clostridium botulinum strain	Clostridium botulinum	Clostridium	Clostridiaceae	Eubacteriales	Clostridia	Firmicutes	Bacteria
binny_S0C45163_C97_P98_Clostridia	binny	OTU_97.326.0	4627822	1	1	0.826492	0.5	2	3824857	3824857	1	3824857	1	sample_0	cami2_toy_gi	Clostridium butyricum strain	Clostridium butyricum	Clostridium	Clostridiaceae	Eubacteriales	Clostridia	Firmicutes	Bacteria
binny_S0C13933_C97_P98_Clostridia	binny	OTU_97.365.0	4597151	1	1	0.825321	0.333333	3	3794127	3794127	1	3794127	1	sample_0	cami2_toy_gi	Clostridium butyricum strain	Clostridium butyricum	Clostridium	Clostridiaceae	Eubacteriales	Clostridia	Firmicutes	Bacteria
binny_I12R02.000000.000036_C79_P92_Firmicutes	binny	OTU_97.15599.0	4400135	0.592956	0.931596	0.591696	0.307637	2789	4767.42	4390791	921	2603544	858	sample_0	cami2_toy_gi	Clostridium butyricum strain	Clostridium butyricum	Clostridium	Clostridiaceae	Eubacteriales	Clostridia	Firmicutes	Bacteria
binny_S0C54499_C97_P96_Clostridia	binny	OTU_97.240.0	4351886	1	1	1	1	1	4351886	4351886	1	4351886	1	sample_0	cami2_toy_gi	Clostridium pasteurianum DSM 525 = ATCC 6013	Clostridium pasteurianum	Clostridium	Clostridiaceae	Eubacteriales	Clostridia	Firmicutes	Bacteria
binny_I10R01.000009_C84_P93_Clostridia	binny	OTU_97.326.1	5074380	0.930585	0.814672	0.865461	0.633634	666	9110.55	4719266	518	4391678	422	sample_0	cami2_toy_gi	Clostridium saccharobutylicum DSM 13864	Clostridium saccharobutylicum	Clostridium	Clostridiaceae	Eubacteriales	Clostridia	Firmicutes	Bacteria
binny_I14R01.000020_C72_P92_Deltaproteobacteria	binny	OTU_97.18340.0	3218240	0.971728	0.964865	0.640782	0.334897	2132	2867.82	2122190	740	2062191	714	sample_0	cami2_toy_gi	Butyrivibrio hungatei strain	Butyrivibrio hungatei	Butyrivibrio	Lachnospiraceae	Eubacteriales	Clostridia	Firmicutes	Bacteria
binny_S0C63455_C96_P96_Clostridia	binny	OTU_97.68.0	3592118	1	1	1	1	1	3592118	3592118	1	3592118	1	sample_0	cami2_toy_gi	Roseburia hominis A2-183	Roseburia hominis	Roseburia	Lachnospiraceae	Eubacteriales	Clostridia	Firmicutes	Bacteria
binny_I10R01.000067.000001_C97_P97_Clostridia	binny	OTU_97.44483.0	2974345	0.97749	0.8	1	1	4	608568	3042839	5	2974345	4	sample_0	cami2_toy_gi	Thermoclostridium stercorarium subsp. stercorarium DSM 8532	Thermoclostridium stercorarium	Thermoclostridium	Oscillospiraceae	Eubacteriales	Clostridia	Firmicutes	Bacteria
binny_I10R02.000007_C97_P97_Clostridia	binny	OTU_97.17701.0	3028103	0.996647	0.981366	0.984367	0.854054	185	18576.4	2990795	161	2980766	158	sample_0	cami2_toy_gi	Thermoclostridium stercorarium subsp. thermolacticum DSM 2910	Thermoclostridium stercorarium	Thermoclostridium	Oscillospiraceae	Eubacteriales	Clostridia	Firmicutes	Bacteria
binny_I12R02.000000.000007_C77_P93_Deltaproteobacteria	binny	OTU_97.3310.0	3444748	0.965629	0.96125	0.644007	0.342844	2243	2871.76	2297405	800	2218441	769	sample_0	cami2_toy_gi	Desulfitobacterium dichloroeliminans LMG P-21439	Desulfitobacterium dichloroeliminans	Desulfitobacterium	Peptococcaceae	Eubacteriales	Clostridia	Firmicutes	Bacteria
binny_I01R01.000041_C96_P96_Negativicutes	binny	OTU_97.6890.0	2500595	0.997117	0.982143	0.990286	0.866142	127	22173.8	2483464	112	2476304	110	sample_0	cami2_toy_gi	Megasphaera elsdenii 14-14	Megasphaera elsdenii	Megasphaera	Veillonellaceae	Veillonellales	Negativicutes	Firmicutes	Bacteria
binny_I07R01.000535_C97_P96_Proteobacteria	binny	OTU_97.15115.0	6563304	0.989401	0.84	0.968985	0.913043	23	257115	6427869	25	6359741	21	sample_0	cami2_toy_gi	Achromobacter xylosoxidans strain	Achromobacter xylosoxidans	Achromobacter	Alcaligenaceae	Burkholderiales	Betaproteobacteria	Proteobacteria	Bacteria
binny_S0C46008_C97_P97_Gammaproteobacteria	binny	OTU_97.1154.0	4899519	1	1	0.997519	0.5	2	4887362	4887362	1	4887362	1	sample_0	cami2_toy_gi	Bordetella parapertussis Bpp5	Bordetella parapertussis	Bordetella	Alcaligenaceae	Burkholderiales	Betaproteobacteria	Proteobacteria	Bacteria
binny_S0C32159_C97_P98_Gammaproteobacteria	binny	OTU_97.40119.0	4043810	1	1	1	1	1	4043810	4043810	1	4043810	1	sample_0	cami2_toy_gi	Bordetella pertussis 18323	Bordetella pertussis	Bordetella	Alcaligenaceae	Burkholderiales	Betaproteobacteria	Proteobacteria	Bacteria
binny_S0C50415_C97_P98_Gammaproteobacteria	binny	OTU_97.498.0	4105323	1	1	1	1	1	4105323	4105323	1	4105323	1	sample_0	cami2_toy_gi	Bordetella pertussis strain	Bordetella pertussis	Bordetella	Alcaligenaceae	Burkholderiales	Betaproteobacteria	Proteobacteria	Bacteria
binny_S0C54387_C97_P98_Gammaproteobacteria	binny	OTU_97.14013.0	4108452	1	1	1	1	1	4108452	4108452	1	4108452	1	sample_0	cami2_toy_gi	Bordetella pertussis strain	Bordetella pertussis	Bordetella	Alcaligenaceae	Burkholderiales	Betaproteobacteria	Proteobacteria	Bacteria
binny_S0C58493_C97_P98_Gammaproteobacteria	binny	OTU_97.38148.1	4133737	1	1	1	1	1	4133737	4133737	1	4133737	1	sample_0	cami2_toy_gi	Bordetella pertussis strain	Bordetella pertussis	Bordetella	Alcaligenaceae	Burkholderiales	Betaproteobacteria	Proteobacteria	Bacteria
binny_S0C67791_C97_P98_Gammaproteobacteria	binny	OTU_97.10120.0	4106373	1	1	1	1	1	4106373	4106373	1	4106373	1	sample_0	cami2_toy_gi	Bordetella pertussis strain	Bordetella pertussis	Bordetella	Alcaligenaceae	Burkholderiales	Betaproteobacteria	Proteobacteria	Bacteria
binny_I15R03.000057.000004_C78_P92_Gammaproteobacteria	binny	OTU_97.1367.0	4103236	0.820519	0.0714286	0.749139	0.5	2	267592	3746284	14	3073896	1	sample_0	cami2_toy_gi	Bordetella pertussis strain	Bordetella pertussis	Bordetella	Alcaligenaceae	Burkholderiales	Betaproteobacteria	Proteobacteria	Bacteria
binny_S0C31388_C98_P99_Betaproteobacteria	binny	OTU_97.156.0	5287943	1	1	1	1	1	5287943	5287943	1	5287943	1	sample_0	cami2_toy_gi	Bordetella petrii strain	Bordetella petrii	Bordetella	Alcaligenaceae	Burkholderiales	Betaproteobacteria	Proteobacteria	Bacteria
binny_S0C58636_C97_P98_Betaproteobacteria	binny	OTU_97.7000.0	4558850	1	1	0.984976	0.5	2	4490356	4490356	1	4490356	1	sample_0	cami2_toy_gi	Bordetella pseudohinzii strain	Bordetella pseudohinzii	Bordetella	Alcaligenaceae	Burkholderiales	Betaproteobacteria	Proteobacteria	Bacteria
binny_I08R02.000014_C82_P94_Proteobacteria	binny	OTU_97.13948.1	1617199	0.96279	0.937107	0.726103	0.458932	974	2556.89	1219636	477	1174253	447	sample_0	cami2_toy_gi	Taylorella equigenitalis MCE9	Taylorella equigenitalis	Taylorella	Alcaligenaceae	Burkholderiales	Betaproteobacteria	Proteobacteria	Bacteria
binny_I13R02.000000.000009_C73_P95_Proteobacteria	binny	OTU_97.1070.0	3992734	0.978977	0.974087	0.620702	0.319799	2586	2981.76	2531518	849	2478297	827	sample_0	cami2_toy_gi	Desulfocurvibacter africanus subsp. africanus str. Walvis Bay	Desulfocurvibacter africanus	Desulfocurvibacter	Desulfovibrionaceae	Desulfovibrionales	Deltaproteobacteria	Proteobacteria	Bacteria
binny_I05R01.000086_C97_P97_Deltaproteobacteria	binny	OTU_97.27397.0	3773025	0.997906	0.3	1	1	3	378094	3780941	10	3773025	3	sample_0	cami2_toy_gi	Desulfovibrio vulgaris str. Hildenborough	Desulfovibrio vulgaris	Desulfovibrio	Desulfovibrionaceae	Desulfovibrionales	Deltaproteobacteria	Proteobacteria	Bacteria
binny_I12R02.000002.000005_C73_P92_Gammaproteobacteria	binny	OTU_97.45053.0	1807339	0.933188	0.920548	0.540389	0.270531	1242	2867.37	1046591	365	976666	336	sample_0	cami2_toy_gi	Haemophilus influenzae 86-028NP	Haemophilus influenzae	Haemophilus	Pasteurellaceae	Pasteurellales	Gammaproteobacteria	Proteobacteria	Bacteria
binny_S0C709_C96_P98_Opitutae	binny	OTU_97.4796.0	3750765	1	1	1	1	1	3750765	3750765	1	3750765	1	sample_0	cami2_toy_gi	Coraliomargarita akajimensis DSM 45221	Coraliomargarita akajimensis	Coraliomargarita	Puniceicoccaceae	Puniceicoccales	Opitutae	Verrucomicrobia	Bacteria
binny_I03R03.000006_C93_P95_Actinobacteria[class]	binny	OTU_97.20169.0	1902544	0.992055	0.985163	0.919337	0.66004	503	5231.71	1763086	337	1749079	332	sample_1	cami2_toy_gi	Bifidobacterium animalis strain	Bifidobacterium animalis	Bifidobacterium	Bifidobacteriaceae	Bifidobacteriales	Actinomycetia	Actinobacteria	Bacteria
binny_S1C51734_C98_P97_Bacteroidia	binny	OTU_97.21930.0	5188944	1	1	1	1	1	5188944	5188944	1	5188944	1	sample_1	cami2_toy_gi	Bacteroides fragilis strain	Bacteroides fragilis	Bacteroides	Bacteroidaceae	Bacteroidales	Bacteroidia	Bacteroidetes	Bacteria
binny_I11R01.000030_C94_P90_Bacteroidia	binny	OTU_97.40668.0	4892238	0.935598	0.677316	0.935834	0.785185	270	15634.1	4893477	313	4578325	212	sample_1	cami2_toy_gi	Bacteroides fragilis strain	Bacteroides fragilis	Bacteroides	Bacteroidaceae	Bacteroidales	Bacteroidia	Bacteroidetes	Bacteria
binny_S1C49899_C98_P97_Bacteroidia	binny	OTU_97.40665.0	6293387	1	1	0.994751	0.5	2	6260356	6260356	1	6260356	1	sample_1	cami2_toy_gi	Bacteroides thetaiotaomicron VPI-5482	Bacteroides thetaiotaomicron	Bacteroides	Bacteroidaceae	Bacteroidales	Bacteroidia	Bacteroidetes	Bacteria
binny_I01R01.000509_C98_P97_Bacteroidia	binny	OTU_97.20224.0	4308519	0.989226	0.363636	0.990658	0.8	5	392250	4314755	11	4268267	4	sample_1	cami2_toy_gi	Phocaeicola salanitronis DSM 18170	Phocaeicola salanitronis	Phocaeicola	Bacteroidaceae	Bacteroidales	Bacteroidia	Bacteroidetes	Bacteria
binny_I01R01.000282_C98_P96_Bacteroidia	binny	OTU_97.14172.0	5162485	0.993588	0.84375	0.992857	0.931034	29	161209	5158684	32	5125607	27	sample_1	cami2_toy_gi	Bacteroides vulgatus ATCC 8482	Phocaeicola vulgatus	Phocaeicola	Bacteroidaceae	Bacteroidales	Bacteroidia	Bacteroidetes	Bacteria
binny_S1C12964_C98_P98_Bacteroidia	binny	OTU_97.2657.0	2808895	1	1	1	1	1	2808895	2808895	1	2808895	1	sample_1	cami2_toy_gi	Fermentimonas caenicola strain	Fermentimonas caenicola	Fermentimonas	Dysgonomonadaceae	Bacteroidales	Bacteroidia	Bacteroidetes	Bacteria
binny_I11R03.000002_C88_P95_Bacteroidia	binny	OTU_97.30392.0	4327696	0.986198	0.970874	0.701511	0.442478	1130	5977.51	3078416	515	3035927	500	sample_1	cami2_toy_gi	Odoribacter splanchnicus DSM 20712	Odoribacter splanchnicus	Odoribacter	Odoribacteraceae	Bacteroidales	Bacteroidia	Bacteroidetes	Bacteria
binny_S1C18264_C97_P97_Clostridia	binny	OTU_97.680.0	4207028	1	1	0.998642	0.5	2	4201314	4201314	1	4201314	1	sample_1	cami2_toy_gi	Clostridium aceticum strain	Clostridium aceticum	Clostridium	Clostridiaceae	Eubacteriales	Clostridia	Firmicutes	Bacteria
binny_I01R01.000095_C97_P96_Clostridia	binny	OTU_97.5710.0	4144662	0.962515	0.884615	0.997343	0.958333	24	165178	4294635	26	4133650	23	sample_1	cami2_toy_gi	Clostridium acetobutylicum DSM 1731	Clostridium acetobutylicum	Clostridium	Clostridiaceae	Eubacteriales	Clostridia	Firmicutes	Bacteria
binny_I01R01.000517_C97_P97_Clostridia	binny	OTU_97.2555.1	4351582	0.999413	0.941176	0.999335	0.941176	17	255955	4351241	17	4348688	16	sample_1	cami2_toy_gi	Clostridium autoethanogenum DSM 10061	Clostridium autoethanogenum	Clostridium	Clostridiaceae	Eubacteriales	Clostridia	Firmicutes	Bacteria
binny_I01R01.000216_C97_P97_Clostridia	binny	OTU_97.3641.0	4011504	1	1	0.959423	0.9	30	142545	3848728	27	3848728	27	sample_1	cami2_toy_gi	Clostridium botulinum F str. Langeland	Clostridium botulinum	Clostridium	Clostridiaceae	Eubacteriales	Clostridia	Firmicutes	Bacteria
binny_I07R01.000007_C92_P94_Spirochaetes	binny	OTU_97.365.0	4528593	0.830094	0.998489	0.866284	0.549003	1204	7139.01	4726027	662	3923048	661	sample_1	cami2_toy_gi	Clostridium butyricum strain	Clostridium butyricum	Clostridium	Clostridiaceae	Eubacteriales	Clostridia	Firmicutes	Bacteria
binny_S1C57195_C97_P98_Clostridia	binny	OTU_97.326.0	4627826	1	1	0.826489	0.5	2	3824847	3824847	1	3824847	1	sample_1	cami2_toy_gi	Clostridium butyricum strain	Clostridium butyricum	Clostridium	Clostridiaceae	Eubacteriales	Clostridia	Firmicutes	Bacteria
binny_S1C12460_C97_P96_Clostridia	binny	OTU_97.240.0	4351865	1	1	1	1	1	4351865	4351865	1	4351865	1	sample_1	cami2_toy_gi	Clostridium pasteurianum DSM 525 = ATCC 6013	Clostridium pasteurianum	Clostridium	Clostridiaceae	Eubacteriales	Clostridia	Firmicutes	Bacteria
binny_S1C5607_C97_P96_Clostridia	binny	OTU_97.2576.0	4351831	1	1	1	1	1	4351831	4351831	1	4351831	1	sample_1	cami2_toy_gi	Clostridium pasteurianum strain	Clostridium pasteurianum	Clostridium	Clostridiaceae	Eubacteriales	Clostridia	Firmicutes	Bacteria
binny_I01R01.000049_C97_P96_Clostridia	binny	OTU_97.326.1	5103297	0.991597	0.957265	0.986711	0.875	128	43403	5078155	117	5035481	112	sample_1	cami2_toy_gi	Clostridium saccharobutylicum DSM 13864	Clostridium saccharobutylicum	Clostridium	Clostridiaceae	Eubacteriales	Clostridia	Firmicutes	Bacteria
binny_S1C25071_C97_P95_Clostridia	binny	OTU_97.577.0	5749406	1	1	1	1	1	5749406	5749406	1	5749406	1	sample_1	cami2_toy_gi	Clostridium scatologenes strain	Clostridium scatologenes	Clostridium	Clostridiaceae	Eubacteriales	Clostridia	Firmicutes	Bacteria
binny_I01R01.000191_C97_P98_Clostridia	binny	OTU_97.21937.0	4315626	0.993242	0.948718	0.999725	0.973684	38	111379	4343797	39	4314441	37	sample_1	cami2_toy_gi	Eubacterium limosum KIST612	Eubacterium limosum	Eubacterium	Eubacteriaceae	Eubacteriales	Clostridia	Firmicutes	Bacteria
binny_I11R01.000003_C88_P91_Actinobacteria[class]	binny	OTU_97.18340.0	3334096	0.959543	0.94518	0.86371	0.570776	876	5673.17	3001108	529	2879692	500	sample_1	cami2_toy_gi	Butyrivibrio hungatei strain	Butyrivibrio hungatei	Butyrivibrio	Lachnospiraceae	Eubacteriales	Clostridia	Firmicutes	Bacteria
binny_I07R01.000221_C97_P93_Clostridia	binny	OTU_97.21797.1	4845466	0.971538	0.805556	0.996175	0.935484	62	69004.7	4968339	72	4826932	58	sample_1	cami2_toy_gi	Lachnoclostridium phytofermentans ISDg	Lachnoclostridium phytofermentans	Lachnoclostridium	Lachnospiraceae	Eubacteriales	Clostridia	Firmicutes	Bacteria
binny_I11R01.000001_C92_P96_Clostridia	binny	OTU_97.45059.0	4416014	0.993066	0.987342	0.87638	0.571952	1091	6166.34	3897129	632	3870106	624	sample_1	cami2_toy_gi	Ruminococcus albus 7 = DSM 20455	Ruminococcus albus	Ruminococcus	Oscillospiraceae	Eubacteriales	Clostridia	Firmicutes	Bacteria
binny_I01R01.000230_C97_P96_Clostridia	binny	OTU_97.44483.0	2973684	1	1	1	1	26	114372	2973684	26	2973684	26	sample_1	cami2_toy_gi	Thermoclostridium stercorarium subsp. stercorarium DSM 8532	Thermoclostridium stercorarium	Thermoclostridium	Oscillospiraceae	Eubacteriales	Clostridia	Firmicutes	Bacteria
binny_I03R01.000007_C93_P97_Erysipelotrichi	binny	OTU_97.1749.0	1764093	0.99076	0.97351	0.925682	0.690141	426	5457.68	1648218	302	1632989	294	sample_1	cami2_toy_gi	Erysipelothrix rhusiopathiae str. Fujisawa	Erysipelothrix rhusiopathiae	Erysipelothrix	Erysipelotrichaceae	Erysipelotrichales	Erysipelotrichia	Firmicutes	Bacteria
binny_I15R03.000007.000004_C81_P88_Gammaproteobacteria	binny	OTU_97.18238.0	5793407	0.777689	0.689219	0.799186	0.632765	1465	4426.43	5953550	1345	4630009	927	sample_1	cami2_toy_gi	Achromobacter xylosoxidans strain	Achromobacter xylosoxidans	Achromobacter	Alcaligenaceae	Burkholderiales	Betaproteobacteria	Proteobacteria	Bacteria
binny_I15R03.000007.000006_C72_P92_Spirochaetes	binny	OTU_97.31256.0	5800195	0.924625	0.872236	0.740845	0.506058	1403	5709.26	4647338	814	4297047	710	sample_1	cami2_toy_gi	Bordetella bronchialis strain	Bordetella bronchialis	Bordetella	Alcaligenaceae	Burkholderiales	Betaproteobacteria	Proteobacteria	Bacteria
binny_S1C16649_C97_P98_Gammaproteobacteria	binny	OTU_97.23934.0	5091795	1	1	1	1	1	5091795	5091795	1	5091795	1	sample_1	cami2_toy_gi	Bordetella bronchiseptica MO149	Bordetella bronchiseptica	Bordetella	Alcaligenaceae	Burkholderiales	Betaproteobacteria	Proteobacteria	Bacteria
binny_I01R01.000048_C98_P98_Proteobacteria	binny	OTU_97.4731.1	3692327	0.977992	0.859375	0.977494	0.92437	119	28831.6	3690449	128	3609228	110	sample_1	cami2_toy_gi	Bordetella holmesii H558	Bordetella holmesii	Bordetella	Alcaligenaceae	Burkholderiales	Betaproteobacteria	Proteobacteria	Bacteria
binny_S1C27585_C97_P98_Gammaproteobacteria	binny	OTU_97.40119.0	4043838	1	1	1	1	1	4043838	4043838	1	4043838	1	sample_1	cami2_toy_gi	Bordetella pertussis 18323	Bordetella pertussis	Bordetella	Alcaligenaceae	Burkholderiales	Betaproteobacteria	Proteobacteria	Bacteria
binny_I15R01.000978.000004_C76_P88_Alphaproteobacteria	binny	OTU_97.18909.1	4124207	0.81343	0.25	0.748226	0.5	2	948403	3793612	4	3085838	1	sample_1	cami2_toy_gi	Bordetella pertussis CS	Bordetella pertussis	Bordetella	Alcaligenaceae	Burkholderiales	Betaproteobacteria	Proteobacteria	Bacteria
binny_S1C9506_C97_P98_Gammaproteobacteria	binny	OTU_97.4731.0	4103303	1	1	1	1	1	4103303	4103303	1	4103303	1	sample_1	cami2_toy_gi	Bordetella pertussis strain	Bordetella pertussis	Bordetella	Alcaligenaceae	Burkholderiales	Betaproteobacteria	Proteobacteria	Bacteria
binny_S1C18123_C97_P98_Gammaproteobacteria	binny	OTU_97.10120.0	4106367	1	1	1	1	1	4106367	4106367	1	4106367	1	sample_1	cami2_toy_gi	Bordetella pertussis strain	Bordetella pertussis	Bordetella	Alcaligenaceae	Burkholderiales	Betaproteobacteria	Proteobacteria	Bacteria
binny_S1C28176_C97_P98_Gammaproteobacteria	binny	OTU_97.498.0	4105325	1	1	1	1	1	4105325	4105325	1	4105325	1	sample_1	cami2_toy_gi	Bordetella pertussis strain	Bordetella pertussis	Bordetella	Alcaligenaceae	Burkholderiales	Betaproteobacteria	Proteobacteria	Bacteria
binny_S1C49493_C98_P99_Betaproteobacteria	binny	OTU_97.156.0	5287946	1	1	1	1	1	5287946	5287946	1	5287946	1	sample_1	cami2_toy_gi	Bordetella petrii strain	Bordetella petrii	Bordetella	Alcaligenaceae	Burkholderiales	Betaproteobacteria	Proteobacteria	Bacteria
binny_S1C49915_C97_P98_Betaproteobacteria	binny	OTU_97.7000.0	4558884	1	1	0.984971	0.5	2	4490368	4490368	1	4490368	1	sample_1	cami2_toy_gi	Bordetella pseudohinzii strain	Bordetella pseudohinzii	Bordetella	Alcaligenaceae	Burkholderiales	Betaproteobacteria	Proteobacteria	Bacteria
binny_I09R01.000012_C92_P92_Betaproteobacteria	binny	OTU_97.29.0	6906052	0.997305	0.99305	0.827215	0.716036	1796	4423.34	5728226	1295	5712788	1286	sample_1	cami2_toy_gi	Burkholderia multivorans ATCC 17616	Burkholderia multivorans	Burkholderia	Burkholderiaceae	Burkholderiales	Betaproteobacteria	Proteobacteria	Bacteria
binny_I01R01.000358_C98_P99_Verrucomicrobiae	binny	OTU_97.427.0	2744958	1	1	1	1	15	182997	2744958	15	2744958	15	sample_1	cami2_toy_gi	Akkermansia muciniphila strain	Akkermansia muciniphila	Akkermansia	Akkermansiaceae	Verrucomicrobiales	Verrucomicrobiae	Verrucomicrobia	Bacteria
binny_S10C20322_C98_P98_Actinobacteria[class]	binny	OTU_97.573.0	2290107	1	1	1	1	1	2290107	2290107	1	2290107	1	sample_10	cami2_toy_gi	Bifidobacterium longum strain	Bifidobacterium longum	Bifidobacterium	Bifidobacteriaceae	Bifidobacteriales	Actinomycetia	Actinobacteria	Bacteria
binny_I01R01.000009_C94_P98_Actinobacteria[class]	binny	OTU_97.463.1	2105835	0.998798	0.993902	0.98095	0.827411	197	12611	2068204	164	2065718	163	sample_10	cami2_toy_gi	Coriobacterium glomerans PW2	Coriobacterium glomerans	Coriobacterium	Coriobacteriaceae	Coriobacteriales	Coriobacteriia	Actinobacteria	Bacteria
binny_S10C18918_C97_P98_Actinobacteria[class]	binny	OTU_97.463.0	1967090	1	1	1	1	1	1967090	1967090	1	1967090	1	sample_10	cami2_toy_gi	Berryella intestinalis strain	Berryella intestinalis	Berryella	Eggerthellaceae	Eggerthellales	Coriobacteriia	Actinobacteria	Bacteria
binny_I01R02.000024_C98_P97_Bacteroidia	binny	OTU_97.6178.0	4839701	1	1	0.998918	0.833333	6	966893	4834466	5	4834466	5	sample_10	cami2_toy_gi	Bacteroides caecimuris strain	Bacteroides caecimuris	Bacteroides	Bacteroidaceae	Bacteroidales	Bacteroidia	Bacteroidetes	Bacteria
binny_I02R01.000000_C95_P95_Bacteroidia	binny	OTU_97.40668.1	5331301	0.980795	0.953925	0.935111	0.680049	822	8674.02	5082973	586	4985357	559	sample_10	cami2_toy_gi	Bacteroides fragilis 638R	Bacteroides fragilis	Bacteroides	Bacteroidaceae	Bacteroidales	Bacteroidia	Bacteroidetes	Bacteria
binny_I01R02.000003_C98_P97_Bacteroidia	binny	OTU_97.9655.1	5240917	0.99217	0.815789	0.993025	0.96875	32	138038	5245434	38	5204362	31	sample_10	cami2_toy_gi	Bacteroides fragilis NCTC 9343	Bacteroides fragilis	Bacteroides	Bacteroidaceae	Bacteroidales	Bacteroidia	Bacteroidetes	Bacteria
binny_I01R02.000073_C98_P96_Bacteroidia	binny	OTU_97.40668.0	4902067	1	1	1	1	5	980413	4902067	5	4902067	5	sample_10	cami2_toy_gi	Bacteroides fragilis strain	Bacteroides fragilis	Bacteroides	Bacteroidaceae	Bacteroidales	Bacteroidia	Bacteroidetes	Bacteria
binny_S10C18120_C98_P97_Bacteroidia	binny	OTU_97.6178.1	5729066	1	1	1	1	1	5729066	5729066	1	5729066	1	sample_10	cami2_toy_gi	Phocaeicola dorei strain	Phocaeicola dorei	Phocaeicola	Bacteroidaceae	Bacteroidales	Bacteroidia	Bacteroidetes	Bacteria
binny_I01R01.000031_C98_P97_Bacteroidia	binny	OTU_97.20224.0	4307922	1	1	0.989221	0.875	24	202928	4261487	21	4261487	21	sample_10	cami2_toy_gi	Phocaeicola salanitronis DSM 18170	Phocaeicola salanitronis	Phocaeicola	Bacteroidaceae	Bacteroidales	Bacteroidia	Bacteroidetes	Bacteria
binny_I01R01.000051_C96_P99_Clostridia	binny	OTU_97.13703.0	1515382	0.995728	0.777778	1	1	7	169098	1521883	9	1515382	7	sample_10	cami2_toy_gi	Candidatus Arthromitus sp. SFB-rat-Yit strain	Candidatus Arthromitus sp. SFB-rat-Yit	Candidatus Arthromitus	Clostridiaceae	Eubacteriales	Clostridia	Firmicutes	Bacteria
binny_S10C1397_C97_P97_Clostridia	binny	OTU_97.5710.0	4145473	1	1	0.951023	0.333333	3	3942440	3942440	1	3942440	1	sample_10	cami2_toy_gi	Clostridium acetobutylicum DSM 1731	Clostridium acetobutylicum	Clostridium	Clostridiaceae	Eubacteriales	Clostridia	Firmicutes	Bacteria
binny_S10C3603_C95_P97_Clostridia	binny	OTU_97.2555.1	4352138	1	1	0.935471	0.5	2	4071299	4071299	1	4071299	1	sample_10	cami2_toy_gi	Clostridium autoethanogenum DSM 10061	Clostridium autoethanogenum	Clostridium	Clostridiaceae	Eubacteriales	Clostridia	Firmicutes	Bacteria
binny_S10C10704_C97_P97_Clostridia	binny	OTU_97.38031.0	3829181	1	1	0.987548	0.5	2	3781499	3781499	1	3781499	1	sample_10	cami2_toy_gi	Clostridium botulinum B str. Eklund 17B (NRP)	Clostridium botulinum	Clostridium	Clostridiaceae	Eubacteriales	Clostridia	Firmicutes	Bacteria
binny_S10C17448_C97_P98_Clostridia	binny	OTU_97.34815.0	3207427	1	1	0.864592	0.142857	7	2773116	2773116	1	2773116	1	sample_10	cami2_toy_gi	Clostridium botulinum BKT015925	Clostridium botulinum	Clostridium	Clostridiaceae	Eubacteriales	Clostridia	Firmicutes	Bacteria
binny_S10C20650_C97_P96_Clostridia	binny	OTU_97.26695.0	4088988	1	1	1	1	1	4088988	4088988	1	4088988	1	sample_10	cami2_toy_gi	Clostridium botulinum strain	Clostridium botulinum	Clostridium	Clostridiaceae	Eubacteriales	Clostridia	Firmicutes	Bacteria
binny_S10C7053_C97_P98_Clostridia	binny	OTU_97.365.0	4597177	1	1	0.825317	0.333333	3	3794128	3794128	1	3794128	1	sample_10	cami2_toy_gi	Clostridium butyricum strain	Clostridium butyricum	Clostridium	Clostridiaceae	Eubacteriales	Clostridia	Firmicutes	Bacteria
binny_I12R01.000000.000033_C77_P98_Chloroflexi	binny	OTU_97.29117.0	3954877	0.978453	0.555556	0.675616	0.588235	17	151712	2730820	18	2671978	10	sample_10	cami2_toy_gi	Clostridium kluyveri NBRC 12016	Clostridium kluyveri	Clostridium	Clostridiaceae	Eubacteriales	Clostridia	Firmicutes	Bacteria
binny_I06R01.000009_C92_P95_Clostridia	binny	OTU_97.13051.0	5043165	0.939142	0.9	0.869987	0.580645	31	233590	4671807	20	4387489	18	sample_10	cami2_toy_gi	Clostridium pasteurianum BC1	Clostridium pasteurianum	Clostridium	Clostridiaceae	Eubacteriales	Clostridia	Firmicutes	Bacteria
binny_S10C16046_C97_P96_Clostridia	binny	OTU_97.240.0	4351880	1	1	1	1	1	4351880	4351880	1	4351880	1	sample_10	cami2_toy_gi	Clostridium pasteurianum DSM 525 = ATCC 6013	Clostridium pasteurianum	Clostridium	Clostridiaceae	Eubacteriales	Clostridia	Firmicutes	Bacteria
binny_I10R03.000026_C85_P94_Spirochaetes	binny	OTU_97.207.0	2951355	0.915986	0.57971	0.86417	0.659341	182	13451.2	2784403	207	2550473	120	sample_10	cami2_toy_gi	Clostridium perfringens SM101	Clostridium perfringens	Clostridium	Clostridiaceae	Eubacteriales	Clostridia	Firmicutes	Bacteria
binny_I06R03.000002_C84_P97_Clostridia	binny	OTU_97.2555.0	2853173	0.929135	0.82377	0.734729	0.485507	414	9246.69	2256193	244	2096309	201	sample_10	cami2_toy_gi	Clostridium tetani E88	Clostridium tetani	Clostridium	Clostridiaceae	Eubacteriales	Clostridia	Firmicutes	Bacteria
binny_I06R01.000020_C86_P96_Erysipelotrichi	binny	OTU_97.16928.1	3133436	0.962169	0.454545	0.950076	0.78125	32	56255.5	3094054	55	2977002	25	sample_10	cami2_toy_gi	Clostridium tyrobutyricum strain	Clostridium tyrobutyricum	Clostridium	Clostridiaceae	Eubacteriales	Clostridia	Firmicutes	Bacteria
binny_I01R01.000092_C97_P98_Clostridia	binny	OTU_97.4007.0	4149403	1	1	1	1	28	148193	4149403	28	4149403	28	sample_10	cami2_toy_gi	Eubacterium limosum strain	Eubacterium limosum	Eubacterium	Eubacteriaceae	Eubacteriales	Clostridia	Firmicutes	Bacteria
binny_I01R01.000056_C97_P96_Clostridia	binny	OTU_97.7997.0	2831128	1	1	0.978652	0.9	10	307854	2770689	9	2770689	9	sample_10	cami2_toy_gi	[Eubacterium] eligens ATCC 27750	Lachnospira eligens	Lachnospira	Lachnospiraceae	Eubacteriales	Clostridia	Firmicutes	Bacteria
binny_I01R01.000049_C97_P96_Clostridia	binny	OTU_97.22263.0	3449180	1	1	1	1	15	229945	3449180	15	3449180	15	sample_10	cami2_toy_gi	[Eubacterium] rectale ATCC 33656	[Eubacterium] rectale	Lachnospiraceae genus	Lachnospiraceae	Eubacteriales	Clostridia	Firmicutes	Bacteria
binny_I01R01.000070_C97_P96_Clostridia	binny	OTU_97.41827.1	4662309	1	1	1	1	23	202709	4662309	23	4662309	23	sample_10	cami2_toy_gi	[Clostridium] saccharolyticum WM1	Lacrimispora saccharolytica	Lacrimispora	Lachnospiraceae	Eubacteriales	Clostridia	Firmicutes	Bacteria
binny_S10C9967_C96_P96_Clostridia	binny	OTU_97.68.0	3592121	1	1	1	1	1	3592121	3592121	1	3592121	1	sample_10	cami2_toy_gi	Roseburia hominis A2-183	Roseburia hominis	Roseburia	Lachnospiraceae	Eubacteriales	Clostridia	Firmicutes	Bacteria
binny_S10C3644_C96_P98_Clostridia	binny	OTU_97.29331.0	1809736	1	1	1	1	1	1809736	1809736	1	1809736	1	sample_10	cami2_toy_gi	Mageeibacillus indolicus UPII9-5	Mageeibacillus indolicus	Mageeibacillus	Oscillospiraceae	Eubacteriales	Clostridia	Firmicutes	Bacteria
binny_I01R01.000004_C96_P97_Clostridia	binny	OTU_97.45059.0	4481200	1	1	1	1	27	165970	4481200	27	4481200	27	sample_10	cami2_toy_gi	Ruminococcus albus 7 = DSM 20455	Ruminococcus albus	Ruminococcus	Oscillospiraceae	Eubacteriales	Clostridia	Firmicutes	Bacteria
binny_I01R01.000021_C97_P96_Clostridia	binny	OTU_97.44483.0	2974355	0.777592	0.571429	1	1	4	546441	3825086	7	2974355	4	sample_10	cami2_toy_gi	Thermoclostridium stercorarium subsp. stercorarium DSM 8532	Thermoclostridium stercorarium	Thermoclostridium	Oscillospiraceae	Eubacteriales	Clostridia	Firmicutes	Bacteria
binny_S10C2686_C97_P97_Clostridia	binny	OTU_97.17701.0	3035601	1	1	1	1	1	3035601	3035601	1	3035601	1	sample_10	cami2_toy_gi	Thermoclostridium stercorarium subsp. thermolacticum DSM 2910	Thermoclostridium stercorarium	Thermoclostridium	Oscillospiraceae	Eubacteriales	Clostridia	Firmicutes	Bacteria
binny_I01R01.000032_C97_P95_Clostridia	binny	OTU_97.10948.0	5726484	1	1	1	1	22	260295	5726484	22	5726484	22	sample_10	cami2_toy_gi	Desulfitobacterium hafniense Y51	Desulfitobacterium hafniense	Desulfitobacterium	Peptococcaceae	Eubacteriales	Clostridia	Firmicutes	Bacteria
binny_I10R01.000248_C90_P94_Proteobacteria	binny	OTU_97.5222.0	6261867	1	1	0.791248	0.666667	36	206445	4954691	24	4954691	24	sample_10	cami2_toy_gi	Achromobacter xylosoxidans strain	Achromobacter xylosoxidans	Achromobacter	Alcaligenaceae	Burkholderiales	Betaproteobacteria	Proteobacteria	Bacteria
binny_I01R01.000008_C96_P97_Gammaproteobacteria	binny	OTU_97.1154.0	4898873	0.999114	0.954545	0.931602	0.807692	26	207629	4567847	22	4563802	21	sample_10	cami2_toy_gi	Bordetella parapertussis Bpp5	Bordetella parapertussis	Bordetella	Alcaligenaceae	Burkholderiales	Betaproteobacteria	Proteobacteria	Bacteria
binny_S10C9363_C97_P98_Gammaproteobacteria	binny	OTU_97.3498.0	4107543	1	1	1	1	1	4107543	4107543	1	4107543	1	sample_10	cami2_toy_gi	Bordetella pertussis strain	Bordetella pertussis	Bordetella	Alcaligenaceae	Burkholderiales	Betaproteobacteria	Proteobacteria	Bacteria
binny_S10C6494_C97_P98_Gammaproteobacteria	binny	OTU_97.605.0	4079391	1	1	1	1	1	4079391	4079391	1	4079391	1	sample_10	cami2_toy_gi	Bordetella pertussis strain	Bordetella pertussis	Bordetella	Alcaligenaceae	Burkholderiales	Betaproteobacteria	Proteobacteria	Bacteria
binny_S10C11945_C97_P98_Gammaproteobacteria	binny	OTU_97.297.0	4111058	1	1	1	1	1	4111058	4111058	1	4111058	1	sample_10	cami2_toy_gi	Bordetella pertussis strain	Bordetella pertussis	Bordetella	Alcaligenaceae	Burkholderiales	Betaproteobacteria	Proteobacteria	Bacteria
binny_I01R01.000022_C97_P98_Gammaproteobacteria	binny	OTU_97.1367.0	4102700	1	1	1	1	18	227928	4102700	18	4102700	18	sample_10	cami2_toy_gi	Bordetella pertussis strain	Bordetella pertussis	Bordetella	Alcaligenaceae	Burkholderiales	Betaproteobacteria	Proteobacteria	Bacteria
binny_I02R01.000004_C98_P98_Betaproteobacteria	binny	OTU_97.156.0	5287514	0.971074	0.833333	1	1	20	226876	5445017	24	5287514	20	sample_10	cami2_toy_gi	Bordetella petrii strain	Bordetella petrii	Bordetella	Alcaligenaceae	Burkholderiales	Betaproteobacteria	Proteobacteria	Bacteria
binny_I01R01.000083_C97_P98_Betaproteobacteria	binny	OTU_97.4305.1	4484950	1	1	0.991984	0.9375	16	296600	4448998	15	4448998	15	sample_10	cami2_toy_gi	Bordetella trematum strain	Bordetella trematum	Bordetella	Alcaligenaceae	Burkholderiales	Betaproteobacteria	Proteobacteria	Bacteria
binny_S10C19692_C97_P98_Deltaproteobacteria	binny	OTU_97.38475.0	2873405	1	1	1	1	1	2873405	2873405	1	2873405	1	sample_10	cami2_toy_gi	Desulfovibrio desulfuricans ATCC 27774	Desulfovibrio desulfuricans	Desulfovibrio	Desulfovibrionaceae	Desulfovibrionales	Deltaproteobacteria	Proteobacteria	Bacteria
binny_I01R01.000097_C97_P97_Deltaproteobacteria	binny	OTU_97.6179.0	4039627	1	1	1	1	24	168318	4039627	24	4039627	24	sample_10	cami2_toy_gi	Desulfovibrio vulgaris str. 'Miyazaki F'	Desulfovibrio vulgaris	Desulfovibrio	Desulfovibrionaceae	Desulfovibrionales	Deltaproteobacteria	Proteobacteria	Bacteria
binny_I01R01.000025_C97_P97_Deltaproteobacteria	binny	OTU_97.27397.0	3772454	1	1	0.999809	0.956522	23	171442	3771735	22	3771735	22	sample_10	cami2_toy_gi	Desulfovibrio vulgaris str. Hildenborough	Desulfovibrio vulgaris	Desulfovibrio	Desulfovibrionaceae	Desulfovibrionales	Deltaproteobacteria	Proteobacteria	Bacteria
binny_S10C5615_C98_P99_Verrucomicrobiae	binny	OTU_97.427.0	2745235	1	1	1	1	1	2745235	2745235	1	2745235	1	sample_10	cami2_toy_gi	Akkermansia muciniphila strain	Akkermansia muciniphila	Akkermansia	Akkermansiaceae	Verrucomicrobiales	Verrucomicrobiae	Verrucomicrobia	Bacteria
binny_I11R02.000000.000027_C85_P94_Bacteroidia	binny	OTU_97.40668.0	4885002	0.956053	0.832817	0.879449	0.646635	416	13912	4493589	323	4296109	269	sample_11	cami2_toy_gi	Bacteroides fragilis strain	Bacteroides fragilis	Bacteroides	Bacteroidaceae	Bacteroidales	Bacteroidia	Bacteroidetes	Bacteria
binny_I01R03.000021_C96_P96_Bacteroidia	binny	OTU_97.40665.0	6290984	0.998787	0.973684	0.969949	0.870588	85	80386.1	6109342	76	6101932	74	sample_11	cami2_toy_gi	Bacteroides thetaiotaomicron VPI-5482	Bacteroides thetaiotaomicron	Bacteroides	Bacteroidaceae	Bacteroidales	Bacteroidia	Bacteroidetes	Bacteria
binny_I01R01.000043_C98_P97_Bacteroidia	binny	OTU_97.20224.0	4308269	0.997418	0.8	0.989206	0.8	10	427280	4272795	10	4261764	8	sample_11	cami2_toy_gi	Phocaeicola salanitronis DSM 18170	Phocaeicola salanitronis	Phocaeicola	Bacteroidaceae	Bacteroidales	Bacteroidia	Bacteroidetes	Bacteria
binny_S11C63567_C97_P97_Clostridia	binny	OTU_97.680.0	4207028	1	1	0.998642	0.5	2	4201314	4201314	1	4201314	1	sample_11	cami2_toy_gi	Clostridium aceticum strain	Clostridium aceticum	Clostridium	Clostridiaceae	Eubacteriales	Clostridia	Firmicutes	Bacteria
binny_I03R01.000239_C97_P96_Clostridia	binny	OTU_97.680.1	3914564	0.973741	0.157895	1	1	3	211586	4020127	19	3914564	3	sample_11	cami2_toy_gi	Clostridium botulinum 202F	Clostridium botulinum	Clostridium	Clostridiaceae	Eubacteriales	Clostridia	Firmicutes	Bacteria
binny_S11C7943_C97_P97_Clostridia	binny	OTU_97.38031.0	3829148	1	1	0.987549	0.5	2	3781470	3781470	1	3781470	1	sample_11	cami2_toy_gi	Clostridium botulinum B str. Eklund 17B (NRP)	Clostridium botulinum	Clostridium	Clostridiaceae	Eubacteriales	Clostridia	Firmicutes	Bacteria
binny_S11C169430_C97_P97_Clostridia	binny	OTU_97.37643.0	4365602	1	1	0.936786	0.5	2	4089635	4089635	1	4089635	1	sample_11	cami2_toy_gi	Clostridium botulinum CDC_1436	Clostridium botulinum	Clostridium	Clostridiaceae	Eubacteriales	Clostridia	Firmicutes	Bacteria
binny_I10R03.000002_C77_P90_Proteobacteria	binny	OTU_97.26072.0	3854810	0.81061	0.979866	0.603578	0.381201	766	9631.82	2870283	298	2326679	292	sample_11	cami2_toy_gi	Clostridium botulinum CDC_297	Clostridium botulinum	Clostridium	Clostridiaceae	Eubacteriales	Clostridia	Firmicutes	Bacteria
binny_S11C72393_C97_P97_Clostridia	binny	OTU_97.1047.0	3611880	1	1	1	1	1	3611880	3611880	1	3611880	1	sample_11	cami2_toy_gi	Clostridium botulinum strain	Clostridium botulinum	Clostridium	Clostridiaceae	Eubacteriales	Clostridia	Firmicutes	Bacteria
binny_S11C46664_C97_P97_Clostridia	binny	OTU_97.512.0	3611889	1	1	1	1	1	3611889	3611889	1	3611889	1	sample_11	cami2_toy_gi	Clostridium botulinum strain	Clostridium botulinum	Clostridium	Clostridiaceae	Eubacteriales	Clostridia	Firmicutes	Bacteria
binny_I10R02.000003.000005_C97_P90_Clostridia	binny	OTU_97.2573.1	3867327	0.90456	0.212121	0.997427	0.933333	15	64611.6	4264368	66	3857378	14	sample_11	cami2_toy_gi	Clostridium botulinum strain	Clostridium botulinum	Clostridium	Clostridiaceae	Eubacteriales	Clostridia	Firmicutes	Bacteria
binny_I10R02.000003.000006_C87_P94_Erysipelotrichi	binny	OTU_97.1428.0	5752125	0.993839	0.826087	0.914546	0.826087	23	230139	5293193	23	5260581	19	sample_11	cami2_toy_gi	Clostridium carboxidivorans P7	Clostridium carboxidivorans	Clostridium	Clostridiaceae	Eubacteriales	Clostridia	Firmicutes	Bacteria
binny_I01R01.000020_C95_P96_Clostridia	binny	OTU_97.2472.0	5251164	0.980163	0.910798	0.87969	0.702899	276	22126.2	4712884	213	4619394	194	sample_11	cami2_toy_gi	Clostridium cellulovorans 743B	Clostridium cellulovorans	Clostridium	Clostridiaceae	Eubacteriales	Clostridia	Firmicutes	Bacteria
binny_I10R02.000000.000069_C91_P94_Clostridia	binny	OTU_97.240.0	4340872	0.945848	0.828025	0.746259	0.562771	231	21814.5	3424879	157	3239414	130	sample_11	cami2_toy_gi	Clostridium pasteurianum DSM 525 = ATCC 6013	Clostridium pasteurianum	Clostridium	Clostridiaceae	Eubacteriales	Clostridia	Firmicutes	Bacteria
binny_S11C113973_C97_P97_Clostridia	binny	OTU_97.1969.0	3256675	1	1	1	1	1	3256675	3256675	1	3256675	1	sample_11	cami2_toy_gi	Clostridium perfringens ATCC 13124	Clostridium perfringens	Clostridium	Clostridiaceae	Eubacteriales	Clostridia	Firmicutes	Bacteria
binny_S11C139049_C97_P98_Clostridia	binny	OTU_97.9303.0	3085704	1	1	0.982406	0.5	2	3031415	3031415	1	3031415	1	sample_11	cami2_toy_gi	Clostridium perfringens str. 13	Clostridium perfringens	Clostridium	Clostridiaceae	Eubacteriales	Clostridia	Firmicutes	Bacteria
binny_S11C44934_C97_P95_Clostridia	binny	OTU_97.577.0	5749403	1	1	1	1	1	5749403	5749403	1	5749403	1	sample_11	cami2_toy_gi	Clostridium scatologenes strain	Clostridium scatologenes	Clostridium	Clostridiaceae	Eubacteriales	Clostridia	Firmicutes	Bacteria
binny_S11C58078_C97_P96_Clostridia	binny	OTU_97.26691.0	2835734	1	1	1	1	1	2835734	2835734	1	2835734	1	sample_11	cami2_toy_gi	Clostridium sp. SY8519 strain	Clostridium sp. SY8519	Clostridium	Clostridiaceae	Eubacteriales	Clostridia	Firmicutes	Bacteria
binny_S11C46751_C97_P97_Clostridia	binny	OTU_97.26691.1	4141964	1	1	1	1	1	4141964	4141964	1	4141964	1	sample_11	cami2_toy_gi	Clostridium sporogenes strain	Clostridium sporogenes	Clostridium	Clostridiaceae	Eubacteriales	Clostridia	Firmicutes	Bacteria
binny_I02R01.000047_C97_P96_Clostridia	binny	OTU_97.8962.0	3503025	0.982687	0.611111	0.993843	0.846154	13	196822	3542793	18	3481458	11	sample_11	cami2_toy_gi	Clostridium taeniosporum strain	Clostridium taeniosporum	Clostridium	Clostridiaceae	Eubacteriales	Clostridia	Firmicutes	Bacteria
binny_I04R01.001311_C97_P98_Clostridia	binny	OTU_97.4007.0	4150248	0.99296	0.235294	1	1	4	245863	4179675	17	4150248	4	sample_11	cami2_toy_gi	Eubacterium limosum strain	Eubacterium limosum	Eubacterium	Eubacteriaceae	Eubacteriales	Clostridia	Firmicutes	Bacteria
binny_I08R02.000024_C88_P92_Clostridia	binny	OTU_97.21792.1	5078023	0.898832	0.862112	0.850817	0.700303	991	5971.12	4806755	805	4320467	694	sample_11	cami2_toy_gi	Blautia pseudococcoides strain	Blautia pseudococcoides	Blautia	Lachnospiraceae	Eubacteriales	Clostridia	Firmicutes	Bacteria
binny_I01R03.000000_C97_P95_Clostridia	binny	OTU_97.7997.0	2826488	0.9991	0.992063	0.965349	0.827815	151	21674.6	2731005	126	2728548	125	sample_11	cami2_toy_gi	[Eubacterium] eligens ATCC 27750	Lachnospira eligens	Lachnospira	Lachnospiraceae	Eubacteriales	Clostridia	Firmicutes	Bacteria
binny_I06R01.000003_C87_P95_Spirochaetes	binny	OTU_97.41827.1	4613012	0.997072	0.99345	0.710182	0.519406	876	7174.02	3285699	458	3276077	455	sample_11	cami2_toy_gi	[Clostridium] saccharolyticum WM1	Lacrimispora saccharolytica	Lacrimispora	Lachnospiraceae	Eubacteriales	Clostridia	Firmicutes	Bacteria
binny_S11C65298_C96_P96_Clostridia	binny	OTU_97.68.0	3592119	1	1	1	1	1	3592119	3592119	1	3592119	1	sample_11	cami2_toy_gi	Roseburia hominis A2-183	Roseburia hominis	Roseburia	Lachnospiraceae	Eubacteriales	Clostridia	Firmicutes	Bacteria
binny_I01R01.000190_C97_P97_Clostridia	binny	OTU_97.44481.0	2968070	1	1	1	1	11	269825	2968070	11	2968070	11	sample_11	cami2_toy_gi	Ruminococcus bicirculans strain	Ruminococcus bicirculans	Ruminococcus	Oscillospiraceae	Eubacteriales	Clostridia	Firmicutes	Bacteria
binny_I04R01.001440_C97_P97_Clostridia	binny	OTU_97.44483.0	2974352	0.960004	0.222222	1	1	4	172126	3098270	18	2974352	4	sample_11	cami2_toy_gi	Thermoclostridium stercorarium subsp. stercorarium DSM 8532	Thermoclostridium stercorarium	Thermoclostridium	Oscillospiraceae	Eubacteriales	Clostridia	Firmicutes	Bacteria
binny_I01R01.000256_C97_P97_Deltaproteobacteria	binny	OTU_97.3678.0	3968591	1	1	0.99974	0.947368	19	220420	3967560	18	3967560	18	sample_11	cami2_toy_gi	Desulfotomaculum ruminis DSM 2154	Desulfotomaculum ruminis	Desulfotomaculum	Peptococcaceae	Eubacteriales	Clostridia	Firmicutes	Bacteria
binny_S11C195344_C97_P99_Erysipelotrichi	binny	OTU_97.893.0	1778043	1	1	1	1	1	1778043	1778043	1	1778043	1	sample_11	cami2_toy_gi	Erysipelothrix rhusiopathiae strain	Erysipelothrix rhusiopathiae	Erysipelothrix	Erysipelotrichaceae	Erysipelotrichales	Erysipelotrichia	Firmicutes	Bacteria
binny_I12R01.000028_C76_P94_Actinobacteria[class]	binny	OTU_97.6890.0	2381747	0.985801	0.977819	0.668459	0.356469	1484	2985.27	1615032	541	1592100	529	sample_11	cami2_toy_gi	Megasphaera elsdenii 14-14	Megasphaera elsdenii	Megasphaera	Veillonellaceae	Veillonellales	Negativicutes	Firmicutes	Bacteria
binny_I01R03.000015_C98_P98_Deltaproteobacteria	binny	OTU_97.1070.0	4198765	0.999432	0.981132	0.999823	0.981132	53	79253	4200408	53	4198022	52	sample_11	cami2_toy_gi	Desulfocurvibacter africanus subsp. africanus str. Walvis Bay	Desulfocurvibacter africanus	Desulfocurvibacter	Desulfovibrionaceae	Desulfovibrionales	Deltaproteobacteria	Proteobacteria	Bacteria
binny_I01R01.000014_C94_P96_Deltaproteobacteria	binny	OTU_97.38475.0	2847399	0.993986	0.982709	0.911134	0.622263	548	7521.79	2610060	347	2594363	341	sample_11	cami2_toy_gi	Desulfovibrio desulfuricans ATCC 27774	Desulfovibrio desulfuricans	Desulfovibrio	Desulfovibrionaceae	Desulfovibrionales	Deltaproteobacteria	Proteobacteria	Bacteria
binny_I10R03.000001.000008_C92_P95_Deltaproteobacteria	binny	OTU_97.33712.0	3652619	0.958149	0.759259	0.82818	0.602941	204	19488.6	3157156	162	3025025	123	sample_11	cami2_toy_gi	Desulfovibrio vulgaris DP4	Desulfovibrio vulgaris	Desulfovibrio	Desulfovibrionaceae	Desulfovibrionales	Deltaproteobacteria	Proteobacteria	Bacteria
binny_I12R01.000003_C75_P90_Planctomycetes	binny	OTU_97.21914.0	3562757	0.75289	0.933993	0.694962	0.385909	2200	3617.86	3288636	909	2475981	849	sample_11	cami2_toy_gi	Desulfovibrio vulgaris RCH1	Desulfovibrio vulgaris	Desulfovibrio	Desulfovibrionaceae	Desulfovibrionales	Deltaproteobacteria	Proteobacteria	Bacteria
binny_S11C133934_C97_P97_Deltaproteobacteria	binny	OTU_97.27397.0	3773082	1	1	0.94639	0.5	2	3570807	3570807	1	3570807	1	sample_11	cami2_toy_gi	Desulfovibrio vulgaris str. Hildenborough	Desulfovibrio vulgaris	Desulfovibrio	Desulfovibrionaceae	Desulfovibrionales	Deltaproteobacteria	Proteobacteria	Bacteria
binny_I10R02.000002_C73_P94_Spirochaetes	binny	OTU_97.161.1	5307634	0.970452	0.948864	0.619683	0.326491	2046	4814.2	3389196	704	3289052	668	sample_11	cami2_toy_gi	Klebsiella pneumoniae subsp. pneumoniae	Klebsiella pneumoniae	Klebsiella	Enterobacteriaceae	Enterobacterales	Gammaproteobacteria	Proteobacteria	Bacteria
binny_I12R02.000001_C73_P94_Actinobacteria	binny	OTU_97.1426.0	5930737	0.985466	0.98017	0.717664	0.382215	3621	3058.82	4319051	1412	4256279	1384	sample_11	cami2_toy_gi	Pseudomonas aeruginosa strain	Pseudomonas aeruginosa	Pseudomonas	Pseudomonadaceae	Pseudomonadales	Gammaproteobacteria	Proteobacteria	Bacteria
binny_S12C2227_C97_P99_Actinobacteria[class]	binny	OTU_97.1414.0	2649094	1	1	1	1	1	2649094	2649094	1	2649094	1	sample_12	cami2_toy_gi	Propionibacterium freudenreichii subsp. freudenreichii	Propionibacterium freudenreichii	Propionibacterium	Propionibacteriaceae	Propionibacteriales	Actinomycetia	Actinobacteria	Bacteria
binny_I06R02.000001_C96_P98_Bacteria	binny	OTU_97.463.1	2074169	0.998616	0.997696	0.912607	0.645306	671	4367.57	1895525	434	1892902	433	sample_12	cami2_toy_gi	Coriobacterium glomerans PW2	Coriobacterium glomerans	Coriobacterium	Coriobacteriaceae	Coriobacteriales	Coriobacteriia	Actinobacteria	Bacteria
binny_S12C12180_C97_P98_Actinobacteria[class]	binny	OTU_97.463.0	1967084	1	1	1	1	1	1967084	1967084	1	1967084	1	sample_12	cami2_toy_gi	Berryella intestinalis strain	Berryella intestinalis	Berryella	Eggerthellaceae	Eggerthellales	Coriobacteriia	Actinobacteria	Bacteria
binny_S12C5825_C98_P97_Actinobacteria[class]	binny	OTU_97.3188.0	3165035	1	1	1	1	1	3165035	3165035	1	3165035	1	sample_12	cami2_toy_gi	Slackia heliotrinireducens DSM 20476	Slackia heliotrinireducens	Slackia	Eggerthellaceae	Eggerthellales	Coriobacteriia	Actinobacteria	Bacteria
binny_I10R01.000046.000001_C98_P97_Bacteroidia	binny	OTU_97.40665.0	6293308	1	1	1	1	4	1573327	6293308	4	6293308	4	sample_12	cami2_toy_gi	Bacteroides thetaiotaomicron VPI-5482	Bacteroides thetaiotaomicron	Bacteroides	Bacteroidaceae	Bacteroidales	Bacteroidia	Bacteroidetes	Bacteria
binny_S12C298_C96_P98_Bacteroidia	binny	OTU_97.30764.0	2937549	1	1	0.971615	0.5	2	2854167	2854167	1	2854167	1	sample_12	cami2_toy_gi	Prevotella denticola F0289	Prevotella denticola	Prevotella	Prevotellaceae	Bacteroidales	Bacteroidia	Bacteroidetes	Bacteria
binny_I11R02.000000_C81_P88_Spirochaetes	binny	OTU_97.16928.0	4349192	0.992995	0.989503	0.716725	0.417565	5192	1432.75	3139166	2191	3117175	2168	sample_12	cami2_toy_gi	Alkaliphilus metalliredigens QYMF	Alkaliphilus metalliredigens	Alkaliphilus	Clostridiaceae	Eubacteriales	Clostridia	Firmicutes	Bacteria
binny_I01R01.000003_C97_P96_Clostridia	binny	OTU_97.5710.0	4145359	0.996243	0.4	0.997325	0.8	5	414986	4149862	10	4134272	4	sample_12	cami2_toy_gi	Clostridium acetobutylicum DSM 1731	Clostridium acetobutylicum	Clostridium	Clostridiaceae	Eubacteriales	Clostridia	Firmicutes	Bacteria
binny_I05R01.000006_C96_P95_Clostridia	binny	OTU_97.18007.1	5994963	1	1	0.96766	0.762712	118	64456.5	5801087	90	5801087	90	sample_12	cami2_toy_gi	Clostridium beijerinckii ATCC 35702	Clostridium beijerinckii	Clostridium	Clostridiaceae	Eubacteriales	Clostridia	Firmicutes	Bacteria
binny_I05R01.000009_C97_P94_Clostridia	binny	OTU_97.17284.0	6186778	0.984737	0.444444	1	1	4	698075	6282671	9	6186778	4	sample_12	cami2_toy_gi	Clostridium beijerinckii NRRL B-598	Clostridium beijerinckii	Clostridium	Clostridiaceae	Eubacteriales	Clostridia	Firmicutes	Bacteria
binny_S12C3393_C97_P97_Clostridia	binny	OTU_97.13211.0	3903241	1	1	0.995815	0.5	2	3886907	3886907	1	3886907	1	sample_12	cami2_toy_gi	Clostridium botulinum A str. ATCC 3502	Clostridium botulinum	Clostridium	Clostridiaceae	Eubacteriales	Clostridia	Firmicutes	Bacteria
binny_S12C1984_C97_P96_Clostridia	binny	OTU_97.18007.0	4393022	1	1	1	1	1	4393022	4393022	1	4393022	1	sample_12	cami2_toy_gi	Clostridium botulinum strain	Clostridium botulinum	Clostridium	Clostridiaceae	Eubacteriales	Clostridia	Firmicutes	Bacteria
binny_I09R01.000005.000003_C97_P97_Clostridia	binny	OTU_97.365.0	4596963	0.848504	0.777778	0.998249	0.875	8	600916	5408242	9	4588913	7	sample_12	cami2_toy_gi	Clostridium butyricum strain	Clostridium butyricum	Clostridium	Clostridiaceae	Eubacteriales	Clostridia	Firmicutes	Bacteria
binny_S12C2218_C97_P98_Clostridia	binny	OTU_97.326.0	4627888	1	1	0.826488	0.5	2	3824893	3824893	1	3824893	1	sample_12	cami2_toy_gi	Clostridium butyricum strain	Clostridium butyricum	Clostridium	Clostridiaceae	Eubacteriales	Clostridia	Firmicutes	Bacteria
binny_S12C11661_C97_P97_Clostridia	binny	OTU_97.2472.0	5262207	1	1	1	1	1	5262207	5262207	1	5262207	1	sample_12	cami2_toy_gi	Clostridium cellulovorans 743B	Clostridium cellulovorans	Clostridium	Clostridiaceae	Eubacteriales	Clostridia	Firmicutes	Bacteria
binny_S12C5214_C97_P96_Clostridia	binny	OTU_97.2576.0	4351858	1	1	1	1	1	4351858	4351858	1	4351858	1	sample_12	cami2_toy_gi	Clostridium pasteurianum strain	Clostridium pasteurianum	Clostridium	Clostridiaceae	Eubacteriales	Clostridia	Firmicutes	Bacteria
binny_S12C5828_C97_P98_Clostridia	binny	OTU_97.9303.0	3085670	1	1	0.982412	0.5	2	3031398	3031398	1	3031398	1	sample_12	cami2_toy_gi	Clostridium perfringens str. 13	Clostridium perfringens	Clostridium	Clostridiaceae	Eubacteriales	Clostridia	Firmicutes	Bacteria
binny_I01R01.000007_C97_P96_Clostridia	binny	OTU_97.31703.1	4070076	0.995359	0.666667	0.900663	0.777778	18	175374	3682859	21	3665768	14	sample_12	cami2_toy_gi	Clostridium perfringens strain	Clostridium perfringens	Clostridium	Clostridiaceae	Eubacteriales	Clostridia	Firmicutes	Bacteria
binny_S12C99_C97_P97_Clostridia	binny	OTU_97.326.1	5107787	1	1	1	1	1	5107787	5107787	1	5107787	1	sample_12	cami2_toy_gi	Clostridium saccharobutylicum DSM 13864	Clostridium saccharobutylicum	Clostridium	Clostridiaceae	Eubacteriales	Clostridia	Firmicutes	Bacteria
binny_S12C9922_C97_P95_Clostridia	binny	OTU_97.577.0	5749393	1	1	1	1	1	5749393	5749393	1	5749393	1	sample_12	cami2_toy_gi	Clostridium scatologenes strain	Clostridium scatologenes	Clostridium	Clostridiaceae	Eubacteriales	Clostridia	Firmicutes	Bacteria
binny_S12C6527_C97_P97_Clostridia	binny	OTU_97.16928.1	3134370	1	1	0.979969	0.5	2	3071585	3071585	1	3071585	1	sample_12	cami2_toy_gi	Clostridium tyrobutyricum strain	Clostridium tyrobutyricum	Clostridium	Clostridiaceae	Eubacteriales	Clostridia	Firmicutes	Bacteria
binny_I10R01.000046.000002_C97_P95_Clostridia	binny	OTU_97.68.0	3592053	0.977314	0.8	1	1	4	735087	3675435	5	3592053	4	sample_12	cami2_toy_gi	Roseburia hominis A2-183	Roseburia hominis	Roseburia	Lachnospiraceae	Eubacteriales	Clostridia	Firmicutes	Bacteria
binny_I09R01.000005.000001_C97_P97_Clostridia	binny	OTU_97.44483.0	2974364	1	1	1	1	4	743591	2974364	4	2974364	4	sample_12	cami2_toy_gi	Thermoclostridium stercorarium subsp. stercorarium DSM 8532	Thermoclostridium stercorarium	Thermoclostridium	Oscillospiraceae	Eubacteriales	Clostridia	Firmicutes	Bacteria
binny_S12C9349_C95_P96_Deltaproteobacteria	binny	OTU_97.3402.0	3601377	1	1	1	1	1	3601377	3601377	1	3601377	1	sample_12	cami2_toy_gi	Desulfofundulus kuznetsovii DSM 6115	Desulfofundulus kuznetsovii	Desulfofundulus	Peptococcaceae	Eubacteriales	Clostridia	Firmicutes	Bacteria
binny_S12C4542_C97_P99_Erysipelotrichi	binny	OTU_97.1749.0	1787908	1	1	1	1	1	1787908	1787908	1	1787908	1	sample_12	cami2_toy_gi	Erysipelothrix rhusiopathiae str. Fujisawa	Erysipelothrix rhusiopathiae	Erysipelothrix	Erysipelotrichaceae	Erysipelotrichales	Erysipelotrichia	Firmicutes	Bacteria
binny_S12C7933_C98_P98_Deltaproteobacteria	binny	OTU_97.1070.0	4200514	1	1	1	1	1	4200514	4200514	1	4200514	1	sample_12	cami2_toy_gi	Desulfocurvibacter africanus subsp. africanus str. Walvis Bay	Desulfocurvibacter africanus	Desulfocurvibacter	Desulfovibrionaceae	Desulfovibrionales	Deltaproteobacteria	Proteobacteria	Bacteria
binny_I09R01.000005.000002_C98_P96_Gammaproteobacteria	binny	OTU_97.216.0	5497616	1	1	1	1	4	1374404	5497616	4	5497616	4	sample_12	cami2_toy_gi	Escherichia coli APEC O1	Escherichia coli	Escherichia	Enterobacteriaceae	Enterobacterales	Gammaproteobacteria	Proteobacteria	Bacteria
binny_I05R01.000003_C98_P93_Gammaproteobacteria	binny	OTU_97.6109.0	5155200	0.972303	0.909091	1	1	10	482005	5302051	11	5155200	10	sample_12	cami2_toy_gi	Escherichia coli SE11	Escherichia coli	Escherichia	Enterobacteriaceae	Enterobacterales	Gammaproteobacteria	Proteobacteria	Bacteria
binny_S12C9346_C93_P97_Gammaproteobacteria	binny	OTU_97.23862.0	4678864	1	1	0.968614	0.5	2	4532013	4532013	1	4532013	1	sample_12	cami2_toy_gi	Salmonella enterica subsp. enterica serovar Enteritidis	Salmonella enterica	Salmonella	Enterobacteriaceae	Enterobacterales	Gammaproteobacteria	Proteobacteria	Bacteria
binny_S12C2749_C98_P99_Verrucomicrobiae	binny	OTU_97.427.0	2745260	1	1	1	1	1	2745260	2745260	1	2745260	1	sample_12	cami2_toy_gi	Akkermansia muciniphila strain	Akkermansia muciniphila	Akkermansia	Akkermansiaceae	Verrucomicrobiales	Verrucomicrobiae	Verrucomicrobia	Bacteria
binny_S2C43235_C98_P97_Bacteroidia	binny	OTU_97.21930.0	5188947	1	1	1	1	1	5188947	5188947	1	5188947	1	sample_2	cami2_toy_gi	Bacteroides fragilis strain	Bacteroides fragilis	Bacteroides	Bacteroidaceae	Bacteroidales	Bacteroidia	Bacteroidetes	Bacteria
binny_S2C25548_C98_P97_Bacteroidia	binny	OTU_97.40665.0	6293376	1	1	0.994752	0.5	2	6260346	6260346	1	6260346	1	sample_2	cami2_toy_gi	Bacteroides thetaiotaomicron VPI-5482	Bacteroides thetaiotaomicron	Bacteroides	Bacteroidaceae	Bacteroidales	Bacteroidia	Bacteroidetes	Bacteria
binny_I01R03.000001_C95_P95_Bacteroidia	binny	OTU_97.43129.1	4791302	0.992043	0.963889	0.947416	0.762637	455	12710.5	4575764	360	4539355	347	sample_2	cami2_toy_gi	Parabacteroides distasonis ATCC 8503	Parabacteroides distasonis	Parabacteroides	Tannerellaceae	Bacteroidales	Bacteroidia	Bacteroidetes	Bacteria
binny_I01R01.000068_C97_P97_Clostridia	binny	OTU_97.680.0	4205276	0.99876	0.983333	0.998963	0.951613	62	70102.2	4206131	60	4200915	59	sample_2	cami2_toy_gi	Clostridium aceticum strain	Clostridium aceticum	Clostridium	Clostridiaceae	Eubacteriales	Clostridia	Firmicutes	Bacteria
binny_S2C14539_C97_P97_Clostridia	binny	OTU_97.37643.0	4365530	1	1	0.771	0.333333	3	3365822	3365822	1	3365822	1	sample_2	cami2_toy_gi	Clostridium botulinum CDC_1436	Clostridium botulinum	Clostridium	Clostridiaceae	Eubacteriales	Clostridia	Firmicutes	Bacteria
binny_I08R01.000155_C87_P95_Bacilli	binny	OTU_97.26072.0	3890497	0.993501	0.911765	0.745134	0.673913	46	85820.7	2917903	34	2898940	31	sample_2	cami2_toy_gi	Clostridium botulinum CDC_297	Clostridium botulinum	Clostridium	Clostridiaceae	Eubacteriales	Clostridia	Firmicutes	Bacteria
binny_S2C4478_C97_P97_Clostridia	binny	OTU_97.512.0	3611895	1	1	1	1	1	3611895	3611895	1	3611895	1	sample_2	cami2_toy_gi	Clostridium botulinum strain	Clostridium botulinum	Clostridium	Clostridiaceae	Eubacteriales	Clostridia	Firmicutes	Bacteria
binny_S2C39620_C97_P97_Clostridia	binny	OTU_97.1047.0	3611847	1	1	1	1	1	3611847	3611847	1	3611847	1	sample_2	cami2_toy_gi	Clostridium botulinum strain	Clostridium botulinum	Clostridium	Clostridiaceae	Eubacteriales	Clostridia	Firmicutes	Bacteria
binny_I04R01.000540_C97_P97_Clostridia	binny	OTU_97.326.0	4627724	0.994463	0.363636	1	1	4	423044	4653489	11	4627724	4	sample_2	cami2_toy_gi	Clostridium butyricum strain	Clostridium butyricum	Clostridium	Clostridiaceae	Eubacteriales	Clostridia	Firmicutes	Bacteria
binny_S2C38132_C97_P97_Clostridia	binny	OTU_97.2472.0	5262167	1	1	1	1	1	5262167	5262167	1	5262167	1	sample_2	cami2_toy_gi	Clostridium cellulovorans 743B	Clostridium cellulovorans	Clostridium	Clostridiaceae	Eubacteriales	Clostridia	Firmicutes	Bacteria
binny_S2C15895_C97_P98_Clostridia	binny	OTU_97.9303.0	3085720	1	1	0.982403	0.5	2	3031421	3031421	1	3031421	1	sample_2	cami2_toy_gi	Clostridium perfringens str. 13	Clostridium perfringens	Clostridium	Clostridiaceae	Eubacteriales	Clostridia	Firmicutes	Bacteria
binny_S2C38222_C97_P95_Clostridia	binny	OTU_97.577.0	5749394	1	1	1	1	1	5749394	5749394	1	5749394	1	sample_2	cami2_toy_gi	Clostridium scatologenes strain	Clostridium scatologenes	Clostridium	Clostridiaceae	Eubacteriales	Clostridia	Firmicutes	Bacteria
binny_I12R03.000001.000002_C94_P87_Clostridia	binny	OTU_97.18340.0	3322973	0.886228	0.83691	0.947765	0.763957	1021	3812.99	3553710	932	3149397	780	sample_2	cami2_toy_gi	Butyrivibrio hungatei strain	Butyrivibrio hungatei	Butyrivibrio	Lachnospiraceae	Eubacteriales	Clostridia	Firmicutes	Bacteria
binny_S2C24030_C96_P96_Clostridia	binny	OTU_97.68.0	3592122	1	1	1	1	1	3592122	3592122	1	3592122	1	sample_2	cami2_toy_gi	Roseburia hominis A2-183	Roseburia hominis	Roseburia	Lachnospiraceae	Eubacteriales	Clostridia	Firmicutes	Bacteria
binny_I01R01.000073_C96_P95_Deltaproteobacteria	binny	OTU_97.45054.0	3554126	0.998483	0.933333	0.999452	0.965517	29	118586	3557573	30	3552177	28	sample_2	cami2_toy_gi	Acetivibrio thermocellus AD2	Acetivibrio thermocellus	Acetivibrio	Oscillospiraceae	Eubacteriales	Clostridia	Firmicutes	Bacteria
binny_I06R01.000000_C86_P95_Firmicutes	binny	OTU_97.44483.0	2920352	0.980257	0.974359	0.818079	0.496732	918	5207.69	2437198	468	2389080	456	sample_2	cami2_toy_gi	Thermoclostridium stercorarium subsp. stercorarium DSM 8532	Thermoclostridium stercorarium	Thermoclostridium	Oscillospiraceae	Eubacteriales	Clostridia	Firmicutes	Bacteria
binny_S2C2284_C96_P92_Betaproteobacteria	binny	OTU_97.5222.0	6263077	1	1	1	1	1	6263077	6263077	1	6263077	1	sample_2	cami2_toy_gi	Achromobacter xylosoxidans strain	Achromobacter xylosoxidans	Achromobacter	Alcaligenaceae	Burkholderiales	Betaproteobacteria	Proteobacteria	Bacteria
binny_S2C21862_C97_P98_Gammaproteobacteria	binny	OTU_97.39541.0	4123404	1	1	1	1	1	4123404	4123404	1	4123404	1	sample_2	cami2_toy_gi	Bordetella pertussis strain	Bordetella pertussis	Bordetella	Alcaligenaceae	Burkholderiales	Betaproteobacteria	Proteobacteria	Bacteria
binny_S2C33934_C97_P98_Gammaproteobacteria	binny	OTU_97.605.0	4079393	1	1	1	1	1	4079393	4079393	1	4079393	1	sample_2	cami2_toy_gi	Bordetella pertussis strain	Bordetella pertussis	Bordetella	Alcaligenaceae	Burkholderiales	Betaproteobacteria	Proteobacteria	Bacteria
binny_S2C23109_C97_P98_Gammaproteobacteria	binny	OTU_97.18414.0	4106657	1	1	1	1	1	4106657	4106657	1	4106657	1	sample_2	cami2_toy_gi	Bordetella pertussis strain	Bordetella pertussis	Bordetella	Alcaligenaceae	Burkholderiales	Betaproteobacteria	Proteobacteria	Bacteria
binny_S2C5711_C97_P98_Gammaproteobacteria	binny	OTU_97.8041.1	4134632	1	1	1	1	1	4134632	4134632	1	4134632	1	sample_2	cami2_toy_gi	Bordetella pertussis strain	Bordetella pertussis	Bordetella	Alcaligenaceae	Burkholderiales	Betaproteobacteria	Proteobacteria	Bacteria
binny_S2C12750_C97_P98_Gammaproteobacteria	binny	OTU_97.297.0	4111064	1	1	1	1	1	4111064	4111064	1	4111064	1	sample_2	cami2_toy_gi	Bordetella pertussis strain	Bordetella pertussis	Bordetella	Alcaligenaceae	Burkholderiales	Betaproteobacteria	Proteobacteria	Bacteria
binny_I04R01.000000_C96_P95_Deltaproteobacteria	binny	OTU_97.1070.0	4119655	0.998617	0.994324	0.971535	0.801067	1312	3791.8	4007930	1057	4002387	1051	sample_2	cami2_toy_gi	Desulfocurvibacter africanus subsp. africanus str. Walvis Bay	Desulfocurvibacter africanus	Desulfocurvibacter	Desulfovibrionaceae	Desulfovibrionales	Deltaproteobacteria	Proteobacteria	Bacteria
binny_I01R01.000027_C98_P97_Actinobacteria[class]	binny	OTU_97.740.1	2185671	1	1	0.997863	0.942857	35	66090.9	2181001	33	2181001	33	sample_3	cami2_toy_gi	Bifidobacterium bifidum S17	Bifidobacterium bifidum	Bifidobacterium	Bifidobacteriaceae	Bifidobacteriales	Actinomycetia	Actinobacteria	Bacteria
binny_I06R01.000005_C94_P94_Actinobacteria[class]	binny	OTU_97.740.0	3124290	0.998565	0.997487	0.912604	0.638264	622	7174.21	2855335	398	2851238	397	sample_3	cami2_toy_gi	Bifidobacterium scardovii JCM 12489 = DSM 13734	Bifidobacterium scardovii	Bifidobacterium	Bifidobacteriaceae	Bifidobacteriales	Actinomycetia	Actinobacteria	Bacteria
binny_I01R01.000021_C98_P97_Actinobacteria[class]	binny	OTU_97.27694.0	2398039	0.990149	0.94958	0.991599	0.875969	129	20181.1	2401550	119	2377892	113	sample_3	cami2_toy_gi	Corynebacterium pseudotuberculosis strain	Corynebacterium pseudotuberculosis	Corynebacterium	Corynebacteriaceae	Corynebacteriales	Actinomycetia	Actinobacteria	Bacteria
binny_S3C39200_C97_P98_Actinobacteria[class]	binny	OTU_97.463.0	1967073	1	1	1	1	1	1967073	1967073	1	1967073	1	sample_3	cami2_toy_gi	Berryella intestinalis strain	Berryella intestinalis	Berryella	Eggerthellaceae	Eggerthellales	Coriobacteriia	Actinobacteria	Bacteria
binny_I06R01.000002_C89_P94_Bacteroidia	binny	OTU_97.40668.0	4838999	0.935753	0.893617	0.869062	0.56962	1106	6374.65	4494125	705	4205391	630	sample_3	cami2_toy_gi	Bacteroides fragilis strain	Bacteroides fragilis	Bacteroides	Bacteroidaceae	Bacteroidales	Bacteroidia	Bacteroidetes	Bacteria
binny_I01R01.000062_C98_P96_Bacteroidia	binny	OTU_97.40664.1	3998492	0.999423	0.933333	1	1	14	266720	4000800	15	3998492	14	sample_3	cami2_toy_gi	Bacteroides helcogenes P 36-108	Bacteroides helcogenes	Bacteroides	Bacteroidaceae	Bacteroidales	Bacteroidia	Bacteroidetes	Bacteria
binny_S3C10353_C98_P97_Bacteroidia	binny	OTU_97.3427.0	6472472	1	1	1	1	1	6472472	6472472	1	6472472	1	sample_3	cami2_toy_gi	Bacteroides ovatus strain	Bacteroides ovatus	Bacteroides	Bacteroidaceae	Bacteroidales	Bacteroidia	Bacteroidetes	Bacteria
binny_I12R01.000001_C73_P93_Proteobacteria	binny	OTU_97.40664.0	6088911	0.945483	0.942308	0.644409	0.322793	4554	2660.25	4149994	1560	3923747	1470	sample_3	cami2_toy_gi	Bacteroides ovatus V975	Bacteroides ovatus	Bacteroides	Bacteroidaceae	Bacteroidales	Bacteroidia	Bacteroidetes	Bacteria
binny_S3C4340_C98_P97_Bacteroidia	binny	OTU_97.20224.0	4308571	1	1	0.984734	0.25	4	4242797	4242797	1	4242797	1	sample_3	cami2_toy_gi	Phocaeicola salanitronis DSM 18170	Phocaeicola salanitronis	Phocaeicola	Bacteroidaceae	Bacteroidales	Bacteroidia	Bacteroidetes	Bacteria
binny_I01R01.000006_C96_P97_Bacteroidia	binny	OTU_97.2657.0	2801593	0.988263	0.951049	0.919155	0.764045	178	18221.5	2605681	143	2575098	136	sample_3	cami2_toy_gi	Fermentimonas caenicola strain	Fermentimonas caenicola	Fermentimonas	Dysgonomonadaceae	Bacteroidales	Bacteroidia	Bacteroidetes	Bacteria
binny_I10R01.000002.000037_C98_P88_Bacteroidia	binny	OTU_97.40660.0	3168262	0.69984	0.0110497	1	1	2	25011.7	4527121	181	3168262	2	sample_3	cami2_toy_gi	Prevotella melaninogenica ATCC 25845	Prevotella melaninogenica	Prevotella	Prevotellaceae	Bacteroidales	Bacteroidia	Bacteroidetes	Bacteria
binny_I03R01.000010_C93_P95_Bacteroidia	binny	OTU_97.24212.1	2432771	0.981668	0.960699	0.808735	0.558376	788	4376	2004207	458	1967466	440	sample_3	cami2_toy_gi	Prevotella sp. oral taxon 299 str. F0039	Prevotella sp. oral taxon 299	Prevotella	Prevotellaceae	Bacteroidales	Bacteroidia	Bacteroidetes	Bacteria
binny_S3C433_C97_P96_Bacilli	binny	OTU_97.3311.0	1949861	1	1	1	1	1	1949861	1949861	1	1949861	1	sample_3	cami2_toy_gi	Limosilactobacillus fermentum strain	Limosilactobacillus fermentum	Limosilactobacillus	Lactobacillaceae	Lactobacillales	Bacilli	Firmicutes	Bacteria
binny_I01R01.000025_C98_P95_Bacilli	binny	OTU_97.19530.0	2503917	1	1	0.992441	0.876033	121	23443.3	2484991	106	2484991	106	sample_3	cami2_toy_gi	Pediococcus damnosus strain	Pediococcus damnosus	Pediococcus	Lactobacillaceae	Lactobacillales	Bacilli	Firmicutes	Bacteria
binny_I04R02.000040_C93_P98_Bacilli	binny	OTU_97.45365.0	2091833	0.997854	0.971154	0.935491	0.808	125	18856.7	1961098	104	1956890	101	sample_3	cami2_toy_gi	Streptococcus suis SS12	Streptococcus suis	Streptococcus	Streptococcaceae	Lactobacillales	Bacilli	Firmicutes	Bacteria
binny_I06R01.000001_C96_P94_Bacilli	binny	OTU_97.43848.0	1783645	0.930978	0.87156	0.991886	0.88785	107	17434.3	1900339	109	1769173	95	sample_3	cami2_toy_gi	Streptococcus thermophilus strain	Streptococcus thermophilus	Streptococcus	Streptococcaceae	Lactobacillales	Bacilli	Firmicutes	Bacteria
binny_I10R01.000015.000009_C96_P95_Clostridia	binny	OTU_97.6577.0	1619976	0.936904	0.4	1	1	2	345815	1729074	5	1619976	2	sample_3	cami2_toy_gi	Candidatus Arthromitus sp. SFB-mouse-Japan	Candidatus Arthromitus sp. SFB-mouse	Candidatus Arthromitus	Clostridiaceae	Eubacteriales	Clostridia	Firmicutes	Bacteria
binny_I10R02.000010_C88_P98_Clostridia	binny	OTU_97.1182.1	1649692	0.998495	0.988889	0.91075	0.794643	112	16719.1	1504722	90	1502457	89	sample_3	cami2_toy_gi	Candidatus Arthromitus sp. SFB-mouse-NL strain	Candidatus Arthromitus sp. SFB-mouse-NL	Candidatus Arthromitus	Clostridiaceae	Eubacteriales	Clostridia	Firmicutes	Bacteria
binny_S3C35162_C97_P97_Clostridia	binny	OTU_97.5710.0	4145534	1	1	0.951013	0.333333	3	3942455	3942455	1	3942455	1	sample_3	cami2_toy_gi	Clostridium acetobutylicum DSM 1731	Clostridium acetobutylicum	Clostridium	Clostridiaceae	Eubacteriales	Clostridia	Firmicutes	Bacteria
binny_S3C8186_C97_P97_Clostridia	binny	OTU_97.512.0	3611862	1	1	1	1	1	3611862	3611862	1	3611862	1	sample_3	cami2_toy_gi	Clostridium botulinum strain	Clostridium botulinum	Clostridium	Clostridiaceae	Eubacteriales	Clostridia	Firmicutes	Bacteria
binny_S3C7361_C97_P98_Clostridia	binny	OTU_97.365.0	4597164	1	1	0.825316	0.333333	3	3794112	3794112	1	3794112	1	sample_3	cami2_toy_gi	Clostridium butyricum strain	Clostridium butyricum	Clostridium	Clostridiaceae	Eubacteriales	Clostridia	Firmicutes	Bacteria
binny_I10R02.000002_C73_P94_Spirochaetes	binny	OTU_97.326.0	4588800	0.755846	0.99446	0.665852	0.445963	805	11197.9	4042438	361	3055462	359	sample_3	cami2_toy_gi	Clostridium butyricum strain	Clostridium butyricum	Clostridium	Clostridiaceae	Eubacteriales	Clostridia	Firmicutes	Bacteria
binny_S3C13387_C97_P96_Clostridia	binny	OTU_97.819.0	4586733	1	1	1	1	1	4586733	4586733	1	4586733	1	sample_3	cami2_toy_gi	Clostridium formicaceticum strain	Clostridium formicaceticum	Clostridium	Clostridiaceae	Eubacteriales	Clostridia	Firmicutes	Bacteria
binny_I10R02.000005_C97_P96_Clostridia	binny	OTU_97.240.0	4351821	0.996453	0.428571	1	1	3	623902	4367311	7	4351821	3	sample_3	cami2_toy_gi	Clostridium pasteurianum DSM 525 = ATCC 6013	Clostridium pasteurianum	Clostridium	Clostridiaceae	Eubacteriales	Clostridia	Firmicutes	Bacteria
binny_I07R01.000023_C86_P94_Spirochaetes	binny	OTU_97.11107.0	3335578	0.966945	0.846591	0.871713	0.748744	199	17085.6	3007068	176	2907668	149	sample_3	cami2_toy_gi	Clostridium perfringens strain	Clostridium perfringens	Clostridium	Clostridiaceae	Eubacteriales	Clostridia	Firmicutes	Bacteria
binny_I10R03.000000.000005_C85_P96_Clostridia	binny	OTU_97.44696.0	4601913	0.931999	0.894737	0.761283	0.552347	277	21982.3	3758972	171	3503358	153	sample_3	cami2_toy_gi	Clostridium sp. BNL1100 strain	Clostridium sp. BNL1100	Clostridium	Clostridiaceae	Eubacteriales	Clostridia	Firmicutes	Bacteria
binny_I10R01.000002.000001_C97_P97_Clostridia	binny	OTU_97.4094.1	2865729	0.994676	0.375	1	1	3	360134	2881069	8	2865729	3	sample_3	cami2_toy_gi	Clostridium tetani 12124569	Clostridium tetani	Clostridium	Clostridiaceae	Eubacteriales	Clostridia	Firmicutes	Bacteria
binny_I01R01.000015_C97_P97_Clostridia	binny	OTU_97.21937.0	4307124	0.979072	0.989691	0.983147	0.872727	220	22294.1	4325051	194	4234535	192	sample_3	cami2_toy_gi	Eubacterium limosum KIST612	Eubacterium limosum	Eubacterium	Eubacteriaceae	Eubacteriales	Clostridia	Firmicutes	Bacteria
binny_S3C35818_C96_P96_Clostridia	binny	OTU_97.68.0	3592091	1	1	1	1	1	3592091	3592091	1	3592091	1	sample_3	cami2_toy_gi	Roseburia hominis A2-183	Roseburia hominis	Roseburia	Lachnospiraceae	Eubacteriales	Clostridia	Firmicutes	Bacteria
binny_I01R02.000012_C95_P97_Clostridia	binny	OTU_97.44959.0	3833228	1	1	0.816497	0.654867	226	21147.4	3129818	148	3129818	148	sample_3	cami2_toy_gi	Acetivibrio thermocellus ATCC 27405	Acetivibrio thermocellus	Acetivibrio	Oscillospiraceae	Eubacteriales	Clostridia	Firmicutes	Bacteria
binny_I10R02.000001.000003_C85_P94_Spirochaetes	binny	OTU_97.4566.0	4059234	0.928587	0.857143	0.744627	0.510121	247	22143.3	3255071	147	3022617	126	sample_3	cami2_toy_gi	Ruminiclostridium cellulolyticum H10	Ruminiclostridium cellulolyticum	Ruminiclostridium	Oscillospiraceae	Eubacteriales	Clostridia	Firmicutes	Bacteria
binny_I10R03.000002.000002_C77_P93_Clostridia	binny	OTU_97.44483.0	2974161	0.8763	0.3	0.695579	0.75	4	236079	2360794	10	2068764	3	sample_3	cami2_toy_gi	Thermoclostridium stercorarium subsp. stercorarium DSM 8532	Thermoclostridium stercorarium	Thermoclostridium	Oscillospiraceae	Eubacteriales	Clostridia	Firmicutes	Bacteria
binny_I01R01.000028_C96_P98_Erysipelotrichi	binny	OTU_97.40366.0	1872576	1	1	0.940131	0.851064	94	22005.8	1760467	80	1760467	80	sample_3	cami2_toy_gi	Erysipelothrix rhusiopathiae strain	Erysipelothrix rhusiopathiae	Erysipelothrix	Erysipelotrichaceae	Erysipelotrichales	Erysipelotrichia	Firmicutes	Bacteria
binny_S3C2703_C97_P97_Erysipelotrichi	binny	OTU_97.4748.0	4468262	1	1	0.971729	0.5	2	4341941	4341941	1	4341941	1	sample_3	cami2_toy_gi	Erysipelotrichaceae bacterium I46 strain	Erysipelotrichaceae bacterium I46	Erysipelotrichaceae genus	Erysipelotrichaceae	Erysipelotrichales	Erysipelotrichia	Firmicutes	Bacteria
binny_S3C6387_C97_P97_Negativicutes	binny	OTU_97.30976.0	1274062	1	1	1	1	1	1274062	1274062	1	1274062	1	sample_3	cami2_toy_gi	Dialister pneumosintes strain	Dialister pneumosintes	Dialister	Veillonellaceae	Veillonellales	Negativicutes	Firmicutes	Bacteria
binny_S3C3762_C97_P98_Gammaproteobacteria	binny	OTU_97.3903.1	5339165	1	1	1	1	1	5339165	5339165	1	5339165	1	sample_3	cami2_toy_gi	Bordetella bronchiseptica RB50	Bordetella bronchiseptica	Bordetella	Alcaligenaceae	Burkholderiales	Betaproteobacteria	Proteobacteria	Bacteria
binny_I06R01.000007_C84_P97_Gammaproteobacteria	binny	OTU_97.15802.1	3641226	0.999041	0.997925	0.813494	0.539843	891	6151.36	2964957	482	2962115	481	sample_3	cami2_toy_gi	Bordetella holmesii strain	Bordetella holmesii	Bordetella	Alcaligenaceae	Burkholderiales	Betaproteobacteria	Proteobacteria	Bacteria
binny_S3C13075_C97_P98_Gammaproteobacteria	binny	OTU_97.912.0	4107406	1	1	1	1	1	4107406	4107406	1	4107406	1	sample_3	cami2_toy_gi	Bordetella pertussis strain	Bordetella pertussis	Bordetella	Alcaligenaceae	Burkholderiales	Betaproteobacteria	Proteobacteria	Bacteria
binny_S3C691_C97_P98_Gammaproteobacteria	binny	OTU_97.18196.0	4147133	1	1	1	1	1	4147133	4147133	1	4147133	1	sample_3	cami2_toy_gi	Bordetella pertussis strain	Bordetella pertussis	Bordetella	Alcaligenaceae	Burkholderiales	Betaproteobacteria	Proteobacteria	Bacteria
binny_S3C43059_C97_P98_Gammaproteobacteria	binny	OTU_97.19895.0	4086178	1	1	1	1	1	4086178	4086178	1	4086178	1	sample_3	cami2_toy_gi	Bordetella pertussis Tohama I	Bordetella pertussis	Bordetella	Alcaligenaceae	Burkholderiales	Betaproteobacteria	Proteobacteria	Bacteria
binny_S3C26858_C97_P99_Betaproteobacteria	binny	OTU_97.158.0	5532455	1	1	1	1	1	5532455	5532455	1	5532455	1	sample_3	cami2_toy_gi	Bordetella sp. H567 strain	Bordetella sp. H567	Bordetella	Alcaligenaceae	Burkholderiales	Betaproteobacteria	Proteobacteria	Bacteria
binny_S3C19841_C95_P96_Gammaproteobacteria	binny	OTU_97.2496.0	6453531	1	1	1	1	1	6453531	6453531	1	6453531	1	sample_3	cami2_toy_gi	Janthinobacterium sp. 1_2014MBL_MicDiv strain	Janthinobacterium sp. 1_2014MBL_MicDiv	Janthinobacterium	Oxalobacteraceae	Burkholderiales	Betaproteobacteria	Proteobacteria	Bacteria
binny_S3C669_C97_P99_Deltaproteobacteria	binny	OTU_97.3048.0	2807503	1	1	1	1	1	2807503	2807503	1	2807503	1	sample_3	cami2_toy_gi	Desulfovibrio piger strain	Desulfovibrio piger	Desulfovibrio	Desulfovibrionaceae	Desulfovibrionales	Deltaproteobacteria	Proteobacteria	Bacteria
binny_S3C16930_C98_P99_Gammaproteobacteria	binny	OTU_97.45053.0	1914478	1	1	1	1	1	1914478	1914478	1	1914478	1	sample_3	cami2_toy_gi	Haemophilus influenzae 86-028NP	Haemophilus influenzae	Haemophilus	Pasteurellaceae	Pasteurellales	Gammaproteobacteria	Proteobacteria	Bacteria
binny_S4C14720_C96_P98_Actinobacteria[class]	binny	OTU_97.44505.0	2089622	1	1	0.973232	0.5	2	2033688	2033688	1	2033688	1	sample_4	cami2_toy_gi	Bifidobacterium adolescentis ATCC 15703	Bifidobacterium adolescentis	Bifidobacterium	Bifidobacteriaceae	Bifidobacteriales	Actinomycetia	Actinobacteria	Bacteria
binny_S4C13686_C98_P98_Actinobacteria[class]	binny	OTU_97.740.1	2186874	1	1	1	1	1	2186874	2186874	1	2186874	1	sample_4	cami2_toy_gi	Bifidobacterium bifidum S17	Bifidobacterium bifidum	Bifidobacterium	Bifidobacteriaceae	Bifidobacteriales	Actinomycetia	Actinobacteria	Bacteria
binny_I01R01.000027_C97_P98_Actinobacteria[class]	binny	OTU_97.30248.0	2425174	1	1	0.998049	0.875	16	172889	2420443	14	2420443	14	sample_4	cami2_toy_gi	Bifidobacterium breve strain	Bifidobacterium breve	Bifidobacterium	Bifidobacteriaceae	Bifidobacteriales	Actinomycetia	Actinobacteria	Bacteria
binny_S4C2509_C98_P98_Actinobacteria[class]	binny	OTU_97.740.0	3158341	1	1	1	1	1	3158341	3158341	1	3158341	1	sample_4	cami2_toy_gi	Bifidobacterium scardovii JCM 12489 = DSM 13734	Bifidobacterium scardovii	Bifidobacterium	Bifidobacteriaceae	Bifidobacteriales	Actinomycetia	Actinobacteria	Bacteria
binny_I04R02.000012_C93_P96_Actinobacteria[class]	binny	OTU_97.19208.1	3601033	0.995196	0.97284	0.814148	0.664418	593	7273.89	2945924	405	2931773	394	sample_4	cami2_toy_gi	Eggerthella lenta DSM 2243	Eggerthella lenta	Eggerthella	Eggerthellaceae	Eggerthellales	Coriobacteriia	Actinobacteria	Bacteria
binny_I01R01.000015_C97_P96_Bacteroidia	binny	OTU_97.7551.0	3719552	0.998894	0.996269	0.961718	0.785294	340	13362.4	3581119	268	3577160	267	sample_4	cami2_toy_gi	Alistipes finegoldii DSM 17242	Alistipes finegoldii	Alistipes	Rikenellaceae	Bacteroidales	Bacteroidia	Bacteroidetes	Bacteria
binny_I01R01.000017_C94_P96_Bacilli	binny	OTU_97.43909.0	1963268	1	1	0.950889	0.76699	206	11815.5	1866850	158	1866850	158	sample_4	cami2_toy_gi	Lactobacillus delbrueckii subsp. lactis	Lactobacillus delbrueckii	Lactobacillus	Lactobacillaceae	Lactobacillales	Bacilli	Firmicutes	Bacteria
binny_I06R01.000013_C93_P94_Actinobacteria[class]	binny	OTU_97.35816.0	3110581	1	1	0.875401	0.66877	317	12844.4	2723006	212	2723006	212	sample_4	cami2_toy_gi	Alkaliphilus oremlandii OhILAs	Alkaliphilus oremlandii	Alkaliphilus	Clostridiaceae	Eubacteriales	Clostridia	Firmicutes	Bacteria
binny_I10R01.000001.000025_C97_P92_Clostridia	binny	OTU_97.2555.1	4352104	0.950609	0.2	1	1	3	305215	4578229	15	4352104	3	sample_4	cami2_toy_gi	Clostridium autoethanogenum DSM 10061	Clostridium autoethanogenum	Clostridium	Clostridiaceae	Eubacteriales	Clostridia	Firmicutes	Bacteria
binny_S4C8783_C97_P97_Clostridia	binny	OTU_97.38031.0	3829152	1	1	0.987553	0.5	2	3781490	3781490	1	3781490	1	sample_4	cami2_toy_gi	Clostridium botulinum B str. Eklund 17B (NRP)	Clostridium botulinum	Clostridium	Clostridiaceae	Eubacteriales	Clostridia	Firmicutes	Bacteria
binny_S4C15861_C97_P98_Clostridia	binny	OTU_97.326.0	4627888	1	1	0.826487	0.5	2	3824891	3824891	1	3824891	1	sample_4	cami2_toy_gi	Clostridium butyricum strain	Clostridium butyricum	Clostridium	Clostridiaceae	Eubacteriales	Clostridia	Firmicutes	Bacteria
binny_S4C160_C97_P97_Clostridia	binny	OTU_97.2472.0	5262202	1	1	1	1	1	5262202	5262202	1	5262202	1	sample_4	cami2_toy_gi	Clostridium cellulovorans 743B	Clostridium cellulovorans	Clostridium	Clostridiaceae	Eubacteriales	Clostridia	Firmicutes	Bacteria
binny_I10R01.000001.000002_C97_P98_Clostridia	binny	OTU_97.8940.0	2547675	0.993849	0.333333	1	1	2	427240	2563442	6	2547675	2	sample_4	cami2_toy_gi	Clostridium novyi NT	Clostridium novyi	Clostridium	Clostridiaceae	Eubacteriales	Clostridia	Firmicutes	Bacteria
binny_S4C4701_C97_P96_Clostridia	binny	OTU_97.240.0	4351881	1	1	1	1	1	4351881	4351881	1	4351881	1	sample_4	cami2_toy_gi	Clostridium pasteurianum DSM 525 = ATCC 6013	Clostridium pasteurianum	Clostridium	Clostridiaceae	Eubacteriales	Clostridia	Firmicutes	Bacteria
binny_I10R02.000002_C74_P94_Actinobacteria[class]	binny	OTU_97.2576.0	4331401	0.984229	0.994949	0.68674	0.470167	419	15263.7	3022207	198	2974545	197	sample_4	cami2_toy_gi	Clostridium pasteurianum strain	Clostridium pasteurianum	Clostridium	Clostridiaceae	Eubacteriales	Clostridia	Firmicutes	Bacteria
binny_S4C1479_C97_P97_Clostridia	binny	OTU_97.326.1	5107794	1	1	1	1	1	5107794	5107794	1	5107794	1	sample_4	cami2_toy_gi	Clostridium saccharobutylicum DSM 13864	Clostridium saccharobutylicum	Clostridium	Clostridiaceae	Eubacteriales	Clostridia	Firmicutes	Bacteria
binny_I01R02.000008_C93_P97_Spirochaetes	binny	OTU_97.4007.0	4132630	1	1	0.871281	0.694581	406	12768.4	3600682	282	3600682	282	sample_4	cami2_toy_gi	Eubacterium limosum strain	Eubacterium limosum	Eubacterium	Eubacteriaceae	Eubacteriales	Clostridia	Firmicutes	Bacteria
binny_I10R01.000001.000028_C97_P87_Clostridia	binny	OTU_97.7997.0	2831128	0.751548	0.0350877	1	1	4	33044.4	3767060	114	2831128	4	sample_4	cami2_toy_gi	[Eubacterium] eligens ATCC 27750	Lachnospira eligens	Lachnospira	Lachnospiraceae	Eubacteriales	Clostridia	Firmicutes	Bacteria
binny_S4C12655_C97_P96_Clostridia	binny	OTU_97.41827.1	4662861	1	1	1	1	1	4662861	4662861	1	4662861	1	sample_4	cami2_toy_gi	[Clostridium] saccharolyticum WM1	Lacrimispora saccharolytica	Lacrimispora	Lachnospiraceae	Eubacteriales	Clostridia	Firmicutes	Bacteria
binny_I01R03.000002_C96_P96_Clostridia	binny	OTU_97.28409.0	4875840	0.961083	0.940054	0.885775	0.71281	484	12244.6	4493783	367	4318897	345	sample_4	cami2_toy_gi	Acetivibrio clariflavus DSM 19732	Acetivibrio clariflavus	Acetivibrio	Oscillospiraceae	Eubacteriales	Clostridia	Firmicutes	Bacteria
binny_S4C12303_C96_P98_Clostridia	binny	OTU_97.16827.0	3561599	1	1	1	1	1	3561599	3561599	1	3561599	1	sample_4	cami2_toy_gi	Acetivibrio thermocellus DSM 1313	Acetivibrio thermocellus	Acetivibrio	Oscillospiraceae	Eubacteriales	Clostridia	Firmicutes	Bacteria
binny_S4C19374_C96_P98_Clostridia	binny	OTU_97.29331.0	1809734	1	1	1	1	1	1809734	1809734	1	1809734	1	sample_4	cami2_toy_gi	Mageeibacillus indolicus UPII9-5	Mageeibacillus indolicus	Mageeibacillus	Oscillospiraceae	Eubacteriales	Clostridia	Firmicutes	Bacteria
binny_S4C1379_C96_P96_Clostridia	binny	OTU_97.13702.0	2229527	1	1	0.984936	0.5	2	2195941	2195941	1	2195941	1	sample_4	cami2_toy_gi	[Clostridium] cellulosi strain	[Clostridium] cellulosi	Oscillospiraceae genus	Oscillospiraceae	Eubacteriales	Clostridia	Firmicutes	Bacteria
binny_I01R01.000016_C95_P96_Clostridia	binny	OTU_97.44481.0	2957025	1	1	0.942434	0.743682	277	13528.2	2786801	206	2786801	206	sample_4	cami2_toy_gi	Ruminococcus bicirculans strain	Ruminococcus bicirculans	Ruminococcus	Oscillospiraceae	Eubacteriales	Clostridia	Firmicutes	Bacteria
binny_I12R02.000005.000003_C97_P95_Clostridia	binny	OTU_97.44483.0	2974361	0.733364	0.0740741	1	1	4	75107	4055778	54	2974361	4	sample_4	cami2_toy_gi	Thermoclostridium stercorarium subsp. stercorarium DSM 8532	Thermoclostridium stercorarium	Thermoclostridium	Oscillospiraceae	Eubacteriales	Clostridia	Firmicutes	Bacteria
binny_I10R01.000002_C86_P96_Erysipelotrichi	binny	OTU_97.16573.0	2473372	0.992641	0.988604	0.842154	0.514837	674	5978.36	2098403	351	2082960	347	sample_4	cami2_toy_gi	Erysipelothrix larvae strain	Erysipelothrix larvae	Erysipelothrix	Erysipelotrichaceae	Erysipelotrichales	Erysipelotrichia	Firmicutes	Bacteria
binny_I10R03.000001.000009_C97_P97_Erysipelotrichi	binny	OTU_97.893.0	1778020	0.794945	0.0298507	1	1	2	33383	2236658	67	1778020	2	sample_4	cami2_toy_gi	Erysipelothrix rhusiopathiae strain	Erysipelothrix rhusiopathiae	Erysipelothrix	Erysipelotrichaceae	Erysipelotrichales	Erysipelotrichia	Firmicutes	Bacteria
binny_I06R01.000020_C95_P94_Proteobacteria	binny	OTU_97.30976.0	1268413	0.991649	0.978495	0.960936	0.758333	120	13216.4	1229129	93	1218864	91	sample_4	cami2_toy_gi	Dialister pneumosintes strain	Dialister pneumosintes	Dialister	Veillonellaceae	Veillonellales	Negativicutes	Firmicutes	Bacteria
binny_I01R01.000011_C94_P97_Clostridia	binny	OTU_97.552.0	1594753	0.982019	0.942623	0.908858	0.732484	157	12097.9	1475943	122	1449404	115	sample_4	cami2_toy_gi	Peptoniphilus sp. ING2-D1G strain	Peptoniphilus sp. ING2-D1G	Peptoniphilus	Peptoniphilaceae	Tissierellales	Tissierellia	Firmicutes	Bacteria
binny_I06R01.000000_C90_P96_Gammaproteobacteria	binny	OTU_97.12293.0	4754270	0.994685	0.980926	0.956502	0.794702	453	12457.1	4571765	367	4547468	360	sample_4	cami2_toy_gi	Bordetella parapertussis strain	Bordetella parapertussis	Bordetella	Alcaligenaceae	Burkholderiales	Betaproteobacteria	Proteobacteria	Bacteria
binny_S4C4484_C97_P98_Gammaproteobacteria	binny	OTU_97.498.0	4105309	1	1	1	1	1	4105309	4105309	1	4105309	1	sample_4	cami2_toy_gi	Bordetella pertussis strain	Bordetella pertussis	Bordetella	Alcaligenaceae	Burkholderiales	Betaproteobacteria	Proteobacteria	Bacteria
binny_S4C16569_C98_P99_Betaproteobacteria	binny	OTU_97.156.0	5287942	1	1	1	1	1	5287942	5287942	1	5287942	1	sample_4	cami2_toy_gi	Bordetella petrii strain	Bordetella petrii	Bordetella	Alcaligenaceae	Burkholderiales	Betaproteobacteria	Proteobacteria	Bacteria
binny_S4C19223_C97_P98_Betaproteobacteria	binny	OTU_97.7000.0	4558796	1	1	0.984983	0.5	2	4490337	4490337	1	4490337	1	sample_4	cami2_toy_gi	Bordetella pseudohinzii strain	Bordetella pseudohinzii	Bordetella	Alcaligenaceae	Burkholderiales	Betaproteobacteria	Proteobacteria	Bacteria
binny_S4C7385_C98_P95_Gammaproteobacteria	binny	OTU_97.22911.0	5599726	1	1	1	1	1	5599726	5599726	1	5599726	1	sample_4	cami2_toy_gi	Collimonas fungivorans strain	Collimonas fungivorans	Collimonas	Oxalobacteraceae	Burkholderiales	Betaproteobacteria	Proteobacteria	Bacteria
binny_I08R02.000079_C97_P97_Deltaproteobacteria	binny	OTU_97.4336.0	3730137	0.999153	0.833333	1	1	5	622217	3733300	6	3730137	5	sample_4	cami2_toy_gi	Desulfovibrio alaskensis G20	Desulfovibrio alaskensis	Desulfovibrio	Desulfovibrionaceae	Desulfovibrionales	Deltaproteobacteria	Proteobacteria	Bacteria
binny_I12R01.000009.000001_C97_P97_Deltaproteobacteria	binny	OTU_97.27397.0	3773038	0.99946	0.833333	1	1	5	629180	3775077	6	3773038	5	sample_4	cami2_toy_gi	Desulfovibrio vulgaris str. Hildenborough	Desulfovibrio vulgaris	Desulfovibrio	Desulfovibrionaceae	Desulfovibrionales	Deltaproteobacteria	Proteobacteria	Bacteria
binny_I01R01.000009_C99_P98_Bacteria	binny	OTU_97.44668.0	3061056	0.999153	0.995556	0.931339	0.775087	289	12681.3	2853298	225	2850882	224	sample_4	cami2_toy_gi	Akkermansia glycaniphila strain	Akkermansia glycaniphila	Akkermansia	Akkermansiaceae	Verrucomicrobiales	Verrucomicrobiae	Verrucomicrobia	Bacteria
binny_S4C7529_C98_P99_Verrucomicrobiae	binny	OTU_97.2029.0	2664093	1	1	1	1	1	2664093	2664093	1	2664093	1	sample_4	cami2_toy_gi	Akkermansia muciniphila ATCC BAA-835	Akkermansia muciniphila	Akkermansia	Akkermansiaceae	Verrucomicrobiales	Verrucomicrobiae	Verrucomicrobia	Bacteria
binny_S4C6177_C98_P99_Verrucomicrobiae	binny	OTU_97.427.0	2745271	1	1	1	1	1	2745271	2745271	1	2745271	1	sample_4	cami2_toy_gi	Akkermansia muciniphila strain	Akkermansia muciniphila	Akkermansia	Akkermansiaceae	Verrucomicrobiales	Verrucomicrobiae	Verrucomicrobia	Bacteria
binny_S5C11503_C98_P97_Bacteroidia	binny	OTU_97.21930.0	5188962	1	1	1	1	1	5188962	5188962	1	5188962	1	sample_5	cami2_toy_gi	Bacteroides fragilis strain	Bacteroides fragilis	Bacteroides	Bacteroidaceae	Bacteroidales	Bacteroidia	Bacteroidetes	Bacteria
binny_S5C11567_C98_P98_Bacteroidia	binny	OTU_97.2657.0	2808865	1	1	1	1	1	2808865	2808865	1	2808865	1	sample_5	cami2_toy_gi	Fermentimonas caenicola strain	Fermentimonas caenicola	Fermentimonas	Dysgonomonadaceae	Bacteroidales	Bacteroidia	Bacteroidetes	Bacteria
binny_S5C2483_C97_P98_Bacteroidia	binny	OTU_97.38124.0	3149197	1	1	1	1	1	3149197	3149197	1	3149197	1	sample_5	cami2_toy_gi	Mucinivorans hirudinis strain	Mucinivorans hirudinis	Mucinivorans	Rikenellaceae	Bacteroidales	Bacteroidia	Bacteroidetes	Bacteria
binny_I08R01.000224_C95_P95_Clostridia	binny	OTU_97.37643.0	4364403	0.959193	0.885714	0.986908	0.815789	38	128300	4490508	35	4307264	31	sample_5	cami2_toy_gi	Clostridium botulinum CDC_1436	Clostridium botulinum	Clostridium	Clostridiaceae	Eubacteriales	Clostridia	Firmicutes	Bacteria
binny_S5C2522_C97_P97_Clostridia	binny	OTU_97.512.0	3611823	1	1	1	1	1	3611823	3611823	1	3611823	1	sample_5	cami2_toy_gi	Clostridium botulinum strain	Clostridium botulinum	Clostridium	Clostridiaceae	Eubacteriales	Clostridia	Firmicutes	Bacteria
binny_I08R01.000017_C94_P95_Clostridia	binny	OTU_97.18007.0	4377541	0.981819	0.882943	0.848424	0.735376	359	12651.5	3782787	299	3714013	264	sample_5	cami2_toy_gi	Clostridium botulinum strain	Clostridium botulinum	Clostridium	Clostridiaceae	Eubacteriales	Clostridia	Firmicutes	Bacteria
binny_I07R03.000001_C97_P95_Clostridia	binny	OTU_97.326.0	4623204	0.852005	0.986667	0.999968	0.993289	149	36173.9	5426087	150	4623055	148	sample_5	cami2_toy_gi	Clostridium butyricum strain	Clostridium butyricum	Clostridium	Clostridiaceae	Eubacteriales	Clostridia	Firmicutes	Bacteria
binny_S5C7194_C97_P98_Clostridia	binny	OTU_97.365.0	4597166	1	1	0.82532	0.333333	3	3794134	3794134	1	3794134	1	sample_5	cami2_toy_gi	Clostridium butyricum strain	Clostridium butyricum	Clostridium	Clostridiaceae	Eubacteriales	Clostridia	Firmicutes	Bacteria
binny_S5C8062_C97_P96_Clostridia	binny	OTU_97.240.0	4351888	1	1	1	1	1	4351888	4351888	1	4351888	1	sample_5	cami2_toy_gi	Clostridium pasteurianum DSM 525 = ATCC 6013	Clostridium pasteurianum	Clostridium	Clostridiaceae	Eubacteriales	Clostridia	Firmicutes	Bacteria
binny_I08R01.000201_C95_P92_Spirochaetes	binny	OTU_97.29691.0	3394153	0.994145	0.967742	0.948106	0.882353	34	104418	3236969	31	3218016	30	sample_5	cami2_toy_gi	Clostridium perfringens strain	Clostridium perfringens	Clostridium	Clostridiaceae	Eubacteriales	Clostridia	Firmicutes	Bacteria
binny_S5C5928_C96_P96_Clostridia	binny	OTU_97.68.0	3592118	1	1	1	1	1	3592118	3592118	1	3592118	1	sample_5	cami2_toy_gi	Roseburia hominis A2-183	Roseburia hominis	Roseburia	Lachnospiraceae	Eubacteriales	Clostridia	Firmicutes	Bacteria
binny_I01R01.000003_C97_P97_Clostridia	binny	OTU_97.4566.0	4067304	0.989922	0.875	0.99961	0.976744	43	85564.8	4107109	48	4065718	42	sample_5	cami2_toy_gi	Ruminiclostridium cellulolyticum H10	Ruminiclostridium cellulolyticum	Ruminiclostridium	Oscillospiraceae	Eubacteriales	Clostridia	Firmicutes	Bacteria
binny_I01R01.000004_C96_P97_Clostridia	binny	OTU_97.45059.0	4480462	1	1	0.999705	0.977273	44	104166	4479141	43	4479141	43	sample_5	cami2_toy_gi	Ruminococcus albus 7 = DSM 20455	Ruminococcus albus	Ruminococcus	Oscillospiraceae	Eubacteriales	Clostridia	Firmicutes	Bacteria
binny_I09R01.000001_C97_P97_Clostridia	binny	OTU_97.44483.0	2974363	0.957882	0.666667	1	1	4	517524	3105144	6	2974363	4	sample_5	cami2_toy_gi	Thermoclostridium stercorarium subsp. stercorarium DSM 8532	Thermoclostridium stercorarium	Thermoclostridium	Oscillospiraceae	Eubacteriales	Clostridia	Firmicutes	Bacteria
binny_S5C10868_C97_P98_Betaproteobacteria	binny	OTU_97.25906.0	5954311	1	1	0.980084	0.5	2	5835723	5835723	1	5835723	1	sample_5	cami2_toy_gi	Bordetella flabilis strain	Bordetella flabilis	Bordetella	Alcaligenaceae	Burkholderiales	Betaproteobacteria	Proteobacteria	Bacteria
binny_S5C2519_C97_P97_Gammaproteobacteria	binny	OTU_97.1154.0	4899569	1	1	0.997511	0.5	2	4887376	4887376	1	4887376	1	sample_5	cami2_toy_gi	Bordetella parapertussis Bpp5	Bordetella parapertussis	Bordetella	Alcaligenaceae	Burkholderiales	Betaproteobacteria	Proteobacteria	Bacteria
binny_S5C4476_C97_P98_Gammaproteobacteria	binny	OTU_97.22975.0	4106321	1	1	1	1	1	4106321	4106321	1	4106321	1	sample_5	cami2_toy_gi	Bordetella pertussis strain	Bordetella pertussis	Bordetella	Alcaligenaceae	Burkholderiales	Betaproteobacteria	Proteobacteria	Bacteria
binny_S5C1454_C97_P98_Gammaproteobacteria	binny	OTU_97.1367.0	4103238	1	1	1	1	1	4103238	4103238	1	4103238	1	sample_5	cami2_toy_gi	Bordetella pertussis strain	Bordetella pertussis	Bordetella	Alcaligenaceae	Burkholderiales	Betaproteobacteria	Proteobacteria	Bacteria
binny_S5C9352_C97_P98_Gammaproteobacteria	binny	OTU_97.3498.0	4107549	1	1	1	1	1	4107549	4107549	1	4107549	1	sample_5	cami2_toy_gi	Bordetella pertussis strain	Bordetella pertussis	Bordetella	Alcaligenaceae	Burkholderiales	Betaproteobacteria	Proteobacteria	Bacteria
binny_S5C3256_C98_P99_Betaproteobacteria	binny	OTU_97.156.0	5287934	1	1	1	1	1	5287934	5287934	1	5287934	1	sample_5	cami2_toy_gi	Bordetella petrii strain	Bordetella petrii	Bordetella	Alcaligenaceae	Burkholderiales	Betaproteobacteria	Proteobacteria	Bacteria
binny_I01R01.000002_C97_P98_Betaproteobacteria	binny	OTU_97.7000.0	4557979	1	1	1	1	36	126611	4557979	36	4557979	36	sample_5	cami2_toy_gi	Bordetella pseudohinzii strain	Bordetella pseudohinzii	Bordetella	Alcaligenaceae	Burkholderiales	Betaproteobacteria	Proteobacteria	Bacteria
binny_S5C6745_C98_P99_Verrucomicrobiae	binny	OTU_97.427.0	2745194	1	1	1	1	1	2745194	2745194	1	2745194	1	sample_5	cami2_toy_gi	Akkermansia muciniphila strain	Akkermansia muciniphila	Akkermansia	Akkermansiaceae	Verrucomicrobiales	Verrucomicrobiae	Verrucomicrobia	Bacteria
binny_I01R01.000002_C94_P96_Actinobacteria[class]	binny	OTU_97.740.1	2177890	0.987348	0.952381	0.893195	0.707071	198	13402.8	1970209	147	1945281	140	sample_9	cami2_toy_gi	Bifidobacterium bifidum S17	Bifidobacterium bifidum	Bifidobacterium	Bifidobacteriaceae	Bifidobacteriales	Actinomycetia	Actinobacteria	Bacteria
binny_I11R02.000000.000007_C74_P92_Actinobacteria[class]	binny	OTU_97.740.0	3051323	0.923083	0.942623	0.664516	0.379288	1516	3601	2196608	610	2027652	575	sample_9	cami2_toy_gi	Bifidobacterium scardovii JCM 12489 = DSM 13734	Bifidobacterium scardovii	Bifidobacterium	Bifidobacteriaceae	Bifidobacteriales	Actinomycetia	Actinobacteria	Bacteria
binny_I11R01.000000.000002_C78_P92_Actinobacteria[class]	binny	OTU_97.463.1	2049186	0.973439	0.965831	0.721373	0.446316	950	3459.14	1518562	439	1478227	424	sample_9	cami2_toy_gi	Coriobacterium glomerans PW2	Coriobacterium glomerans	Coriobacterium	Coriobacteriaceae	Coriobacteriales	Coriobacteriia	Actinobacteria	Bacteria
binny_S9C893_C97_P98_Actinobacteria[class]	binny	OTU_97.463.0	1967088	1	1	1	1	1	1967088	1967088	1	1967088	1	sample_9	cami2_toy_gi	Berryella intestinalis strain	Berryella intestinalis	Berryella	Eggerthellaceae	Eggerthellales	Coriobacteriia	Actinobacteria	Bacteria
binny_I01R01.000039_C97_P99_Actinobacteria[class]	binny	OTU_97.16514.0	1617509	1	1	1	1	9	179723	1617509	9	1617509	9	sample_9	cami2_toy_gi	Cryptobacterium curtum DSM 15641	Cryptobacterium curtum	Cryptobacterium	Eggerthellaceae	Eggerthellales	Coriobacteriia	Actinobacteria	Bacteria
binny_S9C3892_C98_P97_Actinobacteria[class]	binny	OTU_97.19208.1	3632249	1	1	1	1	1	3632249	3632249	1	3632249	1	sample_9	cami2_toy_gi	Eggerthella lenta DSM 2243	Eggerthella lenta	Eggerthella	Eggerthellaceae	Eggerthellales	Coriobacteriia	Actinobacteria	Bacteria
binny_I11R02.000000.000005_C79_P93_Spirochaetes	binny	OTU_97.19208.0	3008232	0.893174	0.901734	0.705133	0.40625	1536	3431.95	2374908	692	2121205	624	sample_9	cami2_toy_gi	Eggerthella sp. YY7918 strain	Eggerthella sp. YY7918	Eggerthella	Eggerthellaceae	Eggerthellales	Coriobacteriia	Actinobacteria	Bacteria
binny_I01R01.000009_C98_P97_Bacteroidia	binny	OTU_97.40665.0	6292505	0.980875	0.942857	0.994759	0.942857	35	182331	6381570	35	6259523	33	sample_9	cami2_toy_gi	Bacteroides thetaiotaomicron VPI-5482	Bacteroides thetaiotaomicron	Bacteroides	Bacteroidaceae	Bacteroidales	Bacteroidia	Bacteroidetes	Bacteria
binny_I01R01.000026_C98_P97_Bacteroidia	binny	OTU_97.20224.0	4307731	1	1	0.962059	0.8	20	259018	4144290	16	4144290	16	sample_9	cami2_toy_gi	Phocaeicola salanitronis DSM 18170	Phocaeicola salanitronis	Phocaeicola	Bacteroidaceae	Bacteroidales	Bacteroidia	Bacteroidetes	Bacteria
binny_I01R02.000005_C97_P96_Clostridia	binny	OTU_97.35816.0	3122712	1	1	0.979791	0.928571	28	117677	3059606	26	3059606	26	sample_9	cami2_toy_gi	Alkaliphilus oremlandii OhILAs	Alkaliphilus oremlandii	Alkaliphilus	Clostridiaceae	Eubacteriales	Clostridia	Firmicutes	Bacteria
binny_S9C4044_C97_P97_Clostridia	binny	OTU_97.5374.1	4352439	1	1	1	1	1	4352439	4352439	1	4352439	1	sample_9	cami2_toy_gi	Clostridium autoethanogenum DSM 10061	Clostridium autoethanogenum	Clostridium	Clostridiaceae	Eubacteriales	Clostridia	Firmicutes	Bacteria
binny_S9C5872_C97_P97_Clostridia	binny	OTU_97.2555.1	4352174	1	1	1	1	1	4352174	4352174	1	4352174	1	sample_9	cami2_toy_gi	Clostridium autoethanogenum DSM 10061	Clostridium autoethanogenum	Clostridium	Clostridiaceae	Eubacteriales	Clostridia	Firmicutes	Bacteria
binny_I14R01.000137.000001_C97_P95_Clostridia	binny	OTU_97.18007.1	5999012	0.991929	0.5	1	1	2	1511956	6047824	4	5999012	2	sample_9	cami2_toy_gi	Clostridium beijerinckii ATCC 35702	Clostridium beijerinckii	Clostridium	Clostridiaceae	Eubacteriales	Clostridia	Firmicutes	Bacteria
binny_S9C12064_C97_P97_Clostridia	binny	OTU_97.42263.0	3760506	1	1	1	1	1	3760506	3760506	1	3760506	1	sample_9	cami2_toy_gi	Clostridium botulinum A str. Hall	Clostridium botulinum	Clostridium	Clostridiaceae	Eubacteriales	Clostridia	Firmicutes	Bacteria
binny_I14R03.000001.000003_C82_P97_Bacteria	binny	OTU_97.34464.0	4154804	0.913017	0.8	0.690622	0.363636	22	314276	3142765	10	2869399	8	sample_9	cami2_toy_gi	Clostridium botulinum A2 str. Kyoto	Clostridium botulinum	Clostridium	Clostridiaceae	Eubacteriales	Clostridia	Firmicutes	Bacteria
binny_S9C11802_C97_P97_Clostridia	binny	OTU_97.23327.1	4257745	1	1	0.934248	0.333333	3	3977790	3977790	1	3977790	1	sample_9	cami2_toy_gi	Clostridium botulinum Ba4 str. 657	Clostridium botulinum	Clostridium	Clostridiaceae	Eubacteriales	Clostridia	Firmicutes	Bacteria
binny_S9C5473_C97_P97_Clostridia	binny	OTU_97.37643.0	4365634	1	1	0.936788	0.5	2	4089673	4089673	1	4089673	1	sample_9	cami2_toy_gi	Clostridium botulinum CDC_1436	Clostridium botulinum	Clostridium	Clostridiaceae	Eubacteriales	Clostridia	Firmicutes	Bacteria
binny_I12R01.000008.000003_C79_P89_Clostridia	binny	OTU_97.29950.0	3919456	0.851696	0.636364	0.652934	0.538462	13	273160	3004763	11	2559145	7	sample_9	cami2_toy_gi	Clostridium botulinum H04402 065	Clostridium botulinum	Clostridium	Clostridiaceae	Eubacteriales	Clostridia	Firmicutes	Bacteria
binny_S9C1132_C97_P97_Clostridia	binny	OTU_97.512.0	3611885	1	1	1	1	1	3611885	3611885	1	3611885	1	sample_9	cami2_toy_gi	Clostridium botulinum strain	Clostridium botulinum	Clostridium	Clostridiaceae	Eubacteriales	Clostridia	Firmicutes	Bacteria
binny_S9C8438_C97_P96_Clostridia	binny	OTU_97.18007.0	4393001	1	1	1	1	1	4393001	4393001	1	4393001	1	sample_9	cami2_toy_gi	Clostridium botulinum strain	Clostridium botulinum	Clostridium	Clostridiaceae	Eubacteriales	Clostridia	Firmicutes	Bacteria
binny_S9C785_C97_P98_Clostridia	binny	OTU_97.326.0	4627867	1	1	0.826489	0.5	2	3824879	3824879	1	3824879	1	sample_9	cami2_toy_gi	Clostridium butyricum strain	Clostridium butyricum	Clostridium	Clostridiaceae	Eubacteriales	Clostridia	Firmicutes	Bacteria
binny_S9C3510_C97_P98_Clostridia	binny	OTU_97.365.0	4597162	1	1	0.82532	0.333333	3	3794132	3794132	1	3794132	1	sample_9	cami2_toy_gi	Clostridium butyricum strain	Clostridium butyricum	Clostridium	Clostridiaceae	Eubacteriales	Clostridia	Firmicutes	Bacteria
binny_I01R01.000033_C97_P97_Clostridia	binny	OTU_97.9494.0	4784944	0.968408	0.774194	0.994397	0.923077	26	158495	4913359	31	4758135	24	sample_9	cami2_toy_gi	Clostridium estertheticum subsp. estertheticum	Clostridium estertheticum	Clostridium	Clostridiaceae	Eubacteriales	Clostridia	Firmicutes	Bacteria
binny_I01R01.000017_C97_P96_Clostridia	binny	OTU_97.13971.0	4511643	0.869013	0.921053	0.99691	0.972222	36	136201	5175646	38	4497703	35	sample_9	cami2_toy_gi	Clostridium kluyveri strain	Clostridium kluyveri	Clostridium	Clostridiaceae	Eubacteriales	Clostridia	Firmicutes	Bacteria
binny_S9C4452_C97_P96_Clostridia	binny	OTU_97.240.0	4351886	1	1	1	1	1	4351886	4351886	1	4351886	1	sample_9	cami2_toy_gi	Clostridium pasteurianum DSM 525 = ATCC 6013	Clostridium pasteurianum	Clostridium	Clostridiaceae	Eubacteriales	Clostridia	Firmicutes	Bacteria
binny_S9C8884_C97_P96_Clostridia	binny	OTU_97.7690.0	4352847	1	1	1	1	1	4352847	4352847	1	4352847	1	sample_9	cami2_toy_gi	Clostridium pasteurianum DSM 525 = ATCC 6013	Clostridium pasteurianum	Clostridium	Clostridiaceae	Eubacteriales	Clostridia	Firmicutes	Bacteria
binny_I06R01.000000_C94_P93_Clostridia	binny	OTU_97.5374.0	4309975	0.679381	0.990421	0.927223	0.650314	795	11268.7	5882282	522	3996309	517	sample_9	cami2_toy_gi	Clostridium pasteurianum DSM 525 = ATCC 6013	Clostridium pasteurianum	Clostridium	Clostridiaceae	Eubacteriales	Clostridia	Firmicutes	Bacteria
binny_S9C7651_C97_P96_Clostridia	binny	OTU_97.2576.0	4351852	1	1	1	1	1	4351852	4351852	1	4351852	1	sample_9	cami2_toy_gi	Clostridium pasteurianum strain	Clostridium pasteurianum	Clostridium	Clostridiaceae	Eubacteriales	Clostridia	Firmicutes	Bacteria
binny_I01R01.000048_C97_P97_Clostridia	binny	OTU_97.1969.0	3256307	1	1	1	1	14	232593	3256307	14	3256307	14	sample_9	cami2_toy_gi	Clostridium perfringens ATCC 13124	Clostridium perfringens	Clostridium	Clostridiaceae	Eubacteriales	Clostridia	Firmicutes	Bacteria
binny_I07R01.000000_C86_P93_Clostridia	binny	OTU_97.326.1	4982317	0.998151	0.997232	0.877715	0.580247	1863	4041.66	4381156	1084	4373055	1081	sample_9	cami2_toy_gi	Clostridium saccharobutylicum DSM 13864	Clostridium saccharobutylicum	Clostridium	Clostridiaceae	Eubacteriales	Clostridia	Firmicutes	Bacteria
binny_S9C12625_C97_P96_Clostridia	binny	OTU_97.15082.0	6666397	1	1	0.979573	0.5	2	6530222	6530222	1	6530222	1	sample_9	cami2_toy_gi	Clostridium saccharoperbutylacetonicum N1-4(HMT)	Clostridium saccharoperbutylacetonicum	Clostridium	Clostridiaceae	Eubacteriales	Clostridia	Firmicutes	Bacteria
binny_I06R01.000024_C91_P94_Clostridia	binny	OTU_97.577.0	5748842	0.991176	0.904762	0.88743	0.863636	22	245101	5147112	21	5101693	19	sample_9	cami2_toy_gi	Clostridium scatologenes strain	Clostridium scatologenes	Clostridium	Clostridiaceae	Eubacteriales	Clostridia	Firmicutes	Bacteria
binny_I01R01.000001_C97_P96_Clostridia	binny	OTU_97.2555.0	2871243	0.986335	0.95082	0.952716	0.865672	67	45465.2	2773378	61	2735480	58	sample_9	cami2_toy_gi	Clostridium tetani E88	Clostridium tetani	Clostridium	Clostridiaceae	Eubacteriales	Clostridia	Firmicutes	Bacteria
binny_I06R01.000016_C97_P93_Clostridia	binny	OTU_97.19720.0	5816450	0.999344	0.965517	0.975635	0.965517	29	195809	5678457	29	5674731	28	sample_9	cami2_toy_gi	Geosporobacter ferrireducens strain	Geosporobacter ferrireducens	Geosporobacter	Clostridiaceae	Eubacteriales	Clostridia	Firmicutes	Bacteria
binny_I01R01.000032_C97_P96_Clostridia	binny	OTU_97.41827.1	4661821	1	1	1	1	20	233091	4661821	20	4661821	20	sample_9	cami2_toy_gi	[Clostridium] saccharolyticum WM1	Lacrimispora saccharolytica	Lacrimispora	Lachnospiraceae	Eubacteriales	Clostridia	Firmicutes	Bacteria
binny_S9C2862_C96_P96_Clostridia	binny	OTU_97.68.0	3592116	1	1	1	1	1	3592116	3592116	1	3592116	1	sample_9	cami2_toy_gi	Roseburia hominis A2-183	Roseburia hominis	Roseburia	Lachnospiraceae	Eubacteriales	Clostridia	Firmicutes	Bacteria
binny_I01R02.000017_C96_P98_Clostridia	binny	OTU_97.29331.0	1809562	1	1	1	1	7	258509	1809562	7	1809562	7	sample_9	cami2_toy_gi	Mageeibacillus indolicus UPII9-5	Mageeibacillus indolicus	Mageeibacillus	Oscillospiraceae	Eubacteriales	Clostridia	Firmicutes	Bacteria
binny_S9C2615_C97_P96_Clostridia	binny	OTU_97.13702.0	2229571	1	1	1	1	1	2229571	2229571	1	2229571	1	sample_9	cami2_toy_gi	[Clostridium] cellulosi strain	[Clostridium] cellulosi	Oscillospiraceae genus	Oscillospiraceae	Eubacteriales	Clostridia	Firmicutes	Bacteria
binny_I01R01.000034_C97_P97_Clostridia	binny	OTU_97.30767.1	3802393	1	1	1	1	20	190120	3802393	20	3802393	20	sample_9	cami2_toy_gi	Hungateiclostridiaceae bacterium KB18 strain	Hungateiclostridiaceae bacterium KB18	Oscillospiraceae genus	Oscillospiraceae	Eubacteriales	Clostridia	Firmicutes	Bacteria
binny_S9C3467_C97_P97_Clostridia	binny	OTU_97.17701.0	3035592	1	1	1	1	1	3035592	3035592	1	3035592	1	sample_9	cami2_toy_gi	Thermoclostridium stercorarium subsp. thermolacticum DSM 2910	Thermoclostridium stercorarium	Thermoclostridium	Oscillospiraceae	Eubacteriales	Clostridia	Firmicutes	Bacteria
binny_S9C14294_C97_P97_Negativicutes	binny	OTU_97.30976.0	1274055	1	1	1	1	1	1274055	1274055	1	1274055	1	sample_9	cami2_toy_gi	Dialister pneumosintes strain	Dialister pneumosintes	Dialister	Veillonellaceae	Veillonellales	Negativicutes	Firmicutes	Bacteria
binny_S9C7778_C93_P97_Negativicutes	binny	OTU_97.6890.0	2504340	1	1	1	1	1	2504340	2504340	1	2504340	1	sample_9	cami2_toy_gi	Megasphaera elsdenii 14-14	Megasphaera elsdenii	Megasphaera	Veillonellaceae	Veillonellales	Negativicutes	Firmicutes	Bacteria
binny_S13C130722_C96_P98_Actinobacteria[class]	binny	OTU_97.9672.0	1986124	1	1	1	1	1	1986124	1986124	1	1986124	1	sample_13	cami2_toy_oral	Arcanobacterium haemolyticum DSM 20595	Arcanobacterium haemolyticum	Arcanobacterium	Actinomycetaceae	Actinomycetales	Actinomycetia	Actinobacteria	Bacteria
binny_I01R01.000079_C98_P96_Actinobacteria[class]	binny	OTU_97.44957.1	2266670	0.983405	0.904	0.96796	0.843284	134	17848.6	2231071	125	2194046	113	sample_13	cami2_toy_oral	Trueperella pyogenes TP8	Trueperella pyogenes	Trueperella	Actinomycetaceae	Actinomycetales	Actinomycetia	Actinobacteria	Bacteria
binny_S13C11474_C98_P98_Actinobacteria[class]	binny	OTU_97.281.0	2337416	1	1	1	1	1	2337416	2337416	1	2337416	1	sample_13	cami2_toy_oral	Corynebacterium pseudotuberculosis strain	Corynebacterium pseudotuberculosis	Corynebacterium	Corynebacteriaceae	Corynebacteriales	Actinomycetia	Actinobacteria	Bacteria
binny_S13C193707_C98_P99_Actinobacteria[class]	binny	OTU_97.971.0	2367878	1	1	1	1	1	2367878	2367878	1	2367878	1	sample_13	cami2_toy_oral	Corynebacterium pseudotuberculosis strain	Corynebacterium pseudotuberculosis	Corynebacterium	Corynebacteriaceae	Corynebacteriales	Actinomycetia	Actinobacteria	Bacteria
binny_I01R01.000053_C97_P98_Actinobacteria[class]	binny	OTU_97.39797.0	2356020	0.997236	0.991561	0.958382	0.732087	321	9553.69	2264225	237	2257967	235	sample_13	cami2_toy_oral	Corynebacterium pseudotuberculosis strain	Corynebacterium pseudotuberculosis	Corynebacterium	Corynebacteriaceae	Corynebacteriales	Actinomycetia	Actinobacteria	Bacteria
binny_I14R02.000138_C82_P90_Bacteroidia	binny	OTU_97.39522.0	3004539	0.875432	0.916019	0.703178	0.429613	2742	1876.63	2413351	1286	2112725	1178	sample_13	cami2_toy_oral	Prevotella fusca JCM 17724	Prevotella fusca	Prevotella	Prevotellaceae	Bacteroidales	Bacteroidia	Bacteroidetes	Bacteria
binny_I06R01.000029_C92_P94_Spirochaetes	binny	OTU_97.27573.0	2657633	0.986346	0.979839	0.875477	0.698276	348	9511.72	2358906	248	2326697	243	sample_13	cami2_toy_oral	Prevotella intermedia ATCC 25611 = DSM 20706	Prevotella intermedia	Prevotella	Prevotellaceae	Bacteroidales	Bacteroidia	Bacteroidetes	Bacteria
binny_S13C168267_C98_P97_Flavobacteriia	binny	OTU_97.43676.0	2571373	1	1	1	1	1	2571373	2571373	1	2571373	1	sample_13	cami2_toy_oral	Capnocytophaga canimorsus Cc5	Capnocytophaga canimorsus	Capnocytophaga	Flavobacteriaceae	Flavobacteriales	Flavobacteriia	Bacteroidetes	Bacteria
binny_I01R01.000041_C95_P95_Flavobacteriia	binny	OTU_97.5278.0	2258727	0.998912	0.995434	0.920245	0.712418	306	9501.58	2080845	219	2078582	218	sample_13	cami2_toy_oral	Weeksella virosa DSM 16922	Weeksella virosa	Weeksella	Weeksellaceae	Flavobacteriales	Flavobacteriia	Bacteroidetes	Bacteria
binny_I01R01.000264_C98_P98_Bacilli	binny	OTU_97.1704.0	2496652	0.991169	0.529412	1	1	9	148170	2518896	17	2496652	9	sample_13	cami2_toy_oral	Carnobacterium inhibens subsp. gilichinskyi	Carnobacterium inhibens	Carnobacterium	Carnobacteriaceae	Lactobacillales	Bacilli	Firmicutes	Bacteria
binny_S13C37301_C98_P98_Bacilli	binny	OTU_97.20.0	2300990	1	1	1	1	1	2300990	2300990	1	2300990	1	sample_13	cami2_toy_oral	Jeotgalibaca sp. PTS2502 strain	Jeotgalibaca sp. PTS2502	Jeotgalibaca	Carnobacteriaceae	Lactobacillales	Bacilli	Firmicutes	Bacteria
binny_S13C67855_C97_P97_Bacilli	binny	OTU_97.30766.0	2767880	1	1	1	1	1	2767880	2767880	1	2767880	1	sample_13	cami2_toy_oral	Marinilactibacillus sp. 15R strain	Marinilactibacillus sp. 15R	Marinilactibacillus	Carnobacteriaceae	Lactobacillales	Bacilli	Firmicutes	Bacteria
binny_I09R01.000081_C84_P94_Bacilli	binny	OTU_97.41969.0	2505619	0.915648	0.732323	0.673878	0.444785	326	9313.28	1844029	198	1688481	145	sample_13	cami2_toy_oral	Lactococcus lactis subsp. lactis CV56	Lactococcus lactis	Lactococcus	Streptococcaceae	Lactobacillales	Bacilli	Firmicutes	Bacteria
binny_S13C166465_C97_P98_Bacilli	binny	OTU_97.44228.0	2211473	1	1	1	1	1	2211473	2211473	1	2211473	1	sample_13	cami2_toy_oral	Streptococcus agalactiae NEM316	Streptococcus agalactiae	Streptococcus	Streptococcaceae	Lactobacillales	Bacilli	Firmicutes	Bacteria
binny_I05R02.000638_C92_P96_Bacilli	binny	OTU_97.42543.1	2359593	0.985083	0.790123	0.964757	0.864865	74	28529.7	2310905	81	2276433	64	sample_13	cami2_toy_oral	Streptococcus gallolyticus subsp. gallolyticus ATCC 43143	Streptococcus gallolyticus	Streptococcus	Streptococcaceae	Lactobacillales	Bacilli	Firmicutes	Bacteria
binny_I06R03.000052_C83_P96_Bacilli	binny	OTU_97.42502.0	1983081	0.961971	0.910448	0.761817	0.504132	242	11719.9	1570468	134	1510744	122	sample_13	cami2_toy_oral	Streptococcus intermedius B196	Streptococcus intermedius	Streptococcus	Streptococcaceae	Lactobacillales	Bacilli	Firmicutes	Bacteria
binny_S13C29157_C97_P99_Bacilli	binny	OTU_97.23667.1	2167918	1	1	1	1	1	2167918	2167918	1	2167918	1	sample_13	cami2_toy_oral	Streptococcus mitis strain	Streptococcus mitis	Streptococcus	Streptococcaceae	Lactobacillales	Bacilli	Firmicutes	Bacteria
binny_I01R01.000337_C98_P98_Bacilli	binny	OTU_97.44129.0	2031549	0.987604	0.416667	1	1	5	171421	2057048	12	2031549	5	sample_13	cami2_toy_oral	Streptococcus mutans UA159-FR	Streptococcus mutans	Streptococcus	Streptococcaceae	Lactobacillales	Bacilli	Firmicutes	Bacteria
binny_S13C88606_C98_P99_Bacilli	binny	OTU_97.39112.0	1827260	1	1	1	1	1	1827260	1827260	1	1827260	1	sample_13	cami2_toy_oral	Streptococcus pyogenes Alab49	Streptococcus pyogenes	Streptococcus	Streptococcaceae	Lactobacillales	Bacilli	Firmicutes	Bacteria
binny_I14R01.002120_C97_P93_Bacilli	binny	OTU_97.39679.0	1795464	0.945517	0.235294	1	1	4	111701	1898923	17	1795464	4	sample_13	cami2_toy_oral	Streptococcus pyogenes STAB901	Streptococcus pyogenes	Streptococcus	Streptococcaceae	Lactobacillales	Bacilli	Firmicutes	Bacteria
binny_I13R01.000544.000003_C76_P92_Bacilli	binny	OTU_97.44565.0	1709211	0.921052	0.230769	0.736855	0.6	5	105184	1367393	13	1259440	3	sample_13	cami2_toy_oral	Streptococcus pyogenes strain	Streptococcus pyogenes	Streptococcus	Streptococcaceae	Lactobacillales	Bacilli	Firmicutes	Bacteria
binny_S13C194229_C97_P98_Bacilli	binny	OTU_97.42422.0	2137429	1	1	1	1	1	2137429	2137429	1	2137429	1	sample_13	cami2_toy_oral	Streptococcus suis JS14	Streptococcus suis	Streptococcus	Streptococcaceae	Lactobacillales	Bacilli	Firmicutes	Bacteria
binny_S13C40957_C97_P98_Bacilli	binny	OTU_97.45365.0	2096865	1	1	1	1	1	2096865	2096865	1	2096865	1	sample_13	cami2_toy_oral	Streptococcus suis SS12	Streptococcus suis	Streptococcus	Streptococcaceae	Lactobacillales	Bacilli	Firmicutes	Bacteria
binny_I11R02.000006_C97_P88_Bacilli	binny	OTU_97.29545.0	2130340	0.819384	0.207865	0.991173	0.925	40	14477.4	2576980	178	2111535	37	sample_13	cami2_toy_oral	Streptococcus suis strain	Streptococcus suis	Streptococcus	Streptococcaceae	Lactobacillales	Bacilli	Firmicutes	Bacteria
binny_I06R01.000112_C87_P95_Bacilli	binny	OTU_97.43848.0	1786292	0.942166	0.647059	0.909186	0.733333	30	50699	1723765	34	1624072	22	sample_13	cami2_toy_oral	Streptococcus thermophilus strain	Streptococcus thermophilus	Streptococcus	Streptococcaceae	Lactobacillales	Bacilli	Firmicutes	Bacteria
binny_I11R03.000033_C80_P97_Actinobacteria[class]	binny	OTU_97.41224.0	1865712	0.919609	0.830508	0.681887	0.435556	225	11723.9	1383418	118	1272204	98	sample_13	cami2_toy_oral	Streptococcus thermophilus strain	Streptococcus thermophilus	Streptococcus	Streptococcaceae	Lactobacillales	Bacilli	Firmicutes	Bacteria
binny_I15R02.000051_C74_P87_Clostridia	binny	OTU_97.2373.0	3743176	0.961837	0.946441	0.67997	0.414366	3369	1794.06	2646236	1475	2545248	1396	sample_13	cami2_toy_oral	Acetobacterium woodii DSM 1030	Acetobacterium woodii	Acetobacterium	Eubacteriaceae	Eubacteriales	Clostridia	Firmicutes	Bacteria
binny_S13C48176_C97_P97_Clostridia	binny	OTU_97.237.0	3176056	1	1	1	1	1	3176056	3176056	1	3176056	1	sample_13	cami2_toy_oral	Desulfitobacterium metallireducens DSM 15288	Desulfitobacterium metallireducens	Desulfitobacterium	Peptococcaceae	Eubacteriales	Clostridia	Firmicutes	Bacteria
binny_I14R01.000005_C84_P89_Actinobacteria[class]	binny	OTU_97.7430.0	2816994	0.968749	0.960707	0.628669	0.393087	2488	1795.76	1828087	1018	1770958	978	sample_13	cami2_toy_oral	Peptoclostridium acidaminophilum DSM 3953	Peptoclostridium acidaminophilum	Peptoclostridium	Peptostreptococcaceae	Eubacteriales	Clostridia	Firmicutes	Bacteria
[truncated: 7,964 more rows]

## Sheet: Supplementary table 16
Supplementary table 16: MIMAG quality statistics for the 54 samples in the 6 CAMI data sets.
[truncated: 8,258 more rows]

## Sheet: Supplementary table 17
Supplementary table 17: Summary statistics of AMBER statistics for binny with, at maximum, Kingdom (lvl_0) or Class level marker gene sets for the 54 samples in the 6 CAMI data sets.
[truncated: 15 more rows]

[truncated: 8 more sheets: Supplementary table 18, Supplementary table 19, Supplementary table 20, Supplementary table 21, Supplementary table 22, Supplementary table 23, Supplementary table 24, Supplementary table 25]
